# Supplementary material for: Reduced mitochondrial mass and function add to age‐related susceptibility toward diet‐induced fatty liver in C57BL/6J mice
Source: Physiol Rep. 2016 Sep 30;4(19):e12988. doi: 10.14814/phy2.12988 (PMC5064140; doi:10.14814/phy2.12988)
Supplement: Supplementary file 1 — Table S1. Regulated proteins by diet in isolated liver mitochondria. Compartments: M, mitochondrium; ER, endoplasmic reticulum; P, peroxisome; R, ribosome; L, lysosome; V, vesicle; Ct, cytosol; FC, fold change; HF, high fat; C, control. [file PHY2-4-e12988-s001.xlsx]

## Sheet: Regulated proteins by diet
Regulated proteins by diet in isolated liver mitochondria. Comparments: M - mitochondrium, ER - endoplasmic reticulum, P - peroxisome, R - ribosome, L - lysosome, V - vesicle, Ct - cytosol; FC - fold change, HF - high fat, C - control
Uniprot_Accession	uniprot_ID	Description	Gene Symbol	Gene Name	Peptide count	Peptides used for quantitation	log FC (HF/C)	Fold Change HF to C	p.value_HF_C	Compartment(s)	Cluster of age-related expression pattern	coefficient of variation (CV)
Q3U621	Q3U621_MOUSE	Putative uncharacterized protein OS=Mus musculus GN=Rab10 PE=2 SV=1	RAB10	RAB10, member RAS oncogene family	2	2	0.993053	9.84131	0.0131443	other	12	0.159078
Q3UDJ2	Q3UDJ2_MOUSE	Putative uncharacterized protein OS=Mus musculus GN=Sgpl1 PE=2 SV=1	SGPL1	sphingosine-1-phosphate lyase 1	1	1	0.689723	4.89467	0.0471948	ER	9	0.14814
Q3TK73	Q3TK73_MOUSE	Putative uncharacterized protein OS=Mus musculus GN=Rpl7 PE=2 SV=1	RPL7	ribosomal protein L7	4	4	0.687013	4.86421	0.0467221	R, Ct	3	0.203015
P15105	GLNA_MOUSE	Glutamine synthetase OS=Mus musculus GN=Glul PE=1 SV=6	GLUL	glutamate-ammonia ligase	8	8	0.61248	4.09713	0.000209366	M, ER, V	12	0.037156
Q9CWE0	FA54B_MOUSE	Protein FAM54B OS=Mus musculus GN=Fam54b PE=1 SV=1	MTFR1L	mitochondrial fission regulator 1-like	1	1	0.591086	3.90019	0.0434057	M	9	0.0710382
Q3TX45	Q3TX45_MOUSE	Putative uncharacterized protein OS=Mus musculus GN=Apoe PE=2 SV=1	APOE	apolipoprotein E	2	2	0.571467	3.72792	0.0459627	other	9	0.0864103
A2AWN8	A2AWN8_MOUSE	YTH domain family 1 OS=Mus musculus GN=Ythdf1 PE=4 SV=1	YTHDF1	YTH domain family, member 1	1	1	0.523223	3.33597	0.00742376	unknown	3	0.0760808
D3YTQ9	D3YTQ9_MOUSE	Putative uncharacterized protein Rps15 OS=Mus musculus GN=Rps15 PE=3 SV=1	RPS15	ribosomal protein S15	2	2	0.517824	3.29476	0.00324245	R, Ct	12	0.0496676
Q3TI98	Q3TI98_MOUSE	Putative uncharacterized protein OS=Mus musculus GN=Farsb PE=2 SV=1	FARSB	phenylalanyl-tRNA synthetase, beta subunit	2	2	0.467515	2.93437	0.0273291	other	12	0.0687785
Q3TA21	Q3TA21_MOUSE	Putative uncharacterized protein OS=Mus musculus GN=Cyp7b1 PE=2 SV=1	CYP7B1	cytochrome P450, family 7, subfamily B, polypeptide 1	5	5	0.43403	2.71663	0.0149904	ER, V	10	0.0468937
B9EHY2	B9EHY2_MOUSE	Zinc metallopeptidase, STE24 homolog (S. cerevisiae) OS=Mus musculus GN=Zmpste24 PE=2 SV=1	ZMPSTE24	zinc metallopeptidase STE24	3	3	0.418742	2.62266	0.0307582	ER	1	0.0767465
Q64435	UD16_MOUSE	UDP-glucuronosyltransferase 1-6 OS=Mus musculus GN=Ugt1a6 PE=1 SV=1	UGT1A6	UDP glucuronosyltransferase 1 family, polypeptide A6	16	16	0.418423	2.62073	0.0196658	ER	9	0.0493076
Q3TMR2	Q3TMR2_MOUSE	Putative uncharacterized protein OS=Mus musculus GN=Ces6 PE=2 SV=1	Ces2a	carboxylesterase 2A	7	7	0.386471	2.43484	0.0406793	V	12	0.0452782
Q9D0L4	ADCK1_MOUSE	Uncharacterized aarF domain-containing protein kinase 1 OS=Mus musculus GN=Adck1 PE=2 SV=1	ADCK1	aarF domain containing kinase 1	2	2	0.357918	2.27991	0.00249107	M	10	0.0334111
Q3UKH3	Q3UKH3_MOUSE	Putative uncharacterized protein OS=Mus musculus GN=Acaa2 PE=2 SV=1	ACAA2	acetyl-CoA acyltransferase 2	33	33	0.35313	2.25491	0.0183466	M	10	0.0405094
P16015	CAH3_MOUSE	Carbonic anhydrase 3 OS=Mus musculus GN=Ca3 PE=1 SV=3	CA3	carbonic anhydrase III, muscle specific	5	5	0.346011	2.21826	0.0415546	other	8	0.054413
A2ALP9	A2ALP9_MOUSE	Betaine-homocysteine methyltransferase, pseudogene 1 OS=Mus musculus GN=Bhmt-ps1 PE=4 SV=1	BHMT-ps1	betaine--homocysteine S-methyltransferase, pseudogene	21	21	0.345074	2.21347	0.0207377	other	3	0.0462817
D3Z5R8	D3Z5R8_MOUSE	Putative uncharacterized protein Rps19 OS=Mus musculus GN=Rps19 PE=4 SV=1	RPS19	ribosomal protein S19	3	3	0.340935	2.19248	0.0220307	R, Ct	12	0.047044
Q3UBI6	Q3UBI6_MOUSE	Putative uncharacterized protein OS=Mus musculus GN=Rpl7 PE=2 SV=1	RPL7	ribosomal protein L7	11	11	0.334489	2.16018	0.0125352	R, Ct	2	0.043426
Q9DCX8	IYD1_MOUSE	Iodotyrosine dehalogenase 1 OS=Mus musculus GN=Iyd PE=1 SV=1	IYD	iodotyrosine deiodinase	2	2	0.331326	2.1445	0.000862933	V	9	0.0291804
Q3UZ06	Q3UZ06_MOUSE	Putative uncharacterized protein OS=Mus musculus GN=Sec22b PE=2 SV=1	Sec22b	SEC22 vesicle trafficking protein homolog B (S. cerevisiae)	1	1	0.315799	2.06918	0.0355313	ER	8	0.0565419
B1ATI0	B1ATI0_MOUSE	Aldehyde dehydrogenase family 3, subfamily A2 OS=Mus musculus GN=Aldh3a2 PE=3 SV=1	ALDH3A2	aldehyde dehydrogenase 3 family, member A2	20	20	0.313641	2.05893	0.041239	M, ER, V, Ct	11	0.044337
Q3TJI8	Q3TJI8_MOUSE	Putative uncharacterized protein OS=Mus musculus GN=Hsd11b1 PE=2 SV=1	HSD11B1	hydroxysteroid (11-beta) dehydrogenase 1	7	7	0.301912	2.00406	0.00786167	ER, V	3	0.0293376
Q8C3X8	LMF2_MOUSE	Lipase maturation factor 2 OS=Mus musculus GN=Lmf2 PE=2 SV=1	LMF2	lipase maturation factor 2	2	2	0.301365	2.00154	0.00841829	ER	1	0.0430503
A2RS53	A2RS53_MOUSE	Transmembrane emp24 domain trafficking protein 2 OS=Mus musculus GN=Tmed2 PE=2 SV=1	TMED2	transmembrane emp24 protein transport domain containing	4	4	0.300675	1.99837	0.00240244	V	12	0.0245274
A2RS96	A2RS96_MOUSE	Transmembrane emp24 protein transport domain containing 5 OS=Mus musculus GN=Tmed5 PE=2 SV=1	TMED5	transmembrane emp24 protein transport domain containing 5	2	2	0.30043	1.99724	0.0254309	ER	1	0.0391537
Q8CGG8	Q8CGG8_MOUSE	Apob protein (Fragment) OS=Mus musculus GN=Apob PE=2 SV=1	APOB	apolipoprotein B (including Ag(x) antigen)	3	3	0.287127	1.93699	0.00666494	ER, V	11	0.0317415
O35490	BHMT1_MOUSE	Betaine--homocysteine S-methyltransferase 1 OS=Mus musculus GN=Bhmt PE=2 SV=1	BHMT	betaine--homocysteine S-methyltransferase	21	21	0.2822	1.91514	0.00205386	other	10	0.021596
Q922Q8	LRC59_MOUSE	Leucine-rich repeat-containing protein 59 OS=Mus musculus GN=Lrrc59 PE=2 SV=1	LRRC59	leucine rich repeat containing 59	5	5	0.277779	1.89574	0.00313074	M, ER	10	0.0228726
Q3TXE5	Q3TXE5_MOUSE	Putative uncharacterized protein OS=Mus musculus GN=Canx PE=2 SV=1	CANX	calnexin	9	9	0.275169	1.88438	0.0050029	ER, R	11	0.0271212
A2AQ17	A2AQ17_MOUSE	NADH dehydrogenase (Ubiquinone) 1 alpha subcomplex assembly factor 1 OS=Mus musculus GN=Ndufaf1 PE=4 SV=1	NDUFAF1	NADH dehydrogenase (ubiquinone) complex I, assembly factor 1	2	2	0.274556	1.88172	0.021021	M	9	0.0372606
Q3U026	Q3U026_MOUSE	Putative uncharacterized protein OS=Mus musculus GN=Mogs PE=2 SV=1	MOGS	mannosyl-oligosaccharide glucosidase	6	6	0.273871	1.87876	0.00891742	ER	3	0.0258839
Q3TY87	Q3TY87_MOUSE	Putative uncharacterized protein OS=Mus musculus GN=Fah PE=2 SV=1	FAH	fumarylacetoacetate hydrolase (fumarylacetoacetase)	11	11	0.270926	1.86606	0.00765024	unknown	1	0.0257032
Q8R0N6-2	HOT_MOUSE	Isoform 2 of Hydroxyacid-oxoacid transhydrogenase, mitochondrial OS=Mus musculus GN=Adhfe1	ADHFE1	alcohol dehydrogenase, iron containing, 1	11	11	0.268044	1.85372	0.0112457	M	10	0.0282711
D3Z7B4	D3Z7B4_MOUSE	Ribosomal protein L15 OS=Mus musculus GN=Rpl15-ps2 PE=3 SV=1	RPL15-ps2	ribosomal protein L15, pseudogene	2	2	0.262608	1.83066	0.0112742	other	12	0.0287808
D3Z0E6	D3Z0E6_MOUSE	Putative uncharacterized protein Bpnt1 OS=Mus musculus GN=Bpnt1 PE=4 SV=1	BPNT1	3'(2'), 5'-bisphosphate nucleotidase 1	2	2	0.261807	1.82729	0.0384062	Ct	10	0.0418157
Q8VCW9	Q8VCW9_MOUSE	Cytochrome P450, family 2, subfamily a, polypeptide 12 OS=Mus musculus GN=Cyp2a12 PE=2 SV=1	CYP2A12	cytochrome P450, family 2, subfamily a, polypeptide 12	21	21	0.258153	1.81198	0.00901486	ER, V	7	0.0243869
Q5M9K7	Q5M9K7_MOUSE	MCG21688 OS=Mus musculus GN=Rps10 PE=2 SV=1	RPS10	RPS10-NUDT3 readthrough	3	3	0.252981	1.79053	0.016308	R, Ct	12	0.0231311
D3YZH3	D3YZH3_MOUSE	MCG128013 OS=Mus musculus GN=Rpl9-ps7 PE=4 SV=1	RPL9-ps7	ribosomal protein L9, pseudogene	3	3	0.251498	1.78443	0.00493174	other	1	0.021407
Q921I1	TRFE_MOUSE	Serotransferrin OS=Mus musculus GN=Tf PE=1 SV=1	TF	transferrin	8	8	0.25082	1.78164	0.00617459	other	8	0.0252301
Q8R0Y9	Q8R0Y9_MOUSE	Sterol O-acyltransferase 2 OS=Mus musculus GN=Soat2 PE=2 SV=1	SOAT2	sterol O-acyltransferase 2	3	3	0.244099	1.75428	0.0360177	ER, V	5	0.0425333
Q14DH7	ACSS3_MOUSE	Acyl-CoA synthetase short-chain family member 3, mitochondrial OS=Mus musculus GN=Acss3 PE=2 SV=2	ACSS3	acyl-CoA synthetase short-chain family member 3	11	11	0.240926	1.74151	0.00447487	M	9	0.0182334
Q8C1Q6	U640_MOUSE	UPF0640 protein OS=Mus musculus PE=2 SV=2	UPF0640	small integral membrane protein 4 (Homo sapiens, rattus norwegicus)	1	1	0.238928	1.73352	0.0334586	M	11	0.0373342
Q3TK12	Q3TK12_MOUSE	Putative uncharacterized protein OS=Mus musculus GN=Rps17 PE=2 SV=1	Rps17	ribosomal protein S17	6	6	0.235273	1.71899	0.0428892	R, Ct	3	0.0320159
Q8BN32	Q8BN32_MOUSE	Putative uncharacterized protein OS=Mus musculus GN=Pabpc1 PE=2 SV=1	PABPC1	poly(A) binding protein, cytoplasmic 1	7	7	0.235177	1.71861	0.00616904	other	3	0.0252326
Q05BJ1	Q05BJ1_MOUSE	Hgd protein OS=Mus musculus GN=Hgd PE=2 SV=1	HGD	homogentisate 1,2-dioxygenase	10	10	0.233545	1.71216	0.0181394	unknown	10	0.019186
Q9D8V0-3	HM13_MOUSE	Isoform 3 of Minor histocompatibility antigen H13 OS=Mus musculus GN=Hm13	HM13	histocompatibility (minor) 13	1	1	0.231198	1.70293	0.0227524	ER	9	0.0323707
D3YX47	D3YX47_MOUSE	MCG20932 OS=Mus musculus GN=Rpl21-ps6 PE=4 SV=1	RPL21-ps6	ribosomal protein L21, pseudogene	3	3	0.230028	1.69835	0.0205942	R	7	0.0246407
Q5FW60	MUP20_MOUSE	Major urinary protein 20 OS=Mus musculus GN=Mup20 PE=1 SV=1	Mup20	major urinary protein 1	10	10	0.229329	1.69562	0.0293661	other	1	0.0138815
Q8BSE0	RMD2_MOUSE	Regulator of microtubule dynamics protein 2 OS=Mus musculus GN=Fam82a1 PE=2 SV=1	RMDN2	regulator of microtubule dynamics 2	15	15	0.227768	1.68954	0.000897403	M	8	0.0143393
Q91X34	BAAT_MOUSE	Bile acid-CoA:amino acid N-acyltransferase OS=Mus musculus GN=Baat PE=1 SV=1	BAAT	bile acid CoA: amino acid N-acyltransferase (glycine N-choloyltransferase)	14	14	0.226461	1.68446	0.00174112	P, Ct	11	0.0161862
D3YZ47	D3YZ47_MOUSE	Putative uncharacterized protein 100048210 OS=Mus musculus GN=Gm5879 PE=3 SV=1	Gm5879	predicted gene 5879	7	7	0.224162	1.67557	0.0437064	other	10	0.0239046
Q3UNR3	Q3UNR3_MOUSE	Putative uncharacterized protein (Fragment) OS=Mus musculus GN=Slc27a2 PE=2 SV=1	SLC27A2	solute carrier family 27 (fatty acid transporter), member 2	23	23	0.223201	1.67186	0.00327481	M, ER, P, V	12	0.0172605
D3Z7R0	D3Z7R0_MOUSE	Putative uncharacterized protein Bckdk OS=Mus musculus GN=Bckdk PE=4 SV=1	BCKDK	branched chain ketoacid dehydrogenase kinase	1	1	0.219324	1.65701	0.00747064	M	11	0.0253519
B6VGH4	B6VGH4_MOUSE	Cytochrome P450 family 1 subfamily a polypeptide 2 OS=Mus musculus GN=Cyp1a2 PE=3 SV=1	CYP1A2	cytochrome P450, family 1, subfamily A, polypeptide 2	12	12	0.216091	1.64471	0.00331549	ER, V	7	0.015065
Q8BJL4	Q8BJL4_MOUSE	Lectin, mannose-binding 2 OS=Mus musculus GN=Lman2 PE=2 SV=1	LMAN2	lectin, mannose-binding 2	3	3	0.214625	1.63917	0.0301	other	1	0.0272074
D3YVH7	D3YVH7_MOUSE	Putative uncharacterized protein Pa2g4 OS=Mus musculus GN=Pa2g4 PE=4 SV=1	PA2G4	proliferation-associated 2G4, 38kDa	5	5	0.213424	1.63465	0.0307288	other	3	0.0300229
Q8JZZ1	Q8JZZ1_MOUSE	Gulo protein (Fragment) OS=Mus musculus GN=Gulo PE=2 SV=1	Gulo	gulonolactone (L-) oxidase	17	17	0.209382	1.6195	0.0352568	ER	10	0.0236479
Q63880-2	EST31_MOUSE	Isoform 2 of Liver carboxylesterase 31 OS=Mus musculus GN=Es31	CES3	carboxylesterase 3	13	13	0.207941	1.61414	0.00328105	ER	1	0.0171967
Q3U4Z7	Q3U4Z7_MOUSE	High density lipoprotein (HDL) binding protein, isoform CRA_d OS=Mus musculus GN=Hdlbp PE=2 SV=1	HDLBP	high density lipoprotein binding protein	15	15	0.207755	1.61345	0.0017998	other	10	0.0162107
Q9JKY7	Q9JKY7_MOUSE	Cytochrome P450 CYP2D22 OS=Mus musculus GN=Cyp2d22 PE=2 SV=1	Cyp2d22	cytochrome P450, family 2, subfamily d, polypeptide 22	9	9	0.203197	1.5966	0.0157984	M, V	7	0.0209232
A2A9W4	A2A9W4_MOUSE	Mitchondrial ribosomal protein S7 OS=Mus musculus GN=Mrps7 PE=4 SV=1	MRPS7	mitochondrial ribosomal protein S7	6	6	0.202634	1.59453	0.0192968	M, R	9	0.0274319
Q5RKP4	Q5RKP4_MOUSE	Rpn1 protein (Fragment) OS=Mus musculus GN=Rpn1 PE=2 SV=1	RPN1	ribophorin I	8	8	0.19775	1.5767	0.0197712	ER, V	3	0.0201227
Q5BLJ7	Q5BLJ7_MOUSE	MCG10205 OS=Mus musculus GN=Rps13 PE=2 SV=1	RPS13	ribosomal protein S13	7	7	0.196822	1.57334	0.0065938	R	5	0.0162829
Q9DBL7	COASY_MOUSE	Bifunctional coenzyme A synthase OS=Mus musculus GN=Coasy PE=1 SV=2	COASY	CoA synthase	9	9	0.194088	1.56347	0.0379693	other	8	0.0264004
B2MWM9	B2MWM9_MOUSE	Calreticulin OS=Mus musculus GN=Calr PE=2 SV=1	CALR	calreticulin	14	14	0.190557	1.5508	0.0157011	ER, V, Ct	12	0.0167762
P51658	DHB2_MOUSE	Estradiol 17-beta-dehydrogenase 2 OS=Mus musculus GN=Hsd17b2 PE=2 SV=2	HSD17B2	hydroxysteroid (17-beta) dehydrogenase 2	9	9	0.189599	1.54739	0.0118269	V	3	0.0135815
Q497N1	Q497N1_MOUSE	MCG18667 OS=Mus musculus GN=Rps26 PE=4 SV=1	RPS26	ribosomal protein S26	2	2	0.189465	1.54691	0.000662087	R, Ct	7	0.0125444
B1AY76	B1AY76_MOUSE	Thioredoxin domain containing 4 (Endoplasmic reticulum) OS=Mus musculus GN=Erp44 PE=4 SV=1	ERP44	endoplasmic reticulum protein 44	4	4	0.189202	1.54597	0.0439119	ER	1	0.0318556
Q0PD65	Q0PD65_MOUSE	RAB2, member RAS oncogene family OS=Mus musculus GN=Rab2a PE=2 SV=1	RAB2A	RAB2A, member RAS oncogene family	2	2	0.188589	1.54379	0.0291465	ER	1	0.0287377
Q62087	PON3_MOUSE	Serum paraoxonase/lactonase 3 OS=Mus musculus GN=Pon3 PE=1 SV=2	PON3	paraoxonase 3	6	6	0.186397	1.53602	0.031196	V	8	0.0241997
Q91X83	METK1_MOUSE	S-adenosylmethionine synthase isoform type-1 OS=Mus musculus GN=Mat1a PE=2 SV=1	MAT1A	methionine adenosyltransferase I, alpha	1	1	0.185827	1.53401	0.0190303	unknown	11	0.023962
D3YXG3	D3YXG3_MOUSE	Putative uncharacterized protein Gm4963 OS=Mus musculus GN=Gm4963 PE=4 SV=1	Gm4963	predicted gene 4963	4	4	0.176422	1.50114	0.00120931	unknown	7	0.0115765
A2AC46	A2AC46_MOUSE	ATP-binding cassette, sub-family B (MDR/TAP), member 7 OS=Mus musculus GN=Abcb7 PE=2 SV=1	ABCB7	ATP-binding cassette, sub-family B (MDR/TAP), member 7	21	21	0.171484	1.48417	0.0222422	M	11	0.0201237
Q8R086	SUOX_MOUSE	Sulfite oxidase, mitochondrial OS=Mus musculus GN=Suox PE=1 SV=2	SUOX	sulfite oxidase	24	24	0.168969	1.4756	0.00680004	M, Ct	8	0.0135005
Q58EW0	Q58EW0_MOUSE	Ribosomal protein L18 OS=Mus musculus GN=Rpl18 PE=2 SV=1	RPL18	ribosomal protein L18	5	5	0.168654	1.47453	0.00358535	R, Ct	3	0.0148104
Q3TG75	Q3TG75_MOUSE	Ornithine aminotransferase, isoform CRA_b OS=Mus musculus GN=Oat PE=2 SV=1	OAT	ornithine aminotransferase	26	26	0.16783	1.47174	0.0338403	M	9	0.0198214
A2AIW8	A2AIW8_MOUSE	Peptidase (Mitochondrial processing) alpha OS=Mus musculus GN=Pmpca PE=3 SV=1	PMPCA	peptidase (mitochondrial processing) alpha	10	10	0.167554	1.4708	0.0179731	M	11	0.0182963
Q6P3A8	ODBB_MOUSE	2-oxoisovalerate dehydrogenase subunit beta, mitochondrial OS=Mus musculus GN=Bckdhb PE=2 SV=2	BCKDHB	branched chain keto acid dehydrogenase E1, beta polypeptide	6	6	0.166133	1.466	0.00188905	M	7	0.0127273
Q6GQT9	NOMO1_MOUSE	Nodal modulator 1 OS=Mus musculus GN=Nomo1 PE=1 SV=1	NOMO1	NODAL modulator 1	6	6	0.165977	1.46547	0.0137253	other	5	0.0202
Q3UEG6	AGT2_MOUSE	Alanine--glyoxylate aminotransferase 2, mitochondrial OS=Mus musculus GN=Agxt2 PE=2 SV=1	AGXT2	alanine--glyoxylate aminotransferase 2	37	37	0.162392	1.45342	0.0160353	M	8	0.0161751
Q8CEY5	Q8CEY5_MOUSE	Putative uncharacterized protein OS=Mus musculus GN=Mtch1 PE=2 SV=1	MTCH1	mitochondrial carrier 1	2	2	0.161949	1.45194	0.0251919	M	10	0.0211457
Q3UC51	Q3UC51_MOUSE	Putative uncharacterized protein OS=Mus musculus GN=Ddost PE=2 SV=1	DDOST	dolichyl-diphosphooligosaccharide--protein glycosyltransferase subunit (non-catalytic)	12	12	0.16132	1.44984	0.00380831	ER, V	1	0.00971945
D3Z722	D3Z722_MOUSE	Putative uncharacterized protein Rps19 OS=Mus musculus GN=Rps19 PE=4 SV=1	RPS19	ribosomal protein S19	3	3	0.160524	1.44718	0.00527672	R, Ct	3	0.0132637
Q9CYN2	SPCS2_MOUSE	Signal peptidase complex subunit 2 OS=Mus musculus GN=Spcs2 PE=2 SV=1	SPCS2	signal peptidase complex subunit 2 homolog (S. cerevisiae)	5	5	0.158487	1.44041	0.0321777	ER	11	0.0224075
Q0PD50	Q0PD50_MOUSE	RAB8A, member RAS oncogene family, isoform CRA_a OS=Mus musculus GN=Rab8a PE=2 SV=1	RAB8A	RAB8A, member RAS oncogene family	4	4	0.157348	1.43664	0.0148726	other	5	0.0173927
B2CY77	B2CY77_MOUSE	Laminin receptor (Fragment) OS=Mus musculus GN=Rpsa PE=2 SV=1	RPSA	ribosomal protein SA	10	10	0.155282	1.42982	0.0150139	R, Ct	12	0.0164193
D3Z1D6	D3Z1D6_MOUSE	Putative uncharacterized protein Gm10335 OS=Mus musculus GN=Gm10335 PE=3 SV=1	Gm10335=Rpl23a-ps	Ribosomal protein L23a, pseudogene	7	7	0.154814	1.42828	0.034069	unknown	3	0.0231137
Q99MR8	MCCA_MOUSE	Methylcrotonoyl-CoA carboxylase subunit alpha, mitochondrial OS=Mus musculus GN=Mccc1 PE=2 SV=2	MCCC1	methylcrotonoyl-CoA carboxylase 1 (alpha)	44	44	0.153021	1.4224	0.000362361	M	11	0.00802028
Q8BH86	CN159_MOUSE	UPF0317 protein C14orf159 homolog, mitochondrial OS=Mus musculus PE=2 SV=1	C14orf159	chromosome 14 open reading frame 159	16	16	0.146403	1.40089	0.00699007	M	8	0.0136474
A2AMV3	A2AMV3_MOUSE	Aldo-keto reductase family 7, member A5 (Aflatoxin aldehyde reductase) OS=Mus musculus GN=Akr7a5 PE=4 SV=1	AKR7A2	aldo-keto reductase family 7, member A2 (aflatoxin aldehyde reductase)	9	9	0.145468	1.39787	0.00992342	M	8	0.0132858
Q3TRW3	Q3TRW3_MOUSE	Putative uncharacterized protein OS=Mus musculus GN=Snd1 PE=2 SV=1	SND1	staphylococcal nuclease and tudor domain containing 1	22	22	0.144727	1.39549	0.00125594	M	7	0.00835829
Q544Z9	Q544Z9_MOUSE	Cytochrome b-5, isoform CRA_d OS=Mus musculus GN=Cyb5 PE=2 SV=1	CYB5A	cytochrome b5 type A (microsomal)	6	6	0.142486	1.38831	0.0417081	M	5	0.0144327
B2RY90	B2RY90_MOUSE	Isoc2a protein OS=Mus musculus GN=Isoc2a PE=2 SV=1	ISOC2	isochorismatase domain containing 2	4	4	0.142462	1.38823	0.00861899	M	11	0.00985085
Q3UDS4	Q3UDS4_MOUSE	Putative uncharacterized protein OS=Mus musculus GN=Sqrdl PE=2 SV=1	SQRDL	sulfide quinone reductase-like (yeast)	9	9	0.142251	1.38756	0.00399279	M	1	0.011288
Q5EBQ7	Q5EBQ7_MOUSE	Methionine sulfoxide reductase A OS=Mus musculus GN=Msra PE=2 SV=1	MSRA	methionine sulfoxide reductase A	9	9	0.141356	1.3847	0.023057	M	12	0.016641
Q3U900	Q3U900_MOUSE	Putative uncharacterized protein OS=Mus musculus GN=Rpn1 PE=2 SV=1	RPN1	ribophorin I	17	17	0.140479	1.38191	0.0388188	ER, V	1	0.0176895
A2A547	A2A547_MOUSE	Ribosomal protein L19 OS=Mus musculus GN=Rpl19 PE=3 SV=1	RPL19	ribosomal protein L19	7	7	0.140464	1.38186	0.0104135	R, Ct	12	0.0167138
P27773	PDIA3_MOUSE	Protein disulfide-isomerase A3 OS=Mus musculus GN=Pdia3 PE=1 SV=2	PDIA3	protein disulfide isomerase family A, member 3	21	21	0.14011	1.38073	0.00194536	ER	1	0.0102429
Q3UJU9	RMD3_MOUSE	Regulator of microtubule dynamics protein 3 OS=Mus musculus GN=Fam82a2 PE=1 SV=2	RMDN3	regulator of microtubule dynamics 3	10	10	0.13921	1.37788	0.000475068	M	11	0.00943159
Q9JJI8	RL38_MOUSE	60S ribosomal protein L38 OS=Mus musculus GN=Rpl38 PE=2 SV=3	RPL38	ribosomal protein L38	5	5	0.138492	1.3756	0.00852986	R, Ct	9	0.0142122
Q8CIM7	CP2DQ_MOUSE	Cytochrome P450 2D26 OS=Mus musculus GN=Cyp2d26 PE=1 SV=1	Cyp2d26	cytochrome P450, family 2, subfamily d, polypeptide 26	16	16	0.136719	1.36999	0.003739	ER, V	5	0.00875342
A2ACG7	A2ACG7_MOUSE	Ribophorin II OS=Mus musculus GN=Rpn2 PE=4 SV=1	RPN2	ribophorin II	12	12	0.136655	1.36979	0.0339548	ER, V	7	0.0148847
Q8CFJ7	S2545_MOUSE	Solute carrier family 25 member 45 OS=Mus musculus GN=Slc25a45 PE=2 SV=1	SLC25A45	solute carrier family 25, member 45	6	6	0.135844	1.36724	0.0289651	M	11	0.0148136
P26443	DHE3_MOUSE	Glutamate dehydrogenase 1, mitochondrial OS=Mus musculus GN=Glud1 PE=1 SV=1	GLUD1	glutamate dehydrogenase 1	43	43	0.135655	1.36664	0.001085	M	11	0.00614931
A2A8C9	A2A8C9_MOUSE	DnaJ (Hsp40) homolog, subfamily C, member 11 OS=Mus musculus GN=Dnajc11 PE=4 SV=1	DNAJC11	DnaJ (Hsp40) homolog, subfamily C, member 11	9	9	0.133821	1.36088	0.031352	M	8	0.0180714
Q8C7H1	MMAA_MOUSE	Methylmalonic aciduria type A homolog, mitochondrial OS=Mus musculus GN=Mmaa PE=2 SV=1	MMAA	methylmalonic aciduria (cobalamin deficiency) cblA type	11	11	0.131769	1.35447	0.00151699	M	7	0.0112799
Q3TF72	Q3TF72_MOUSE	Putative uncharacterized protein OS=Mus musculus GN=P4hb PE=2 SV=1	P4HB	prolyl 4-hydroxylase, beta polypeptide	33	33	0.129252	1.34664	5.13182e-05	ER, V	1	0.00357132
D3Z2T7	D3Z2T7_MOUSE	MCG123716 OS=Mus musculus GN=Gm10247 PE=4 SV=1	Gm10247=Rpl35a-ps	ribobosomal protein L35a, pseudogene	2	2	0.129025	1.34594	0.015825	other	12	0.0161358
Q3UCC6	Q3UCC6_MOUSE	Putative uncharacterized protein (Fragment) OS=Mus musculus GN=Sucla2 PE=2 SV=1	SUCLA2	succinate-CoA ligase, ADP-forming, beta subunit	11	11	0.127284	1.34055	0.028545	M	2	0.0124324
Q9CWI9	Q9CWI9_MOUSE	Putative uncharacterized protein OS=Mus musculus GN=Rps23 PE=2 SV=1	RPS23	ribosomal protein S23	3	3	0.126641	1.33857	0.0271812	R, Ct	5	0.0158152
Q6P8N6	Q6P8N6_MOUSE	Glutaryl-Coenzyme A dehydrogenase OS=Mus musculus GN=Gcdh PE=2 SV=1	GCDH	glutaryl-CoA dehydrogenase	27	27	0.124337	1.33149	0.0309352	M	11	0.0124975
Q8BH80	Q8BH80_MOUSE	Putative uncharacterized protein OS=Mus musculus GN=Vapb PE=2 SV=1	VAPB	VAMP (vesicle-associated membrane protein)-associated protein B and C	3	3	0.120309	1.3192	0.00797494	ER	10	0.0136895
Q80TX7	Q80TX7_MOUSE	MKIAA0567 protein (Fragment) OS=Mus musculus GN=Opa1 PE=3 SV=1	OPA1	optic atrophy 1 (autosomal dominant)	26	26	0.119619	1.3171	0.0487264	M	11	0.0150484
Q9Z2I0	LETM1_MOUSE	LETM1 and EF-hand domain-containing protein 1, mitochondrial OS=Mus musculus GN=Letm1 PE=2 SV=1	LETM1	leucine zipper-EF-hand containing transmembrane protein 1	30	30	0.117973	1.31212	0.0180806	M	8	0.010533
Q5EBH4	Q5EBH4_MOUSE	Dimethylglycine dehydrogenase OS=Mus musculus GN=Dmgdh PE=2 SV=1	DMGDH	dimethylglycine dehydrogenase	57	57	0.117112	1.30952	0.00190876	M	8	0.00580681
Q3TT79	Q3TT79_MOUSE	Putative uncharacterized protein OS=Mus musculus GN=Pdia4 PE=2 SV=1	PDIA4	protein disulfide isomerase family A, member 4	25	25	0.116212	1.30681	0.0276706	ER	7	0.0127431
Q3UCL7	Q3UCL7_MOUSE	Putative uncharacterized protein OS=Mus musculus GN=Rps3 PE=2 SV=1	RPS3	ribosomal protein S3	14	14	0.114373	1.30129	0.00521375	R, Ct	7	0.00955207
Q3TVJ8	Q3TVJ8_MOUSE	Putative uncharacterized protein OS=Mus musculus GN=Ssr4 PE=2 SV=1	SSR4	signal sequence receptor, delta	5	5	0.11282	1.29664	0.0264297	ER	1	0.0128058
A2AUF6	A2AUF6_MOUSE	Heat shock 70kD protein 5 (Glucose-regulated protein) OS=Mus musculus GN=Hspa5 PE=3 SV=1	HSPA5	heat shock 70kDa protein 5 (glucose-regulated protein, 78kDa)	32	32	0.110839	1.29074	0.00640447	ER	1	0.00690053
Q8K370	ACD10_MOUSE	Acyl-CoA dehydrogenase family member 10 OS=Mus musculus GN=Acad10 PE=2 SV=1	ACAD10	acyl-CoA dehydrogenase family, member 10	34	34	0.108377	1.28345	0.00708854	M	8	0.00949972
Q91VS7	MGST1_MOUSE	Microsomal glutathione S-transferase 1 OS=Mus musculus GN=Mgst1 PE=1 SV=3	MGST1	microsomal glutathione S-transferase 1	12	12	0.107073	1.2796	0.00644467	M, ER, P, V	3	0.00651514
Q8JZU2	Q8JZU2_MOUSE	Putative uncharacterized protein OS=Mus musculus GN=Slc25a1 PE=2 SV=1	SLC25A1	solute carrier family 25 (mitochondrial carrier; citrate transporter), member 1	11	11	0.106282	1.27727	0.0244426	M	5	0.0107703
Q3U832	Q3U832_MOUSE	Putative uncharacterized protein OS=Mus musculus GN=Ccnt2 PE=2 SV=1	CCNT2	cyclin T2	1	1	0.106197	1.27702	0.041508	other	9	0.0143775
Q3TG02	Q3TG02_MOUSE	Putative uncharacterized protein OS=Mus musculus GN=Stt3a PE=2 SV=1	STT3A	STT3A, subunit of the oligosaccharyltransferase complex (catalytic)	9	9	0.101993	1.26472	0.0381604	ER	12	0.0104527
Q3UWB1	Q3UWB1_MOUSE	Putative uncharacterized protein OS=Mus musculus GN=AU018778 PE=2 SV=1	Ces1f	carboxylesterase 1F	23	23	0.100089	1.25918	0.00594693	Ct	2	0.00650715
C6EQH3	C6EQH3_MOUSE	ASL1/Suclg2 fusion protein OS=Mus musculus GN=Suclg2 PE=2 SV=1	SUCLG2	succinate-CoA ligase, GDP-forming, beta subunit	19	19	0.0970817	1.25049	0.0190637	M	3	0.0105246
B1ATZ4	B1ATZ4_MOUSE	Solute carrier family 25 (Mitochondrial carrier, dicarboxylate transporter), member 10 OS=Mus musculus GN=Slc25a10 PE=3 SV=1	SLC25A10	solute carrier family 25 (mitochondrial carrier; dicarboxylate transporter), member 10	19	19	0.0947529	1.24381	0.0427317	M	2	0.00917543
Q8VCW8	ACSF2_MOUSE	Acyl-CoA synthetase family member 2, mitochondrial OS=Mus musculus GN=Acsf2 PE=2 SV=1	ACSF2	acyl-CoA synthetase family member 2	27	27	0.0923647	1.23699	0.0106768	M	5	0.00738606
Q9D172	ES1_MOUSE	ES1 protein homolog, mitochondrial OS=Mus musculus GN=D10Jhu81e PE=1 SV=1	C21orf33	chromosome 21 open reading frame 33	10	10	0.0919564	1.23582	0.0204432	M	1	0.00981369
Q3U3J1	Q3U3J1_MOUSE	Branched chain ketoacid dehydrogenase E1, alpha polypeptide OS=Mus musculus GN=Bckdha PE=2 SV=1	BCKDHA	branched chain keto acid dehydrogenase E1, alpha polypeptide	27	27	0.090528	1.23177	0.0245804	M	5	0.00979682
A2A6S3	A2A6S3_MOUSE	Ferredoxin reductase OS=Mus musculus GN=Fdxr PE=4 SV=1	FDXR	ferredoxin reductase	12	12	0.0905112	1.23172	0.0431567	M	1	0.0121825
Q8R1A8	Q8R1A8_MOUSE	Ornithine transcarbamylase OS=Mus musculus GN=Otc PE=2 SV=1	OTC	ornithine carbamoyltransferase	29	29	0.0867037	1.22097	0.00014345	M	11	0.0040065
P14115	RL27A_MOUSE	60S ribosomal protein L27a OS=Mus musculus GN=Rpl27a PE=2 SV=5	RPL27A	ribosomal protein L27a	3	3	0.0846884	1.21531	0.0492717	R, Ct	7	0.0101443
Q91W85	Q91W85_MOUSE	Acyl-Coenzyme A dehydrogenase, short chain OS=Mus musculus GN=Acads PE=2 SV=1	ACADS	acyl-CoA dehydrogenase, C-2 to C-3 short chain	27	27	0.0836974	1.21254	0.0199538	M	1	0.00711149
Q8QZT1	THIL_MOUSE	Acetyl-CoA acetyltransferase, mitochondrial OS=Mus musculus GN=Acat1 PE=1 SV=1	ACAT1	acetyl-CoA acetyltransferase 1	28	28	0.0772061	1.19455	0.0312535	M	8	0.00750499
Q3TDN8	Q3TDN8_MOUSE	Putative uncharacterized protein OS=Mus musculus GN=Bphl PE=2 SV=1	BPHL	biphenyl hydrolase-like (serine hydrolase)	26	26	0.0759174	1.19102	0.00186794	M	11	0.00398408
Q5M9J2	Q5M9J2_MOUSE	Histidine triad nucleotide binding protein 2 OS=Mus musculus GN=Hint2 PE=2 SV=1	HINT2	histidine triad nucleotide binding protein 2	6	6	0.0751948	1.18904	0.0460613	M	8	0.00802882
Q3UNX5-2	ACSM3_MOUSE	Isoform 2 of Acyl-coenzyme A synthetase ACSM3, mitochondrial OS=Mus musculus GN=Acsm3	ACSM3	acyl-CoA synthetase medium-chain family member 3	26	26	0.0617957	1.15291	0.00985576	M	11	0.00605817
P05202	AATM_MOUSE	Aspartate aminotransferase, mitochondrial OS=Mus musculus GN=Got2 PE=1 SV=1	GOT2	glutamic-oxaloacetic transaminase 2, mitochondrial (aspartate aminotransferase 2)	32	32	0.0578364	1.14245	0.0304073	M	8	0.00588799
Q8C140	Q8C140_MOUSE	Putative uncharacterized protein OS=Mus musculus GN=Slc25a13 PE=2 SV=1	SLC25A13	solute carrier family 25 (aspartate/glutamate carrier), member 13	37	37	0.0551896	1.13551	0.00504817	M	8	0.00427237
Q3UGC8	Q3UGC8_MOUSE	Propionyl-Coenzyme A carboxylase, alpha polypeptide, isoform CRA_b OS=Mus musculus GN=Pcca PE=2 SV=1	PCCA	propionyl CoA carboxylase, alpha polypeptide	49	49	0.039417	1.09501	0.0139314	M	1	0.00372881
Q8BMS1	ECHA_MOUSE	Trifunctional enzyme subunit alpha, mitochondrial OS=Mus musculus GN=Hadha PE=1 SV=1	HADHA	hydroxyacyl-CoA dehydrogenase/3-ketoacyl-CoA thiolase/enoyl-CoA hydratase (trifunctional protein), alpha subunit	49	49	-0.0458298	0.89985	0.040715	M	6	0.00341338
Q56A15	Q56A15_MOUSE	Cytochrome c, somatic OS=Mus musculus GN=Cycs PE=2 SV=1	Cytcs	cytochrome c, somatic	10	10	-0.0634893	0.863994	0.0116407	M	4	0.00511566
Q8C196	CPSM_MOUSE	Carbamoyl-phosphate synthase [ammonia], mitochondrial OS=Mus musculus GN=Cps1 PE=1 SV=2	CPS1	carbamoyl-phosphate synthase 1, mitochondrial	122	122	-0.0660792	0.858857	0.00372071	M	4	0.00366798
Q3UEQ9	Q3UEQ9_MOUSE	Aminoadipate-semialdehyde synthase OS=Mus musculus GN=Aass PE=2 SV=1	AASS	aminoadipate-semialdehyde synthase	52	52	-0.0785571	0.834532	0.0229408	M	4	0.0081366
A2A430	A2A430_MOUSE	Lysosomal membrane glycoprotein 2 OS=Mus musculus GN=Lamp2 PE=4 SV=1	LAMP2	lysosomal-associated membrane protein 2	4	4	-0.082149	0.827658	0.00943917	L	4	0.00717656
Q8VCI0	PLBL1_MOUSE	Putative phospholipase B-like 1 OS=Mus musculus GN=Plbd1 PE=1 SV=1	PLBD1	phospholipase B domain containing 1	11	11	-0.0968025	0.800198	0.036144	L	4	0.0120014
Q3UEN9	Q3UEN9_MOUSE	Putative uncharacterized protein OS=Mus musculus GN=Agxt PE=2 SV=1	AGXT	alanine-glyoxylate aminotransferase	19	19	-0.107651	0.780457	0.00493772	M, P	4	0.00838311
Q3UBR4	Q3UBR4_MOUSE	Putative uncharacterized protein OS=Mus musculus GN=Ctss PE=2 SV=1	CTSS	cathepsin S	2	2	-0.10841	0.779095	0.0464365	L	4	0.0169119
P52503	NDUS6_MOUSE	NADH dehydrogenase [ubiquinone] iron-sulfur protein 6, mitochondrial OS=Mus musculus GN=Ndufs6 PE=1 SV=2	NDUFS6	NADH dehydrogenase (ubiquinone) Fe-S protein 6, 13kDa (NADH-coenzyme Q reductase)	8	8	-0.12081	0.757164	0.0138577	M	4	0.00994054
A2AJX2	A2AJX2_MOUSE	Novel protein (Possible ortholog of Rat hormone-regulated proliferation-associated 20 kDa protein (HRPAP20)) OS=Mus musculus GN=Ndufaf4 PE=4 SV=1	NDUFAF4	NADH dehydrogenase (ubiquinone) complex I, assembly factor 4	5	5	-0.125671	0.748737	0.020448	M	6	0.0142283
A2AKK5-2	ACNT1_MOUSE	Isoform 2 of Acyl-coenzyme A amino acid N-acyltransferase 1 OS=Mus musculus GN=Acnat1	Acnat1	acyl-coenzyme A amino acid N-acyltransferase 1	5	5	-0.125738	0.748622	0.0315744	P	6	0.0197374
Q543J0	Q543J0_MOUSE	Uricase OS=Mus musculus GN=Uox PE=2 SV=1	Uox	urate oxidase	30	30	-0.127908	0.744889	0.00654549	M, P	4	0.00557099
Q9DBN5	LONP2_MOUSE	Lon protease homolog 2, peroxisomal OS=Mus musculus GN=Lonp2 PE=2 SV=1	LONP2	lon peptidase 2, peroxisomal	12	12	-0.130933	0.739719	0.0260446	P	6	0.0146405
A2AHS8	A2AHS8_MOUSE	Mitochondrial ribosomal protein S5 OS=Mus musculus GN=Mrps5 PE=3 SV=1	MRPS5	mitochondrial ribosomal protein S5	5	5	-0.134969	0.732877	0.0255516	M, R	4	0.0154255
Q3U6T2	Q3U6T2_MOUSE	Putative uncharacterized protein OS=Mus musculus GN=Naga PE=2 SV=1	NAGA	N-acetylgalactosaminidase, alpha-	8	8	-0.14083	0.723053	0.0217315	L	4	0.0141154
Q3UEE8	Q3UEE8_MOUSE	Hydroxyacid oxidase 1, liver OS=Mus musculus GN=Hao1 PE=2 SV=1	HAO1	hydroxyacid oxidase (glycolate oxidase) 1	8	8	-0.149064	0.709474	0.0380575	P	4	0.0154294
Q3UC49	Q3UC49_MOUSE	Ferrochelatase OS=Mus musculus GN=Fech PE=2 SV=1	FECH	ferrochelatase	13	13	-0.15583	0.698506	0.0494644	M	4	0.0198756
Q9CZ08	Q9CZ08_MOUSE	Putative uncharacterized protein OS=Mus musculus GN=Gcat PE=2 SV=1	GCAT	glycine C-acetyltransferase	17	17	-0.158307	0.694534	0.000155045	M	4	0.0097618
Q3U0K4	Q3U0K4_MOUSE	Putative uncharacterized protein OS=Mus musculus GN=Pafah2 PE=2 SV=1	PAFAH2	platelet-activating factor acetylhydrolase 2, 40kDa	5	5	-0.160546	0.690962	0.0442691	other	6	0.0204752
Q8CC47	Q8CC47_MOUSE	Putative uncharacterized protein OS=Mus musculus GN=Galns PE=2 SV=1	GALNS	galactosamine (N-acetyl)-6-sulfate sulfatase	3	3	-0.161453	0.68952	0.0445724	L	4	0.0232202
Q3TXQ6	Q3TXQ6_MOUSE	Catalase OS=Mus musculus GN=Cat PE=2 SV=1	CAT	catalase	42	42	-0.16507	0.683801	0.000373353	M, ER, P, L, Ct	6	0.00420532
B2RUD7	B2RUD7_MOUSE	Psap protein OS=Mus musculus GN=Psap PE=2 SV=1	PSAP	prosaposin	7	7	-0.166803	0.681079	0.00423453	M, L	4	0.00965864
Q3UCD6	Q3UCD6_MOUSE	Cathepsin H, isoform CRA_b OS=Mus musculus GN=Ctsh PE=2 SV=1	CTSH	cathepsin H	4	4	-0.166861	0.680988	0.000237716	L, Ct	4	0.00842508
Q9D2D1	Q9D2D1_MOUSE	Putative uncharacterized protein OS=Mus musculus GN=Ctsa PE=2 SV=1	CTSA	cathepsin A	9	9	-0.167006	0.680759	0.000169909	M, L	4	0.0104116
Q9DCM0	ETHE1_MOUSE	Protein ETHE1, mitochondrial OS=Mus musculus GN=Ethe1 PE=1 SV=2	ETHE1	ethylmalonic encephalopathy 1	11	11	-0.175941	0.666897	6.5569e-05	M	4	0.00747513
Q8VCB0	Q8VCB0_MOUSE	Acox2 protein OS=Mus musculus GN=Acox2 PE=2 SV=1	ACOX2	acyl-CoA oxidase 2, branched chain	23	23	-0.17858	0.662857	3.76531e-05	P	4	0.00808295
Q9CRB3	HIUH_MOUSE	5-hydroxyisourate hydrolase OS=Mus musculus GN=Urah PE=1 SV=1	1190003J15Rik	RIKEN cDNA 1190003J15 gene	5	5	-0.17958	0.661333	0.0327187	M, P	4	0.0220649
Q9WVJ3-2	PGCP_MOUSE	Isoform 2 of Plasma glutamate carboxypeptidase OS=Mus musculus GN=Pgcp	CPQ	carboxypeptidase Q	9	9	-0.185427	0.652489	0.0181854	unknown	4	0.0215067
P08228	SODC_MOUSE	Superoxide dismutase [Cu-Zn] OS=Mus musculus GN=Sod1 PE=1 SV=2	SOD1	superoxide dismutase 1, soluble	3	3	-0.19164	0.64322	0.0102136	M, P, Ct	4	0.0133118
D3Z220	D3Z220_MOUSE	Putative uncharacterized protein Ctsc OS=Mus musculus GN=Ctsc PE=4 SV=1	CTSC	cathepsin C	2	2	-0.19523	0.637925	0.0472804	ER, L	4	0.0244949
Q3TC17	Q3TC17_MOUSE	Putative uncharacterized protein OS=Mus musculus GN=Ctsb PE=2 SV=1	CTSB	cathepsin B	14	14	-0.203431	0.625992	2.06043e-05	M, L	4	0.0092312
A2RSC2	A2RSC2_MOUSE	Acyl-CoA thioesterase 12 OS=Mus musculus GN=Acot12 PE=2 SV=1	ACOT12	acyl-CoA thioesterase 12	8	8	-0.205918	0.622418	0.0238122	Ct	6	0.0224584
Q921H9	CA163_MOUSE	Hcp beta-lactamase-like protein C1orf163 homolog OS=Mus musculus PE=1 SV=1	SELRC1	Sel1 repeat containing 1	2	2	-0.206248	0.621945	0.0480357	unknown	6	0.0335021
P51175	PPOX_MOUSE	Protoporphyrinogen oxidase OS=Mus musculus GN=Ppox PE=2 SV=1	PPOX	protoporphyrinogen oxidase	3	3	-0.206359	0.621786	0.0441368	M	4	0.0316787
A2AEG2	A2AEG2_MOUSE	Oral-facial-digital syndrome 1 gene homolog (Human) OS=Mus musculus GN=Ofd1 PE=4 SV=1	OFD1	oral-facial-digital syndrome 1	1	1	-0.208448	0.618803	0.00905393	other	6	0.0265132
Q62452	UD19_MOUSE	UDP-glucuronosyltransferase 1-9 OS=Mus musculus GN=Ugt1a9 PE=1 SV=2	UGT1A9	UDP glucuronosyltransferase 1 family, polypeptide A8	8	8	-0.209227	0.617693	0.0229746	ER, V	4	0.0332496
Q9CQ06	RM24_MOUSE	39S ribosomal protein L24, mitochondrial OS=Mus musculus GN=Mrpl24 PE=2 SV=1	MRPL24	mitochondrial ribosomal protein L24	1	1	-0.231195	0.587225	0.0326616	M, R	4	0.0357246
Q8R082	Q8R082_MOUSE	Dipeptidylpeptidase 7 OS=Mus musculus GN=Dpp7 PE=2 SV=1	DPP7	dipeptidyl-peptidase 7	2	2	-0.237571	0.578668	0.0285559	L, Ct	4	0.0325461
Q8K2I4	MANBA_MOUSE	Beta-mannosidase OS=Mus musculus GN=Manba PE=2 SV=1	MANBA	mannosidase, beta A, lysosomal	5	5	-0.245709	0.567925	0.012385	L	4	0.033368
Q9DC50	OCTC_MOUSE	Peroxisomal carnitine O-octanoyltransferase OS=Mus musculus GN=Crot PE=1 SV=1	CROT	carnitine O-octanoyltransferase	22	22	-0.268826	0.538485	0.000503847	M, P	6	0.0102284
P97930	KTHY_MOUSE	Thymidylate kinase OS=Mus musculus GN=Dtymk PE=2 SV=2	DTYMK	deoxythymidylate kinase (thymidylate kinase)	1	1	-0.27118	0.535574	0.027	M	4	0.0581723
Q9D625	Q9D625_MOUSE	Putative uncharacterized protein OS=Mus musculus GN=Scpep1 PE=2 SV=1	SCPEP1	serine carboxypeptidase 1	8	8	-0.272002	0.534562	0.000158111	Ct	4	0.0148402
Q4FK74	Q4FK74_MOUSE	ATP synthase, H+ transporting, mitochondrial F1 complex, delta subunit, isoform CRA_c OS=Mus musculus GN=Atp5d PE=2 SV=1	ATP5D	ATP synthase, H+ transporting, mitochondrial F1 complex, delta subunit	3	3	-0.28059	0.524095	0.0284219	M	4	0.0315021
Q8R0N6	HOT_MOUSE	Hydroxyacid-oxoacid transhydrogenase, mitochondrial OS=Mus musculus GN=Adhfe1 PE=2 SV=2	ADHFE1	alcohol dehydrogenase, iron containing, 1	8	8	-0.292412	0.510021	0.043853	M	4	0.0501926
A2APM1	A2APM1_MOUSE	CD44 antigen OS=Mus musculus GN=Cd44 PE=4 SV=1	CD44	CD44 molecule (Indian blood group)	2	2	-0.297796	0.503737	0.0170933	other	4	0.0333278
Q8BGH2	SAM50_MOUSE	Sorting and assembly machinery component 50 homolog OS=Mus musculus GN=Samm50 PE=1 SV=1	SAMM50	sorting and assembly machinery component 50 homolog (S. cerevisiae)	17	17	-0.299242	0.502063	0.000974112	M	6	0.0171805
Q8R1G2	CMBL_MOUSE	Carboxymethylenebutenolidase homolog OS=Mus musculus GN=Cmbl PE=2 SV=1	CMBL	carboxymethylenebutenolidase homolog (Pseudomonas)	4	4	-0.304417	0.496116	0.00701708	other	6	0.029899
Q3UGL8	Q3UGL8_MOUSE	Putative uncharacterized protein OS=Mus musculus GN=Nudt12 PE=2 SV=1	NUDT12	nudix (nucleoside diphosphate linked moiety X)-type motif 12	3	3	-0.310356	0.489378	0.0464924	P	6	0.0416916
Q9QYF1	RDH11_MOUSE	Retinol dehydrogenase 11 OS=Mus musculus GN=Rdh11 PE=2 SV=2	RDH11	retinol dehydrogenase 11 (all-trans/9-cis/11-cis)	4	4	-0.333757	0.463706	0.046904	ER	6	0.0564344
A1A4A7	A1A4A7_MOUSE	Pgam5 protein (Fragment) OS=Mus musculus GN=Pgam5 PE=2 SV=1	PGAM5	phosphoglycerate mutase family member 5	2	2	-0.338071	0.459123	0.0233868	M	6	0.0572837
O88668	CREG1_MOUSE	Protein CREG1 OS=Mus musculus GN=Creg1 PE=2 SV=1	CREG1	cellular repressor of E1A-stimulated genes 1	4	4	-0.339261	0.457867	0.000195165	other	6	0.0170641
O88833	CP4AA_MOUSE	Cytochrome P450 4A10 OS=Mus musculus GN=Cyp4a10 PE=2 SV=1	CYP4A10	cytochrome P450, family 4, subfamily A, polypeptide 11	10	10	-0.345893	0.450928	0.00907646	ER	6	0.0315813
Q547C4	Q547C4_MOUSE	MCG131749 OS=Mus musculus GN=Scd1 PE=2 SV=1	SCD	stearoyl-CoA desaturase (delta-9-desaturase)	3	3	-0.347172	0.449602	0.0422192	ER	6	0.0526477
Q3TXQ4	Q3TXQ4_MOUSE	Putative uncharacterized protein OS=Mus musculus GN=Npc2 PE=2 SV=1	NPC2	Niemann-Pick disease, type C2	5	5	-0.356865	0.439678	1.457e-08	L	4	0.0121674
O35728	CP4AE_MOUSE	Cytochrome P450 4A14 OS=Mus musculus GN=Cyp4a14 PE=2 SV=1	Cyp4a14	cytochrome P450, family 4, subfamily a, polypeptide 14	16	16	-0.379951	0.416917	0.00642453	ER, V	6	0.0319152
Q7TNZ4	Q7TNZ4_MOUSE	Glycosylphosphatidylinositol-specific phospholipase D OS=Mus musculus GN=Gpld1 PE=2 SV=1	GPLD1	glycosylphosphatidylinositol specific phospholipase D1	2	2	-0.388352	0.40893	0.0398793	V	6	0.0780993
Q9DBM2	ECHP_MOUSE	Peroxisomal bifunctional enzyme OS=Mus musculus GN=Ehhadh PE=1 SV=3	EHHADH	enoyl-CoA, hydratase/3-hydroxyacyl CoA dehydrogenase	54	54	-0.451499	0.353591	0.000220892	M, P	6	0.00617685
Q3TND6	Q3TND6_MOUSE	Putative uncharacterized protein OS=Mus musculus GN=Man2b2 PE=2 SV=1	MAN2B2	mannosidase, alpha, class 2B, member 2	3	3	-0.517117	0.304006	0.00869839	L	6	0.063168
A2ALL2	A2ALL2_MOUSE	Novel DUF543 domain containing protein OS=Mus musculus GN=2310028O11Rik PE=4 SV=1	MINOS1	mitochondrial inner membrane organizing system 1	1	1	-0.518265	0.303204	0.014286	M	4	0.0642418
Q3T9E5	Q3T9E5_MOUSE	Putative uncharacterized protein OS=Mus musculus GN=Ncstn PE=2 SV=1	NCSTN	nicastrin	1	1	-0.577475	0.264561	0.0416409	ER, L	4	0.109706
Q3TLH6	Q3TLH6_MOUSE	Putative uncharacterized protein OS=Mus musculus GN=Fabp5 PE=2 SV=1	FABP5	fatty acid binding protein 5 (psoriasis-associated)	3	3	-0.61234	0.244152	4.47712e-06	other	4	0.0272012
D3YU64	D3YU64_MOUSE	MCG5289 OS=Mus musculus GN=Fabp5l2 PE=4 SV=1	Fabp5l2	fatty acid binding protein 5 like2, pseudogene	1	1	-0.862637	0.137203	0.0226733	unknown	4	0.0562779
A2AS95	A2AS95_MOUSE	Elastase 2A OS=Mus musculus GN=Cela2a PE=3 SV=1	CELA2A	chymotrypsin-like elastase family, member 2A	2	2	-0.999016	0.100227	0.0234306	other	4	0.141097
Q4VBW6	Q4VBW6_MOUSE	Amylase 2, pancreatic OS=Mus musculus GN=Amy2 PE=2 SV=1	AMY2A	amylase, alpha 2A (pancreatic)	3	3	-1.42643	0.0374601	0.000119009	other	4	0.126989

## Sheet: Biological Functions
Biological Functions within mitochondrial energy metabolism, protein translation and maturation, VLDL metabolism and ER to mitochondria tethering. Comparments: M - mitochondrium, ER - endoplasmic reticulum, P - peroxisome, R - ribosome, L - lysosome, V - vesicle, Ct - cytosol; IPA - Ingenuity Pathway Analysis, GePS - Genomatix Pathway Analysis, KEGG - Kyoto Encyclopedia of Genes and Genomes, GO -…
Uniprot_Accession	Gene Symbol	Gene Name	log FC (HF/C)	Fold Change HF to C	p.value_HF_C	Compartment(s)	Cluster of age-related expression pattern	Biological Function (significantly represented in regulated proteins in IPA/GePS or identified by literature mining, Gene ontology (GO) or KEGG terms	Annotation/Reference
Q8K370	ACAD10	acyl-CoA dehydrogenase family, member 10	0.108377	1.28345	0.00708854	M	8	acyl-CoA dehydrogenase activity	GO
Q547C4	SCD	stearoyl-CoA desaturase (delta-9-desaturase)	-0.347172	0.449602	0.0422192	ER	6	Cholesterol efflux, cholesterol esterification	IPA, GePS
Q3TXQ4	NPC2	Niemann-Pick disease, type C2	-0.356865	0.439678	1.457e-08	L	4	Cholesterol efflux, cholesterol transport	IPA, GePS
Q8R0Y9	SOAT2	sterol O-acyltransferase 2	0.244099	1.75428	0.0360177	ER, V	5	Cholesterol efflux, cholesterol transport, cholesterol esterification, lipoprotein assembly	IPA, GePS
Q8CGG8	APOB	apolipoprotein B (including Ag(x) antigen)	0.287127	1.93699	0.00666494	ER, V	11	cholesterol efflux, secretion of triglycerides, cholesterol transport	IPA, GePS
Q3TX45	APOE	apolipoprotein E	0.571467	3.72792	0.0459627	other	9	Cholesterol efflux, secretion of triglycerides, cholesterol transport, cholesterol esterification, lipoprotein assembly	IPA, GePS
O35490	BHMT	betaine--homocysteine S-methyltransferase	0.2822	1.91514	0.00205386	other	10	Concentration of phosphatidylcholine, one carbon metabolism, VLDL assembly	IPA/2/9
Q544Z9	CYB5A	cytochrome b5 type A (microsomal)	0.142486	1.38831	0.0417081	M	5	electron transport chain	GePS
Q56A15	Cytcs	cytochrome c, somatic	-0.0634893	0.863994	0.0116407	M	4	electron transport chain	GePS
Q8BN32	PABPC1	poly(A) binding protein, cytoplasmic 1	0.235177	1.71861	0.00616904	other	3	ElF2 Signaling	IPA, GePS
Q5BLJ7	RPS13	ribosomal protein S13	0.196822	1.57334	0.0065938	R	5	ElF2 Signaling	IPA
Q497N1	RPS26	ribosomal protein S26	0.189465	1.54691	0.000662087	R, Ct	7	ElF2 Signaling	IPA, GePS
Q3U621	RAB10	RAB10, member RAS oncogene family	0.993053	9.84131	0.0131443	other	12	Intracellular transport, ER dynamics for phospholipid synthesis	GePS, 5
Q3UKH3	ACAA2	acetyl-CoA acyltransferase 2	0.35313	2.25491	0.0183466	M	10	fatty acid oxidation	IPA, GePS
Q3UNR3	SLC27A2	solute carrier family 27 (fatty acid transporter), member 2	0.223201	1.67186	0.00327481	M, ER, P, V	12	fatty acid oxidation	IPA, GePS
Q91W85	ACADS	acyl-CoA dehydrogenase, C-2 to C-3 short chain	0.0836974	1.21254	0.0199538	M	1	fatty acid oxidation	IPA, GePS
Q8BMS1	HADHA	hydroxyacyl-CoA dehydrogenase/3-ketoacyl-CoA thiolase/enoyl-CoA hydratase (trifunctional protein), alpha subunit	-0.0458298	0.89985	0.040715	M	6	fatty acid oxidation	IPA, GePS
Q8VCB0	ACOX2	acyl-CoA oxidase 2, branched chain	-0.17858	0.662857	3.76531e-05	P	4	fatty acid oxidation	IPA, GePS
Q9DC50	CROT	carnitine O-octanoyltransferase	-0.268826	0.538485	0.000503847	M, P	6	fatty acid oxidation	GePS
Q9DBM2	EHHADH	enoyl-CoA, hydratase/3-hydroxyacyl CoA dehydrogenase	-0.451499	0.353591	0.000220892	M, P	6	fatty acid oxidation	IPA, GePS
Q0PD65	RAB2A	RAB2A, member RAS oncogene family	0.188589	1.54379	0.0291465	ER	1	Intracellular transport	GePS
Q0PD50	RAB8A	RAB8A, member RAS oncogene family	0.157348	1.43664	0.0148726	other	5	Intracellular transport	GePS
Q3UWB1	Ces1f	carboxylesterase 1F	0.100089	1.25918	0.00594693	Ct	2	Microsomal hepatic triglyceride lipase	7
A2AJX2	NDUFAF4	NADH dehydrogenase (ubiquinone) complex I, assembly factor 4	-0.125671	0.748737	0.020448	M	6	mitochondrial respiratory chain complex I assembly	GO
Q91X83	MAT1A	methionine adenosyltransferase I, alpha	0.185827	1.53401	0.0190303	unknown	11	one-carbon metabolic process, VLDL assembly	GO/ 1
Q3UJU9	RMDN3	regulator of microtubule dynamics 3	0.13921	1.37788	0.000475068	M	11	Outer mitochondrial membrane to ER tethering	4
Q8BH80	VAPB	VAMP (vesicle-associated membrane protein)-associated protein B and C	0.120309	1.3192	0.00797494	ER	10	Outer mitochondrial membrane to ER tethering	4
Q3UDJ2	SGPL1	sphingosine-1-phosphate lyase 1	0.689723	4.89467	0.0471948	ER	9	Production of ethanolamine for phospholipids	6
Q3TXE5	CANX	calnexin	0.275169	1.88438	0.0050029	ER, R	11	protein glycosylation	KEGG
Q3U026	MOGS	mannosyl-oligosaccharide glucosidase	0.273871	1.87876	0.00891742	ER	3	protein glycosylation	KEGG, IPA
B2MWM9	CALR	calreticulin	0.190557	1.5508	0.0157011	ER, V, Ct	12	protein glycosylation	KEGG
B1AY76	ERP44	endoplasmic reticulum protein 44	0.189202	1.54597	0.0439119	ER	1	protein glycosylation	KEGG
P27773	PDIA3	protein disulfide isomerase family A, member 3	0.14011	1.38073	0.00194536	ER	1	protein glycosylation	KEGG
Q3TT79	PDIA4	protein disulfide isomerase family A, member 4	0.116212	1.30681	0.0276706	ER	7	protein glycosylation	KEGG
A2AUF6	HSPA5	heat shock 70kDa protein 5 (glucose-regulated protein, 78kDa)	0.110839	1.29074	0.00640447	ER	1	protein glycosylation	KEGG
Q3TF72	P4HB	prolyl 4-hydroxylase, beta polypeptide	0.129252	1.34664	5.13182e-05	ER, V	1	protein glycosylation, protein lipidation, Interference with Mtp for VLDL maturation	KEGG/ 10
Q3TVJ8	SSR4	signal sequence receptor, delta	0.11282	1.29664	0.0264297	ER	1	protein processing in the ER	KEGG
Q3TMR2	Ces2a	carboxylesterase 2A	0.386471	2.43484	0.0406793	V	12	protein processing/glycosylation	IPA, GePS
Q5RKP4	RPN1	ribophorin I	0.19775	1.5767	0.0197712	ER, V	3	protein processing/glycosylation	KEGG, IPA, GePS
Q3UC51	DDOST	dolichyl-diphosphooligosaccharide--protein glycosyltransferase subunit (non-catalytic)	0.16132	1.44984	0.00380831	ER, V	1	protein processing/glycosylation	IPA, GePS
Q9CYN2	SPCS2	signal peptidase complex subunit 2 homolog (S. cerevisiae)	0.158487	1.44041	0.0321777	ER	11	protein processing/glycosylation	GePS
Q3U900	RPN1	ribophorin I	0.140479	1.38191	0.0388188	ER, V	1	protein processing/glycosylation	KEGG, IPA, GePS
A2ACG7	RPN2	ribophorin II	0.136655	1.36979	0.0339548	ER, V	7	protein processing/glycosylation	KEGG, IPA, GePS
Q3TG02	STT3A	STT3A, subunit of the oligosaccharyltransferase complex (catalytic)	0.101993	1.26472	0.0381604	ER	12	protein processing/glycosylation	GePS, KEGG, IPA
Q3TJI8	HSD11B1	hydroxysteroid (11-beta) dehydrogenase 1	0.301912	2.00406	0.00786167	ER, V	3	Secretion of triglycerides	IPA
P51658	HSD17B2	hydroxysteroid (17-beta) dehydrogenase 2	0.189599	1.54739	0.0118269	V	3	Secretion of triglycerides	IPA
A2AQ17	NDUFAF1	NADH dehydrogenase (ubiquinone) complex I, assembly factor 1	0.274556	1.88172	0.021021	M	9	synthesis of ATP	IPA
Q80TX7	OPA1	optic atrophy 1 (autosomal dominant)	0.119619	1.3171	0.0487264	M	11	synthesis of ATP	IPA
Q9Z2I0	LETM1	leucine zipper-EF-hand containing transmembrane protein 1	0.117973	1.31212	0.0180806	M	8	synthesis of ATP	IPA
Q4FK74	ATP5D	ATP synthase, H+ transporting, mitochondrial F1 complex, delta subunit	-0.28059	0.524095	0.0284219	M	4	synthesis of ATP	IPA
Q8C140	SLC25A13	solute carrier family 25 (aspartate/glutamate carrier), member 13	0.0551896	1.13551	0.00504817	M	8	synthesis of ATP, electron transport chain	IPA, GePS
P52503	NDUFS6	NADH dehydrogenase (ubiquinone) Fe-S protein 6, 13kDa (NADH-coenzyme Q reductase)	-0.12081	0.757164	0.0138577	M	4	synthesis of ATP, electron transport chain	IPA, GePS
D3YVH7	PA2G4	proliferation-associated 2G4, 38kDa	0.213424	1.63465	0.0307288	other	3	Translation	IPA, GePS
Q3TK73	RPL7	ribosomal protein L7	0.687013	4.86421	0.0467221	R, Ct	3	Translation/ElF2 Signaling	IPA, GePS
D3YTQ9	RPS15	ribosomal protein S15	0.517824	3.29476	0.00324245	R, Ct	12	Translation/ElF2 Signaling	IPA, GePS
D3Z5R8	RPS19	ribosomal protein S19	0.340935	2.19248	0.0220307	R, Ct	12	Translation/ElF2 Signaling	IPA, GePS
Q3UBI6	RPL7	ribosomal protein L7	0.334489	2.16018	0.0125352	R, Ct	2	Translation/ElF2 Signaling	IPA
A2A9W4	MRPS7	mitochondrial ribosomal protein S7	0.202634	1.59453	0.0192968	M, R	9	Translation/ElF2 Signaling	IPA, GePS
Q58EW0	RPL18	ribosomal protein L18	0.168654	1.47453	0.00358535	R, Ct	3	Translation/ElF2 Signaling	IPA, GePS
D3Z722	RPS19	ribosomal protein S19	0.160524	1.44718	0.00527672	R, Ct	3	Translation/ElF2 Signaling	IPA, GePS
B2CY77	RPSA	ribosomal protein SA	0.155282	1.42982	0.0150139	R, Ct	12	Translation/ElF2 Signaling	IPA, GePS
Q9JJI8	RPL38	ribosomal protein L38	0.138492	1.3756	0.00852986	R, Ct	9	Translation/ElF2 Signaling	GePS
Q9CWI9	RPS23	ribosomal protein S23	0.126641	1.33857	0.0271812	R, Ct	5	Translation/ElF2 Signaling	IPA, GePS
P14115	RPL27A	ribosomal protein L27a	0.0846884	1.21531	0.0492717	R, Ct	7	Translation/ElF2 Signaling	IPA
Q3UZ06	Sec22b	SEC22 vesicle trafficking protein homolog B (S. cerevisiae)	0.315799	2.06918	0.0355313	ER	8	VLDL vesicle transport	8

## Sheet: References for Biol Fct
References
1	Cano A, Buque X, Martinez-Una M, Aurrekoetxea I, Menor A, Garcia-Rodriguez JL, Lu SC, et al. Methionine adenosyltransferase 1A gene deletion disrupts hepatic very low-density lipoprotein assembly in mice. Hepatology 2011;54:1975-1986.
2	Dahlhoff C, Desmarchelier C, Sailer M, Furst RW, Haag A, Ulbrich SE, Hummel B, et al. Hepatic methionine homeostasis is conserved in C57BL/6N mice on high-fat diet despite major changes in hepatic one-carbon metabolism. PLoS One 2013;8:e57387.
3	de Brito OM, Scorrano L. An intimate liaison: spatial organization of the endoplasmic reticulum-mitochondria relationship. EMBO J 2010;29:2715-2723.
4	De Vos KJ, Morotz GM, Stoica R, Tudor EL, Lau KF, Ackerley S, Warley A, et al. VAPB interacts with the mitochondrial protein PTPIP51 to regulate calcium homeostasis. Hum Mol Genet 2012;21:1299-1311.
5	English AR, Voeltz GK. Rab10 GTPase regulates ER dynamics and morphology. Nat Cell Biol 2013;15:169-178.
6	Hla T, Dannenberg AJ. Sphingolipid signaling in metabolic disorders. Cell Metab 2012;16:420-434.
7	Okazaki H, Igarashi M, Nishi M, Tajima M, Sekiya M, Okazaki S, Yahagi N, et al. Identification of a novel member of the carboxylesterase family that hydrolyzes triacylglycerol: a potential role in adipocyte lipolysis. Diabetes 2006;55:2091-2097.
8	Rahim A, Nafi-valencia E, Siddiqi S, Basha R, Runyon CC, Siddiqi SA. Proteomic analysis of the very low density lipoprotein (VLDL) transport vesicles. J Proteomics 2012;75:2225-2235.
9	Sparks JD, Collins HL, Chirieac DV, Cianci J, Jokinen J, Sowden MP, Galloway CA, et al. Hepatic very-low-density lipoprotein and apolipoprotein B production are increased following in vivo induction of betaine-homocysteine S-methyltransferase. Biochem J 2006;395:363-371.
10	Wang S, Chen Z, Lam V, Han J, Hassler J, Finck BN, Davidson NO, et al. IRE1alpha-XBP1s induces PDI expression to increase MTP activity for hepatic VLDL assembly and lipid homeostasis. Cell Metab 2012;16:473-486.

## Sheet: Regulated proteins by age
Regulated proteins by age in isolated liver mitochondria. Comparments: M - mitochondrium, ER - endoplasmic reticulum, P - peroxisome, R - ribosome, L - lysosome, V - vesicle, Ct - cytosol; FC - fold change, A - adolescent, YA - young adult, MA - middle-aged
Uniprot_Accession	Uniprot_ID	Description	Gene_Symbol	Gene_Name	Peptide count	Peptides used for quantitation	FC (YA/A)	FC (MA/YA)	FC (MA/A)	p value Age effect	p value Diet effect	Compartments
B2RTB6	B2RTB6_MOUSE	Keratin 86 OS=Mus musculus GN=Krt86 PE=2 SV=1	KRT86	keratin 86	3	3	21.9208	1.93254	42.3628	0.0106043	0.868595	other
Q3U462	Q3U462_MOUSE	Putative uncharacterized protein OS=Mus musculus GN=Chi3l3 PE=2 SV=1	Chi3l3	chitinase 3-like 3	5	5	0.867405	12.6952	11.0118	0.000453728	0.911377	other
P01872	IGHM_MOUSE	Ig mu chain C region secreted form OS=Mus musculus GN=Igh-6 PE=1 SV=2	IGHM	immunoglobulin heavy constant mu	2	2	1.73222	5.13838	8.9008	0.0209868	0.932929	other
Q9CRD0	OCAD1_MOUSE	OCIA domain-containing protein 1 OS=Mus musculus GN=Ociad1 PE=1 SV=1	OCIAD1	OCIA domain containing 1	4	4	3.21323	1.61268	5.18192	0.0139703	0.378152	M
D3Z7C6	D3Z7C6_MOUSE	Putative uncharacterized protein Ptges3 OS=Mus musculus GN=Ptges3 PE=4 SV=1	PTGES3	prostaglandin E synthase 3 (cytosolic)	1	1	2.51783	1.63658	4.12061	0.0254543	0.470335	other
Q9Z210	PX11B_MOUSE	Peroxisomal membrane protein 11B OS=Mus musculus GN=Pex11b PE=2 SV=1	PEX11B	peroxisomal biogenesis factor 11 beta	3	3	3.18461	1.21042	3.85472	0.0305481	0.614054	M, P
Q8BJM7	TYW1_MOUSE	tRNA wybutosine-synthesizing protein 1 homolog OS=Mus musculus GN=Tyw1 PE=1 SV=1	TYW1	tRNA-yW synthesizing protein 1 homolog (S. cerevisiae)	1	1	0.969886	2.55625	2.47927	0.00924369	0.469507	unknown
Q3UFF7	LYPL1_MOUSE	Lysophospholipase-like protein 1 OS=Mus musculus GN=Lyplal1 PE=1 SV=3	LYPLAL1	lysophospholipase-like 1	4	4	1.63633	1.38622	2.26832	0.0356921	0.35767	other
B1AX52	B1AX52_MOUSE	Monoamine oxidase A OS=Mus musculus GN=Maoa PE=4 SV=1	MAOA	monoamine oxidase A	10	10	1.06065	1.86862	1.98195	0.00845555	0.162987	M
Q6P8N8	Q6P8N8_MOUSE	Caseinolytic peptidase X (E.coli) OS=Mus musculus GN=Clpx PE=2 SV=1	CLPX	ClpX caseinolytic peptidase X homolog (E. coli)	12	12	1.46943	1.25822	1.84887	0.0150693	0.402539	M
Q3TCG3	Q3TCG3_MOUSE	Putative uncharacterized protein OS=Mus musculus GN=Crat PE=2 SV=1	CRAT	carnitine O-acetyltransferase	7	7	0.550177	3.21298	1.76771	0.0124872	0.437193	M, ER, P
A2AWH6	A2AWH6_MOUSE	Pyruvate dehydrogenase complex, component X OS=Mus musculus GN=Pdhx PE=3 SV=1	PDHX	pyruvate dehydrogenase complex, component X	12	12	1.52986	1.11767	1.70987	0.0464914	0.88611	M
A3E4A8	A3E4A8_MOUSE	NADH-ubiquinone oxidoreductase chain 2 OS=Mus musculus musculus GN=ND2 PE=3 SV=1	ND2	NADH dehydrogenase subunit 2	3	3	1.88588	0.905509	1.70768	0.00661882	0.454164	M
Q8R1T4	S35A3_MOUSE	UDP-N-acetylglucosamine transporter OS=Mus musculus GN=Slc35a3 PE=2 SV=1	SLC35A3	solute carrier family 35 (UDP-N-acetylglucosamine (UDP-GlcNAc) transporter), member A3	2	2	2.71601	0.577573	1.5687	0.0488484	0.778936	other
O35459	ECH1_MOUSE	Delta(3,5)-Delta(2,4)-dienoyl-CoA isomerase, mitochondrial OS=Mus musculus GN=Ech1 PE=2 SV=1	ECH1	enoyl CoA hydratase 1, peroxisomal	19	19	1.017	1.52821	1.55419	0.0238785	0.624308	M, P
P51658	DHB2_MOUSE	Estradiol 17-beta-dehydrogenase 2 OS=Mus musculus GN=Hsd17b2 PE=2 SV=2	HSD17B2	hydroxysteroid (17-beta) dehydrogenase 2	9	9	1.67315	0.867176	1.45091	0.0489664	0.0118269	V
D3Z6F9	D3Z6F9_MOUSE	Putative uncharacterized protein Oxsm OS=Mus musculus GN=Oxsm PE=4 SV=1	OXSM	3-oxoacyl-ACP synthase, mitochondrial	6	6	1.47177	0.95926	1.41181	0.0255909	0.277225	M
Q3UQ71	Q3UQ71_MOUSE	Putative uncharacterized protein OS=Mus musculus GN=Ephx2 PE=2 SV=1	EPHX2	epoxide hydrolase 2, cytoplasmic	39	39	0.994103	1.35004	1.34208	0.0246423	0.169391	P, C
Q5DTI2	Q5DTI2_MOUSE	ATPase, Ca++ transporting, cardiac muscle, slow twitch 2, isoform CRA_b (Fragment) OS=Mus musculus GN=Atp2a2 PE=2 SV=1	ATP2A2	ATPase, Ca++ transporting, cardiac muscle, slow twitch 2	3	3	2.05666	0.645104	1.32676	0.00532281	0.695987	ER, V
D3YWI4	D3YWI4_MOUSE	Putative uncharacterized protein Gtf3c2 OS=Mus musculus GN=Gtf3c2 PE=4 SV=1	MPV17	MpV17 mitochondrial inner membrane protein	2	2	1.53105	0.852137	1.30467	0.0367938	0.578174	M, P
Q3TIU7	Q3TIU7_MOUSE	NADH-ubiquinone oxidoreductase 75 kDa subunit OS=Mus musculus GN=Ndufs1 PE=2 SV=1	NDUFS1	NADH dehydrogenase (ubiquinone) Fe-S protein 1, 75kDa (NADH-coenzyme Q reductase)	29	29	0.902179	1.39142	1.25531	0.0413267	0.546902	M
Q60597-3	ODO1_MOUSE	Isoform 3 of 2-oxoglutarate dehydrogenase, mitochondrial OS=Mus musculus GN=Ogdh	OGDH	oxoglutarate (alpha-ketoglutarate) dehydrogenase (lipoamide)	26	26	1.07785	1.15784	1.24798	0.0293711	0.16941	M
Q3TT11	Q3TT11_MOUSE	Putative uncharacterized protein OS=Mus musculus GN=Hsd17b4 PE=2 SV=1	HSD17B4	hydroxysteroid (17-beta) dehydrogenase 4	34	34	0.933673	1.32504	1.23715	0.0309237	0.111801	M, P
Q9DCV4	RMD1_MOUSE	Regulator of microtubule dynamics protein 1 OS=Mus musculus GN=Fam82b PE=2 SV=2	Fam82b	regulator of microtubule dynamics 1	10	10	0.87909	1.36865	1.20317	0.0142313	0.880006	M
P54869	HMCS2_MOUSE	Hydroxymethylglutaryl-CoA synthase, mitochondrial OS=Mus musculus GN=Hmgcs2 PE=1 SV=2	HMGCS2	3-hydroxy-3-methylglutaryl-CoA synthase 2 (mitochondrial)	40	40	0.919813	1.27203	1.17003	0.017527	0.149527	M
Q9CYV5	TM135_MOUSE	Transmembrane protein 135 OS=Mus musculus GN=Tmem135 PE=2 SV=1	TMEM135	transmembrane protein 135	10	10	0.812302	1.43818	1.16824	0.0359074	0.0875254	P
Q4FJK0	Q4FJK0_MOUSE	2,4-dienoyl CoA reductase 1, mitochondrial OS=Mus musculus GN=Decr1 PE=2 SV=1	DECR1	2,4-dienoyl CoA reductase 1, mitochondrial	15	15	0.846789	1.31851	1.1165	0.0102075	0.995052	M
D3YVN7	D3YVN7_MOUSE	Elongation factor Tu OS=Mus musculus GN=Gm9755 PE=3 SV=1	Gm9755	Elongation factor Tu	27	27	1.39611	0.797513	1.11342	0.00210206	0.539304	other
Q3UYY0	Q3UYY0_MOUSE	Putative uncharacterized protein OS=Mus musculus GN=Cryz PE=2 SV=1	CRYZ	crystallin, zeta (quinone reductase)	6	6	1.74878	0.632397	1.10593	0.00719395	0.205729	C
Q3U3J6	Q3U3J6_MOUSE	Putative uncharacterized protein OS=Mus musculus GN=Surf1 PE=2 SV=1	SURF1	surfeit 1	4	4	2.07388	0.525468	1.08976	0.0324789	0.562021	M
A2A850	A2A850_MOUSE	Acyl-Coenzyme A oxidase 1, palmitoyl OS=Mus musculus GN=Acox1 PE=4 SV=1	ACOX1	acyl-CoA oxidase 1, palmitoyl	43	43	0.391676	2.71584	1.06373	0.0226573	0.0966687	M, P
Q3UIB5	Q3UIB5_MOUSE	Putative uncharacterized protein OS=Mus musculus GN=Dhrs4 PE=2 SV=1	DHRS4	dehydrogenase/reductase (SDR family) member 4	12	12	0.802822	1.28184	1.02909	0.0266891	0.711495	M, P
Q3UEM4	Q3UEM4_MOUSE	Putative uncharacterized protein (Fragment) OS=Mus musculus GN=Cyp2c44 PE=2 SV=1	Cyp2c44	cytochrome P450, family 2, subfamily c, polypeptide 44	7	7	1.31878	0.709357	0.935485	0.0299816	0.914428	V
Q60936	ADCK3_MOUSE	Chaperone activity of bc1 complex-like, mitochondrial OS=Mus musculus GN=Cabc1 PE=2 SV=2	ADCK3	aarF domain containing kinase 3	18	18	1.20328	0.762677	0.917712	0.000664817	0.950478	M
D3YYK0	D3YYK0_MOUSE	Abhydrolase domain containing 11, isoform CRA_b OS=Mus musculus GN=Abhd11 PE=4 SV=1	ABHD11	abhydrolase domain containing 11	4	4	1.45717	0.599643	0.87378	0.0140929	0.509501	M
Q3UJV6	Q3UJV6_MOUSE	MCG13388, isoform CRA_b OS=Mus musculus GN=Uqcr11 PE=2 SV=1	UQCR11	ubiquinol-cytochrome c reductase, complex III subunit XI	1	1	0.383661	2.26963	0.870771	0.0139102	0.457273	M
P14115	RL27A_MOUSE	60S ribosomal protein L27a OS=Mus musculus GN=Rpl27a PE=2 SV=5	RPL27A	ribosomal protein L27a	3	3	1.17309	0.732343	0.859102	0.0293681	0.0492717	R, C
Q99LC3	NDUAA_MOUSE	NADH dehydrogenase [ubiquinone] 1 alpha subcomplex subunit 10, mitochondrial OS=Mus musculus GN=Ndufa10 PE=1 SV=1	NDUFA10	NADH dehydrogenase (ubiquinone) 1 alpha subcomplex, 10, 42kDa	16	16	0.783256	1.07481	0.841851	0.0431148	0.591972	M
B1ARA5	B1ARA5_MOUSE	Ribosomal protein L26 OS=Mus musculus GN=Rpl26 PE=4 SV=1	RPL26	ribosomal protein L26	2	2	0.102823	8.02573	0.825229	0.0251611	0.304648	R, C
Q9DCJ5	NDUA8_MOUSE	NADH dehydrogenase [ubiquinone] 1 alpha subcomplex subunit 8 OS=Mus musculus GN=Ndufa8 PE=1 SV=3	NDUFA8	NADH dehydrogenase (ubiquinone) 1 alpha subcomplex, 8, 19kDa	9	9	0.753703	1.08699	0.819268	0.0321083	0.211343	M
B1ATP7	B1ATP7_MOUSE	ElaC homolog 2 (E. coli) OS=Mus musculus GN=Elac2 PE=4 SV=1	ELAC2	elaC homolog 2 (E. coli)	1	1	1.47457	0.547114	0.806759	0.0230093	0.361977	M
Q3THU8	Q3THU8_MOUSE	Putative uncharacterized protein OS=Mus musculus GN=Slc25a3 PE=2 SV=1	SLC25A3	solute carrier family 25 (mitochondrial carrier; phosphate carrier), member 3	20	20	0.870595	0.918678	0.799796	0.00743514	0.754384	M
Q3U926	Q3U926_MOUSE	Putative uncharacterized protein OS=Mus musculus GN=Ptpmt1 PE=2 SV=1	PTPMT1	protein tyrosine phosphatase, mitochondrial 1	2	2	1.39378	0.57053	0.795196	0.0369038	0.762503	M
Q3UEJ7	Q3UEJ7_MOUSE	Argininosuccinate synthase OS=Mus musculus GN=Ass1 PE=2 SV=1	ASS1	argininosuccinate synthase 1	21	21	1.0003	0.791913	0.792152	0.00629291	0.0770847	M, ER, L
Q5SWJ8	Q5SWJ8_MOUSE	MCG116534 OS=Mus musculus GN=Sec61g PE=2 SV=1	mCG_116534	MCG116534	1	1	3.42459	0.228452	0.782353	0.0284662	0.155608	other
P28665	MUG1_MOUSE	Murinoglobulin-1 OS=Mus musculus GN=Mug1 PE=1 SV=3	Mug1	murinoglobulin 1	17	17	1.32301	0.584719	0.773589	0.0152031	0.882431	other
Q99KB8-2	GLO2_MOUSE	Isoform 2 of Hydroxyacylglutathione hydrolase, mitochondrial OS=Mus musculus GN=Hagh	HAGH	hydroxyacylglutathione hydrolase	8	8	1.19152	0.642021	0.764978	0.0450639	0.455072	M
Q2NLC5	Q2NLC5_MOUSE	Timm44 protein OS=Mus musculus GN=Timm44 PE=2 SV=1	TIMM44	translocase of inner mitochondrial membrane 44 homolog (yeast)	15	15	0.788937	0.937247	0.739429	0.0173896	0.816572	M
Q9D023	BR44_MOUSE	Brain protein 44 OS=Mus musculus GN=Brp44 PE=1 SV=1	MPC2	mitochondrial pyruvate carrier 2	8	8	0.660856	1.11423	0.736349	0.0188188	0.84323	M
Q8K2Y7	RM47_MOUSE	39S ribosomal protein L47, mitochondrial OS=Mus musculus GN=Mrpl47 PE=2 SV=2	MRPL47	mitochondrial ribosomal protein L47	4	4	0.584627	1.23848	0.724048	0.00179419	0.88952	M, R
Q5SVZ5	Q5SVZ5_MOUSE	MCG116671 OS=Mus musculus GN=Gm11361 PE=3 SV=1	RPS18	ribosomal protein S18	6	6	3.02632	0.23733	0.718237	0.010101	0.600099	R, C
Q9CZP5	BCS1_MOUSE	Mitochondrial chaperone BCS1 OS=Mus musculus GN=Bcs1l PE=1 SV=1	BCS1L	BC1 (ubiquinol-cytochrome c reductase) synthesis-like	6	6	0.863022	0.819758	0.707469	0.0380501	0.739266	M
Q61694	3BHS5_MOUSE	3 beta-hydroxysteroid dehydrogenase type 5 OS=Mus musculus GN=Hsd3b5 PE=1 SV=4	Hsd3b4	hydroxy-delta-5-steroid dehydrogenase, 3 beta- and steroid delta-isomerase 4	12	12	1.14466	0.614399	0.703281	0.00153656	0.18091	M
P07759	A3K_MOUSE	Serine protease inhibitor A3K OS=Mus musculus GN=Serpina3k PE=1 SV=2	Serpina3k	serine (or cysteine) peptidase inhibitor, clade A, member 3K	5	5	2.01797	0.341804	0.689749	0.0454052	0.749926	other
Q6ZWN5	RS9_MOUSE	40S ribosomal protein S9 OS=Mus musculus GN=Rps9 PE=2 SV=3	RPS9	ribosomal protein S9	10	10	0.925639	0.72654	0.672514	0.0276231	0.431613	R, C
P17439	GLCM_MOUSE	Glucosylceramidase OS=Mus musculus GN=Gba PE=1 SV=1	GBA	glucosidase, beta, acid	4	4	0.744127	0.903121	0.672037	0.021087	0.409445	L
Q8K2M0-2	RM38_MOUSE	Isoform 2 of 39S ribosomal protein L38, mitochondrial OS=Mus musculus GN=Mrpl38	MRPL38	mitochondrial ribosomal protein L38	7	7	0.790917	0.796307	0.629813	0.0401629	0.626442	M, R
D3YW52	D3YW52_MOUSE	Putative uncharacterized protein Pzp OS=Mus musculus GN=Pzp PE=4 SV=1	Pzp	pregnancy zone protein	8	8	0.786753	0.792355	0.623387	0.0162064	0.452764	other
Q5FWA0	Q5FWA0_MOUSE	Putative uncharacterized protein OS=Mus musculus GN=Rnaset2 PE=2 SV=1	Rnaset2b	Ribonuclease T2B	4	4	0.697417	0.872887	0.608766	0.0242314	0.301672	unknown
Q9CZS1	AL1B1_MOUSE	Aldehyde dehydrogenase X, mitochondrial OS=Mus musculus GN=Aldh1b1 PE=2 SV=1	ALDH1B1	aldehyde dehydrogenase 1 family, member B1	27	27	0.75909	0.756043	0.573905	0.00581906	0.567785	M
Q9CXV1	DHSD_MOUSE	Succinate dehydrogenase [ubiquinone] cytochrome b small subunit, mitochondrial OS=Mus musculus GN=Sdhd PE=2 SV=2	SDHD	succinate dehydrogenase complex, subunit D, integral membrane protein	3	3	0.746024	0.749878	0.559427	0.0379921	0.156202	M
B2RSR0	B2RSR0_MOUSE	Cytochrome P450, family 4, subfamily v, polypeptide 3 OS=Mus musculus GN=Cyp4v3 PE=2 SV=1	CYP4V2	cytochrome P450, family 4, subfamily V, polypeptide 2	1	1	0.970388	0.547881	0.531657	0.0273626	0.252413	unknown
Q3V2G1	Q3V2G1_MOUSE	Putative uncharacterized protein OS=Mus musculus GN=Apoa1 PE=2 SV=1	APOA1	apolipoprotein A-I	2	2	1.06706	0.433753	0.462838	0.0210631	0.46106	other
P40936	INMT_MOUSE	Indolethylamine N-methyltransferase OS=Mus musculus GN=Inmt PE=2 SV=1	INMT	indolethylamine N-methyltransferase	1	1	0.571372	0.801858	0.458159	4.40978e-06	0.927072	other
A8DUK4	A8DUK4_MOUSE	Beta-globin OS=Mus musculus GN=Hbb-b1 PE=3 SV=1	Hbbt1	Beta-globin	9	9	0.799537	0.566473	0.452916	9.95553e-05	0.546349	other
D3Z6S1	D3Z6S1_MOUSE	Putative uncharacterized protein Tmem214 OS=Mus musculus GN=Tmem214 PE=4 SV=1	TMEM214	transmembrane protein 214	2	2	1.1072	0.408266	0.452033	0.0191818	0.169091	other
D2KHZ9	D2KHZ9_MOUSE	Glyceraldehyde-3-phosphate dehydrogenase OS=Mus musculus GN=Gapdh PE=2 SV=1	GAPDH	Glyceraldehyde-3-phosphate dehydrogenase	11	11	0.645	0.65205	0.420572	0.0387315	0.395229	unknown
Q5M9P1	Q5M9P1_MOUSE	MCG115063, isoform CRA_a OS=Mus musculus GN=Rpl36a PE=3 SV=1	Rpl36a	MCG115063, isoform CRA_a	1	1	0.33579	1.09916	0.369087	0.0159706	0.220217	R
Q9CY10	Q9CY10_MOUSE	Putative uncharacterized protein OS=Mus musculus GN=Hba-a1 PE=2 SV=1	HBA1	hemoglobin, alpha 1	7	7	0.621461	0.558431	0.347044	2.40493e-05	0.967649	unknown
Q3UJS0	Q3UJS0_MOUSE	Putative uncharacterized protein OS=Mus musculus GN=Rpl8 PE=2 SV=1	RPL8	ribosomal protein L8	3	3	1.10132	0.314472	0.346334	0.0397628	0.460073	R, C
Q61733	RT31_MOUSE	28S ribosomal protein S31, mitochondrial OS=Mus musculus GN=Mrps31 PE=2 SV=1	MRPS31	mitochondrial ribosomal protein S31	6	6	0.53818	0.626393	0.337112	0.0331011	0.635084	M, R
Q3TIG9	Q3TIG9_MOUSE	Putative uncharacterized protein OS=Mus musculus GN=Myl6 PE=4 SV=1	MYL6	myosin, light chain 6, alkali, smooth muscle and non-muscle	1	1	1.92019	0.159785	0.306818	0.0131379	0.151794	other
Q3V2H7	Q3V2H7_MOUSE	Carboxyl ester lipase OS=Mus musculus GN=Cel PE=2 SV=1	CEL	carboxyl ester lipase	2	2	0.467852	0.540365	0.252811	0.0318859	0.615431	ER, V, C
Q8C297	Q8C297_MOUSE	Putative uncharacterized protein OS=Mus musculus GN=Tmem14c PE=2 SV=1	TMEM14C	transmembrane protein 14C	2	2	0.345044	0.601377	0.207502	0.0125628	0.53749	M
D3Z7W0	D3Z7W0_MOUSE	MCG3543, isoform CRA_a OS=Mus musculus GN=Iscu PE=4 SV=1	ISCU	iron-sulfur cluster scaffold homolog (E. coli)	3	3	2.52028	0.071243	0.179552	0.0497984	0.760839	M, C
Q3TII0	Q3TII0_MOUSE	T-complex protein 1 subunit delta OS=Mus musculus GN=Cct4 PE=2 SV=1	CCT4	chaperonin containing TCP1, subunit 4 (delta)	1	1	0.727723	0.127598	0.0928563	0.0125311	0.100307	C
Q4KL41	Q4KL41_MOUSE	MCG10089 OS=Mus musculus GN=Tomm20 PE=2 SV=1	TOMM20	translocase of outer mitochondrial membrane 20 homolog (yeast)	2	2	1.97701	0.0332387	0.0657135	0.0373045	0.532001	M
