# Supplementary material for: Reduced mitochondrial mass and function add to age‐related susceptibility toward diet‐induced fatty liver in C57BL/6J mice
Source: Physiol Rep. 2016 Sep 30;4(19):e12988. doi: 10.14814/phy2.12988 (PMC5064140; doi:10.14814/phy2.12988)
Supplement: Supplementary file 2 — Table S2. Normalized label‐free intensities of all identified proteins. [file PHY2-4-e12988-s002.xlsx]

## Sheet: identified proteins
Normalized label-free intensities of all identified proteins
Uniprot_Accession	Uniprot_ID	Description	Peptide count	Peptides used for quantitation	Normalized intensity
					experiment conditions
					adolescent - control - R1	adolescent - control - R2	adolescent - control - R3	adolescent - high fat - R1	adolescent - high fat - R2	adolescent - high fat - R3	young adult - control - R1	young adult - control - R2	young adult - control - R3	young adult - high fat - R1	young adult - high fat - R2	young adult - high fat - R3	middle-aged - control - R1	middle-aged - control - R2	middle-aged - control - R3	middle-aged - high fat - R1	middle-aged - high fat - R2	middle-aged - high fat - R3
Q8C196	CPSM_MOUSE	Carbamoyl-phosphate synthase [ammonia], mitochondrial	122	122	1.22414e+10	1.19572e+10	1.1098e+10	8.89783e+09	8.96847e+09	1.02909e+10	1.09368e+10	1.07563e+10	1.29736e+10	9.5707e+09	1.10988e+10	1.0215e+10	1.04654e+10	1.08913e+10	1.06404e+10	7.97042e+09	9.49393e+09	1.13387e+10
Q03265	ATPA_MOUSE	ATP synthase subunit alpha, mitochondrial	39	39	1.98032e+09	2.22377e+09	1.34839e+09	2.15256e+09	2.10688e+09	1.95143e+09	2.026e+09	1.29201e+09	2.02407e+09	1.73461e+09	2.04331e+09	1.5362e+09	1.80722e+09	1.73239e+09	1.56601e+09	1.71071e+09	2.12657e+09	1.91427e+09
P56480	ATPB_MOUSE	ATP synthase subunit beta, mitochondrial	36	35	1.88355e+09	1.85587e+09	1.97078e+09	1.85484e+09	1.9787e+09	1.9155e+09	1.64218e+09	2.68029e+09	2.14115e+09	1.67901e+09	2.17374e+09	1.89451e+09	1.92223e+09	2.20821e+09	2.03854e+09	1.6671e+09	1.91478e+09	2.05215e+09
P54869	HMCS2_MOUSE	Hydroxymethylglutaryl-CoA synthase, mitochondrial	40	39	1.44209e+09	1.39876e+09	1.14285e+09	1.78721e+09	1.52191e+09	1.71104e+09	1.47116e+09	1.09525e+09	1.46973e+09	1.45358e+09	1.43658e+09	1.31391e+09	1.93091e+09	1.58745e+09	1.60007e+09	1.65764e+09	2.03415e+09	1.66436e+09
P26443	DHE3_MOUSE	Glutamate dehydrogenase 1, mitochondrial	43	42	1.29305e+09	1.26565e+09	1.01085e+09	1.66347e+09	1.57598e+09	2.47157e+09	1.08351e+09	1.16966e+09	1.43777e+09	1.45204e+09	1.54045e+09	1.19293e+09	9.94358e+08	9.93356e+08	1.11534e+09	1.42887e+09	1.55747e+09	1.43532e+09
Q543J0	Q543J0_MOUSE	Uricase	30	30	1.26994e+09	1.34654e+09	9.78827e+08	1.21023e+09	1.0789e+09	1.54048e+09	1.65215e+09	1.20728e+09	1.64356e+09	7.75589e+08	7.90644e+08	7.73353e+08	1.43194e+09	1.22054e+09	1.45273e+09	9.71296e+08	1.08375e+09	9.79642e+08
Q3TVM2	Q3TVM2_MOUSE	Putative uncharacterized protein	32	28	1.25789e+09	1.26393e+09	1.24925e+09	1.43433e+09	1.42511e+09	1.52444e+09	1.47439e+09	1.67794e+09	1.82337e+09	1.35746e+09	1.56557e+09	1.95312e+09	1.32085e+09	1.52177e+09	1.56945e+09	1.40401e+09	1.65825e+09	2.10721e+09
Q3TXQ6	Q3TXQ6_MOUSE	Catalase	42	42	1.12655e+09	1.01209e+09	8.92368e+08	8.52911e+08	7.29091e+08	8.97401e+08	1.04471e+09	7.29193e+08	9.41987e+08	6.70293e+08	6.67695e+08	6.23365e+08	1.46932e+09	1.31221e+09	1.37989e+09	7.34166e+08	7.52784e+08	7.37917e+08
P05202	AATM_MOUSE	Aspartate aminotransferase, mitochondrial	32	31	6.35945e+08	8.38329e+08	6.75341e+08	9.48696e+08	8.26647e+08	8.15554e+08	5.81535e+08	6.50775e+08	8.38828e+08	7.82273e+08	8.17547e+08	6.42085e+08	6.3722e+08	7.58299e+08	7.25731e+08	7.44626e+08	8.77071e+08	7.74698e+08
Q3TQD9	Q3TQD9_MOUSE	Putative uncharacterized protein (Fragment)	52	52	5.47232e+08	4.99906e+08	3.7668e+08	5.80072e+08	5.57778e+08	6.13607e+08	5.19619e+08	5.03021e+08	4.81741e+08	5.2676e+08	5.73792e+08	3.65418e+08	4.2123e+08	4.54456e+08	4.36439e+08	5.20344e+08	5.62188e+08	5.31574e+08
Q8R1A8	Q8R1A8_MOUSE	Ornithine transcarbamylase	29	29	5.45196e+08	4.66137e+08	4.11337e+08	5.89819e+08	5.82133e+08	5.97635e+08	4.41499e+08	5.5263e+08	5.15973e+08	5.44041e+08	5.45076e+08	6.18378e+08	4.14837e+08	4.48333e+08	5.02818e+08	5.69209e+08	5.67097e+08	6.10983e+08
P63038	CH60_MOUSE	60 kDa heat shock protein, mitochondrial	56	56	5.20561e+08	4.51646e+08	4.46216e+08	5.64075e+08	4.31425e+08	5.93713e+08	4.52536e+08	4.80586e+08	5.28431e+08	4.89161e+08	3.93696e+08	5.40283e+08	6.31311e+08	4.53253e+08	4.15457e+08	4.776e+08	4.04328e+08	4.9462e+08
Q9DBM2	ECHP_MOUSE	Peroxisomal bifunctional enzyme	54	54	4.66689e+08	5.50502e+08	4.52136e+08	1.95084e+08	1.71442e+08	2.3173e+08	2.32388e+08	2.44515e+08	2.90069e+08	1.32198e+08	1.65577e+08	1.97211e+08	1.10143e+09	1.12094e+09	1.05788e+09	1.66921e+08	2.08425e+08	1.85619e+08
Q8BMS1	ECHA_MOUSE	Trifunctional enzyme subunit alpha, mitochondrial	49	48	4.43878e+08	3.93991e+08	4.03468e+08	4.38341e+08	4.19082e+08	3.94182e+08	3.77074e+08	4.47845e+08	4.52635e+08	3.70168e+08	3.7308e+08	3.65941e+08	5.61714e+08	4.34576e+08	5.07257e+08	3.90419e+08	4.22316e+08	4.28168e+08
Q5EBH4	Q5EBH4_MOUSE	Dimethylglycine dehydrogenase	57	55	4.16652e+08	3.68642e+08	2.84627e+08	5.6268e+08	4.26031e+08	6.68474e+08	4.22872e+08	4.22908e+08	4.2236e+08	4.5861e+08	4.70208e+08	4.76747e+08	5.2633e+08	3.63386e+08	3.41451e+08	5.24428e+08	5.39459e+08	5.23959e+08
A3E4B0	A3E4B0_MOUSE	Cytochrome c oxidase subunit 2	10	10	3.95763e+08	3.30645e+08	2.3003e+08	4.51039e+08	3.07311e+08	5.75092e+08	4.12998e+08	1.1231e+08	2.65335e+08	2.9258e+08	3.0217e+08	2.69579e+08	4.39395e+08	1.91223e+08	2.32815e+08	2.87771e+08	3.61343e+08	3.72229e+08
Q99JY0	ECHB_MOUSE	Trifunctional enzyme subunit beta, mitochondrial	43	43	3.79753e+08	3.84071e+08	3.23576e+08	3.62937e+08	3.77614e+08	3.79252e+08	3.38794e+08	3.32467e+08	4.11058e+08	3.17801e+08	3.70775e+08	3.42707e+08	3.66284e+08	3.71357e+08	4.40288e+08	3.17568e+08	4.38688e+08	3.51712e+08
Q9DB77	QCR2_MOUSE	Cytochrome b-c1 complex subunit 2, mitochondrial	25	25	3.73848e+08	3.07599e+08	2.20883e+08	3.43554e+08	3.03504e+08	4.28848e+08	3.64755e+08	2.55521e+08	3.27966e+08	2.8922e+08	2.92747e+08	3.45435e+08	3.64625e+08	2.92954e+08	2.69966e+08	2.8929e+08	2.97583e+08	2.95685e+08
Q3TIT9	Q3TIT9_MOUSE	Acetyl-Coenzyme A acyltransferase 2 (Mitochondrial 3-oxoacyl-Coenzyme A thiolase), isoform CRA_k	33	21	3.73782e+08	3.80083e+08	5.45214e+08	4.00561e+08	6.02628e+08	4.53921e+08	4.71169e+08	2.62421e+08	4.02532e+08	3.32532e+08	5.27283e+08	2.97574e+08	2.92346e+08	4.62061e+08	5.26032e+08	3.43945e+08	4.72002e+08	4.29276e+08
Q9DCX2	ATP5H_MOUSE	ATP synthase subunit d, mitochondrial	16	15	3.7309e+08	3.03077e+08	2.62473e+08	3.95108e+08	2.81712e+08	2.50649e+08	2.00489e+08	1.39309e+08	3.03538e+08	2.70986e+08	2.53182e+08	1.9948e+08	3.35024e+08	2.17134e+08	2.57319e+08	2.89609e+08	2.34129e+08	2.60226e+08
B1B1B4	B1B1B4_MOUSE	Electron transferring flavoprotein, alpha polypeptide	20	20	3.55756e+08	3.91082e+08	3.85726e+08	3.6608e+08	4.65747e+08	3.91945e+08	3.12701e+08	5.29075e+08	4.60143e+08	3.64737e+08	5.02519e+08	3.70651e+08	3.50989e+08	6.47663e+08	4.43786e+08	3.64686e+08	5.06133e+08	4.59102e+08
Q9EQ20	MMSA_MOUSE	Methylmalonate-semialdehyde dehydrogenase [acylating], mitochondrial	32	32	3.39659e+08	2.80094e+08	2.67341e+08	3.20044e+08	3.54366e+08	2.74432e+08	2.76303e+08	3.45224e+08	3.5708e+08	3.19919e+08	3.93973e+08	2.47044e+08	2.49193e+08	3.7267e+08	3.23857e+08	3.46942e+08	3.83644e+08	5.07157e+08
P08249	MDHM_MOUSE	Malate dehydrogenase, mitochondrial	19	19	3.33293e+08	4.19199e+08	3.81645e+08	3.95934e+08	3.73278e+08	4.09649e+08	3.4149e+08	4.71023e+08	4.33379e+08	3.58687e+08	4.19568e+08	4.43509e+08	3.22838e+08	5.50326e+08	3.82501e+08	3.57266e+08	5.48681e+08	4.43056e+08
D3Z041	D3Z041_MOUSE	Putative uncharacterized protein Acsl1	43	38	3.31682e+08	3.41212e+08	3.10796e+08	3.78619e+08	3.34094e+08	7.12115e+08	2.96134e+08	2.93895e+08	3.05075e+08	2.7641e+08	3.17927e+08	3.34381e+08	3.73605e+08	4.23995e+08	3.80605e+08	2.98806e+08	3.59879e+08	3.15914e+08
P51174	ACADL_MOUSE	Long-chain specific acyl-CoA dehydrogenase, mitochondrial	24	23	3.1744e+08	2.97334e+08	2.07133e+08	3.31515e+08	2.81509e+08	5.68012e+08	3.11452e+08	2.30279e+08	2.58781e+08	2.41846e+08	2.46206e+08	1.96626e+08	3.41136e+08	2.90011e+08	2.89592e+08	2.88885e+08	3.03686e+08	3.3812e+08
P32020	NLTP_MOUSE	Non-specific lipid-transfer protein	39	39	3.09749e+08	2.72963e+08	2.12415e+08	3.76716e+08	3.47466e+08	3.64229e+08	3.02422e+08	3.11933e+08	3.38816e+08	2.87874e+08	3.27061e+08	1.94205e+08	3.16401e+08	2.6299e+08	3.04381e+08	3.19171e+08	3.22282e+08	2.54761e+08
Q6P8N6	Q6P8N6_MOUSE	Glutaryl-Coenzyme A dehydrogenase	27	26	3.00866e+08	2.2857e+08	1.94176e+08	2.97532e+08	2.65943e+08	5.93254e+08	2.9593e+08	1.45175e+08	3.11676e+08	2.44515e+08	2.83843e+08	3.14632e+08	2.80843e+08	1.96854e+08	2.15708e+08	2.89295e+08	3.23932e+08	2.91966e+08
Q8QZT1	THIL_MOUSE	Acetyl-CoA acetyltransferase, mitochondrial	28	28	2.94085e+08	2.52107e+08	2.45317e+08	2.68357e+08	2.97722e+08	4.04979e+08	2.24638e+08	3.17737e+08	2.77085e+08	2.59872e+08	2.9734e+08	2.92387e+08	2.85195e+08	2.82122e+08	2.4669e+08	2.90583e+08	3.55752e+08	4.67939e+08
Q4KL76	Q4KL76_MOUSE	Heat shock protein 1 (Chaperonin 10)	10	10	2.57822e+08	2.44143e+08	2.18493e+08	3.10853e+08	2.00585e+08	3.59471e+08	2.80089e+08	1.93727e+08	2.35294e+08	2.32398e+08	2.14173e+08	1.91424e+08	3.68671e+08	2.05864e+08	2.09281e+08	2.30924e+08	2.09716e+08	2.03775e+08
Q99KI0	ACON_MOUSE	Aconitate hydratase, mitochondrial	41	41	2.55731e+08	2.12791e+08	2.21719e+08	2.23815e+08	2.05376e+08	3.38465e+08	2.25881e+08	2.17199e+08	2.78039e+08	1.88431e+08	2.05477e+08	2.08764e+08	2.00003e+08	2.04886e+08	2.50898e+08	2.17092e+08	2.25648e+08	2.46413e+08
Q8C140	Q8C140_MOUSE	Putative uncharacterized protein	37	32	2.28166e+08	2.53806e+08	2.48349e+08	2.96374e+08	2.77436e+08	3.29948e+08	2.49697e+08	2.40342e+08	2.9958e+08	2.54177e+08	2.93226e+08	2.70497e+08	2.33476e+08	2.51355e+08	2.69256e+08	2.68386e+08	3.18502e+08	2.74252e+08
Q91VS7	MGST1_MOUSE	Microsomal glutathione S-transferase 1	12	11	2.26068e+08	2.04937e+08	1.92101e+08	2.94745e+08	2.51508e+08	2.71102e+08	1.65351e+08	2.13079e+08	2.28135e+08	2.9241e+08	4.12516e+08	2.98598e+08	2.24003e+08	2.35373e+08	2.82874e+08	2.29116e+08	2.69751e+08	2.1934e+08
Q91WS8	Q91WS8_MOUSE	Acyl-Coenzyme A dehydrogenase, medium chain	22	22	2.24923e+08	2.10267e+08	1.70508e+08	2.52323e+08	2.20888e+08	2.50959e+08	1.96221e+08	1.56167e+08	2.19659e+08	2.03586e+08	2.13159e+08	1.93204e+08	2.58004e+08	2.25691e+08	2.10988e+08	2.19902e+08	2.4601e+08	2.18385e+08
Q545S0	Q545S0_MOUSE	Putative uncharacterized protein	15	13	2.23972e+08	1.82684e+08	3.22974e+08	2.4281e+08	2.59238e+08	1.9253e+08	2.13109e+08	3.17392e+08	3.2894e+08	2.5333e+08	3.01885e+08	1.94148e+08	2.11893e+08	2.69133e+08	2.70592e+08	2.13903e+08	2.54836e+08	2.70661e+08
Q9DCW4	ETFB_MOUSE	Electron transfer flavoprotein subunit beta	19	19	2.10127e+08	2.16497e+08	2.16881e+08	2.02058e+08	2.29367e+08	2.24651e+08	1.92311e+08	2.75126e+08	2.55934e+08	1.97555e+08	2.1971e+08	2.30808e+08	2.13533e+08	2.67616e+08	2.46874e+08	1.88786e+08	3.12683e+08	2.52918e+08
Q8K2B3	DHSA_MOUSE	Succinate dehydrogenase [ubiquinone] flavoprotein subunit, mitochondrial	35	35	2.09675e+08	1.93523e+08	1.68689e+08	2.04559e+08	1.88635e+08	3.19494e+08	1.85677e+08	1.64264e+08	2.47803e+08	1.70232e+08	1.79132e+08	2.18395e+08	2.25433e+08	1.92407e+08	2.20078e+08	1.93287e+08	2.00493e+08	2.21708e+08
Q545A2	Q545A2_MOUSE	MCG11560	22	11	2.02429e+08	2.07614e+08	1.83261e+08	2.0152e+08	2.14502e+08	1.55047e+08	1.45422e+08	2.34201e+08	2.0264e+08	2.25755e+08	2.55467e+08	1.25175e+08	1.97905e+08	2.1482e+08	2.27473e+08	1.84041e+08	2.01654e+08	2.87953e+08
Q4FJK0	Q4FJK0_MOUSE	2,4-dienoyl CoA reductase 1, mitochondrial	15	15	1.91227e+08	1.93467e+08	1.99209e+08	2.16794e+08	1.95038e+08	2.13128e+08	1.73984e+08	1.29326e+08	2.02076e+08	1.81107e+08	1.99894e+08	1.48758e+08	2.74112e+08	2.19861e+08	2.27037e+08	1.86793e+08	1.96803e+08	2.5578e+08
Q3THM1	Q3THM1_MOUSE	Putative uncharacterized protein	19	12	1.8867e+08	1.19527e+08	1.69998e+08	1.90258e+08	1.21469e+08	1.88596e+08	1.11744e+08	1.26393e+08	1.94214e+08	1.2566e+08	1.18011e+08	2.06279e+08	1.83159e+08	1.24617e+08	1.42858e+08	1.35503e+08	1.37806e+08	1.29715e+08
A2RSV8	A2RSV8_MOUSE	Cytochrome c oxidase subunit IV isoform 1	19	19	1.87765e+08	1.82129e+08	2.05958e+08	1.50236e+08	2.19426e+08	1.9471e+08	1.62378e+08	2.28027e+08	2.97225e+08	1.60048e+08	1.91595e+08	2.4839e+08	1.54504e+08	2.30062e+08	2.33599e+08	1.63702e+08	2.39381e+08	2.30962e+08
B1AR27	B1AR27_MOUSE	Acyl-Coenzyme A dehydrogenase, very long chain	44	43	1.69259e+08	1.76233e+08	1.55161e+08	1.57987e+08	1.80924e+08	1.34853e+08	1.40735e+08	1.79706e+08	1.97276e+08	1.56961e+08	1.96177e+08	1.40053e+08	1.4757e+08	1.79035e+08	2.14747e+08	1.53939e+08	1.66817e+08	1.53221e+08
Q3UEQ9	Q3UEQ9_MOUSE	Aminoadipate-semialdehyde synthase	52	52	1.66191e+08	1.97178e+08	1.9633e+08	1.48868e+08	1.30479e+08	2.04186e+08	1.53954e+08	1.47973e+08	2.16755e+08	1.24648e+08	1.28495e+08	1.53762e+08	1.41655e+08	1.76912e+08	1.8293e+08	1.31037e+08	1.34156e+08	1.66518e+08
Q91VA0	ACSM1_MOUSE	Acyl-coenzyme A synthetase ACSM1, mitochondrial	24	24	1.61599e+08	2.23966e+08	2.30695e+08	1.78735e+08	2.16321e+08	2.16891e+08	2.32393e+08	1.74095e+08	2.60178e+08	1.95907e+08	2.86216e+08	2.85922e+08	1.38003e+08	2.0013e+08	1.81845e+08	1.60976e+08	2.18742e+08	2.80215e+08
Q8BH95	ECHM_MOUSE	Enoyl-CoA hydratase, mitochondrial	22	22	1.58839e+08	1.48003e+08	1.18587e+08	1.65838e+08	1.55777e+08	2.03347e+08	1.2995e+08	1.36213e+08	1.65674e+08	1.34973e+08	1.5693e+08	1.80019e+08	1.34801e+08	1.39061e+08	1.51699e+08	1.50264e+08	1.39897e+08	1.49711e+08
Q8QZV3	Q8QZV3_MOUSE	Dci protein	15	15	1.57061e+08	1.62581e+08	1.64371e+08	1.74868e+08	1.90544e+08	2.32642e+08	1.29173e+08	1.65065e+08	1.93837e+08	1.59319e+08	1.7985e+08	2.07585e+08	1.70747e+08	2.28737e+08	2.2256e+08	1.67055e+08	1.8505e+08	2.66478e+08
Q3THU8	Q3THU8_MOUSE	Putative uncharacterized protein	20	20	1.50901e+08	1.58535e+08	1.32672e+08	1.8148e+08	1.50855e+08	1.95403e+08	1.56153e+08	1.28706e+08	1.46951e+08	1.38633e+08	1.38648e+08	1.30231e+08	1.46423e+08	1.24803e+08	1.254e+08	1.37837e+08	1.24508e+08	1.13006e+08
Q8VCW8	ACSF2_MOUSE	Acyl-CoA synthetase family member 2, mitochondrial	27	27	1.45115e+08	1.81535e+08	1.44331e+08	2.11446e+08	1.89523e+08	2.87945e+08	1.56215e+08	1.23025e+08	1.8335e+08	1.68556e+08	1.94563e+08	2.16446e+08	2.00758e+08	1.80516e+08	1.73864e+08	1.74393e+08	2.10574e+08	1.90306e+08
P54071	IDHP_MOUSE	Isocitrate dehydrogenase [NADP], mitochondrial	30	28	1.38025e+08	1.18644e+08	1.22849e+08	1.40051e+08	8.52771e+07	1.5794e+08	1.38323e+08	9.11758e+07	1.17847e+08	8.75894e+07	8.29417e+07	7.53468e+07	1.36777e+08	7.94708e+07	8.8706e+07	9.92597e+07	1.09141e+08	8.73416e+07
Q921G7	ETFD_MOUSE	Electron transfer flavoprotein-ubiquinone oxidoreductase, mitochondrial	28	28	1.36339e+08	1.29265e+08	1.0417e+08	1.42121e+08	1.52111e+08	1.37708e+08	1.12999e+08	1.30215e+08	1.31497e+08	1.13319e+08	1.21662e+08	9.65426e+07	1.07081e+08	1.62422e+08	1.47968e+08	1.3389e+08	1.47482e+08	1.93058e+08
Q9WTP6-2	KAD2_MOUSE	Isoform 2 of Adenylate kinase 2, mitochondrial	14	14	1.36257e+08	1.28426e+08	1.31982e+08	1.62245e+08	1.54586e+08	1.74085e+08	1.67903e+08	1.1662e+08	1.67833e+08	1.21881e+08	1.4692e+08	1.88981e+08	1.55715e+08	1.22895e+08	1.42856e+08	1.35323e+08	1.61375e+08	1.86081e+08
A2A850	A2A850_MOUSE	Acyl-Coenzyme A oxidase 1, palmitoyl	43	5	1.36166e+08	1.03626e+08	3.82061e+07	4.85069e+07	5.73878e+07	6.80403e+07	6.56779e+07	1.32371e+07	3.84893e+07	3.78034e+07	3.18393e+07	9.15315e+06	1.67602e+08	1.08662e+08	1.00393e+08	5.45291e+07	4.0161e+07	3.69448e+07
Q91W85	Q91W85_MOUSE	Acyl-Coenzyme A dehydrogenase, short chain	27	27	1.35494e+08	9.02697e+07	9.27435e+07	1.58744e+08	1.25081e+08	1.98835e+08	1.17236e+08	1.41497e+08	1.15259e+08	1.40429e+08	1.58538e+08	1.20222e+08	1.32004e+08	1.33407e+08	1.19774e+08	1.3668e+08	1.30838e+08	1.37164e+08
P12787	COX5A_MOUSE	Cytochrome c oxidase subunit 5A, mitochondrial	10	10	1.33038e+08	1.47347e+08	1.2316e+08	1.3061e+08	1.36489e+08	9.37562e+07	8.38053e+07	1.5129e+08	1.75774e+08	1.24535e+08	1.51713e+08	1.13486e+08	9.43578e+07	1.39683e+08	9.69503e+07	1.19557e+08	1.32689e+08	1.10224e+08
P97450	ATP5J_MOUSE	ATP synthase-coupling factor 6, mitochondrial	8	8	1.30992e+08	1.42511e+08	8.85681e+07	1.38322e+08	1.23995e+08	1.84627e+08	1.1695e+08	9.69516e+07	1.50209e+08	1.22405e+08	1.01672e+08	1.50297e+08	1.41917e+08	8.53077e+07	1.0965e+08	1.25159e+08	1.11427e+08	1.27661e+08
Q3UL45	Q3UL45_MOUSE	Putative uncharacterized protein	24	24	1.25114e+08	1.15248e+08	1.09984e+08	1.41651e+08	1.58822e+08	1.63404e+08	1.0614e+08	1.5063e+08	1.5105e+08	1.21576e+08	1.61057e+08	1.52772e+08	1.01921e+08	1.84796e+08	1.56814e+08	1.35962e+08	1.68307e+08	1.59356e+08
Q3U645	Q3U645_MOUSE	Putative uncharacterized protein	31	31	1.24931e+08	9.82908e+07	7.11697e+07	1.28402e+08	9.90183e+07	1.31443e+08	1.14397e+08	9.03316e+07	1.0689e+08	7.26505e+07	8.14064e+07	9.51659e+07	2.42716e+08	1.75561e+08	1.42788e+08	9.87571e+07	1.00728e+08	9.12325e+07
Q4FJX9	Q4FJX9_MOUSE	Superoxide dismutase	12	12	1.22349e+08	1.24699e+08	6.32586e+07	1.33599e+08	9.71792e+07	2.04172e+08	1.13528e+08	5.70848e+07	9.00072e+07	1.09362e+08	8.82953e+07	5.27145e+07	1.18911e+08	6.40659e+07	7.07835e+07	1.2097e+08	1.20908e+08	7.04887e+07
Q3TDN8	Q3TDN8_MOUSE	Putative uncharacterized protein	26	26	1.17446e+08	1.18119e+08	1.05531e+08	1.45018e+08	1.41052e+08	1.36985e+08	1.12998e+08	9.92186e+07	1.23021e+08	1.25416e+08	1.39808e+08	1.01915e+08	9.61475e+07	9.64982e+07	1.08717e+08	1.2605e+08	1.23322e+08	1.26188e+08
Q3TT11	Q3TT11_MOUSE	Putative uncharacterized protein	34	32	1.16398e+08	1.31537e+08	1.10533e+08	1.2045e+08	1.33727e+08	1.16725e+08	1.07815e+08	1.15572e+08	1.49717e+08	9.05294e+07	1.03695e+08	1.20363e+08	1.42843e+08	1.78472e+08	2.15951e+08	1.14832e+08	1.26708e+08	1.42416e+08
Q3UEJ7	Q3UEJ7_MOUSE	Argininosuccinate synthase	21	20	1.15864e+08	1.00115e+08	1.13628e+08	1.1379e+08	1.15377e+08	1.27697e+08	9.88979e+07	9.84134e+07	1.1597e+08	1.267e+08	1.44601e+08	1.07052e+08	8.97899e+07	7.61937e+07	8.78753e+07	9.59271e+07	1.11452e+08	8.49468e+07
Q5FW57	GLYAL_MOUSE	Glycine N-acyltransferase-like protein	25	23	1.08767e+08	9.8566e+07	1.21062e+08	1.06124e+08	1.02302e+08	9.96971e+07	1.09386e+08	8.97035e+07	1.44023e+08	1.12154e+08	1.23962e+08	1.05347e+08	1.1533e+08	1.13534e+08	1.30178e+08	1.07696e+08	1.34514e+08	1.25394e+08
Q3TF72	Q3TF72_MOUSE	Putative uncharacterized protein	33	33	1.08134e+08	9.83755e+07	9.29289e+07	1.66845e+08	1.55871e+08	1.69988e+08	1.09867e+08	1.07568e+08	1.30286e+08	1.40912e+08	1.47528e+08	1.48646e+08	1.08941e+08	9.37223e+07	1.17564e+08	1.21924e+08	1.24333e+08	1.2849e+08
Q3V235	Q3V235_MOUSE	Prohibitin 2	18	17	1.06395e+08	9.38247e+07	8.35356e+07	9.54191e+07	9.71138e+07	1.12225e+08	9.35774e+07	1.11021e+08	9.63052e+07	8.22829e+07	1.03629e+08	8.12765e+07	9.1985e+07	1.0716e+08	8.67104e+07	8.9066e+07	9.8088e+07	8.26316e+07
A2AA77	A2AA77_MOUSE	Succinate dehydrogenase complex, subunit B, iron sulfur (Ip)	17	17	1.04732e+08	1.10823e+08	8.06435e+07	1.13896e+08	9.9413e+07	1.5288e+08	1.47973e+08	7.66555e+07	1.04397e+08	9.73983e+07	1.10805e+08	1.18017e+08	1.0257e+08	8.72423e+07	1.03499e+08	9.4627e+07	1.06539e+08	1.04421e+08
Q5SVF7	Q5SVF7_MOUSE	4-nitrophenylphosphatase domain and non-neuronal SNAP25-like protein homolog 1 (C. elegans)	14	12	1.0379e+08	9.79689e+07	6.82774e+07	1.35514e+08	1.12079e+08	1.86526e+08	9.08329e+07	6.64724e+07	1.12899e+08	1.06091e+08	1.10207e+08	4.75663e+07	9.01606e+07	8.02673e+07	8.69839e+07	1.04803e+08	1.12329e+08	1.15153e+08
Q56A15	Q56A15_MOUSE	Cytochrome c, somatic	10	9	1.02701e+08	1.03092e+08	1.07744e+08	9.27222e+07	8.34239e+07	9.63524e+07	8.65132e+07	8.96985e+07	1.10834e+08	7.87301e+07	9.66303e+07	7.39022e+07	9.46057e+07	9.14994e+07	9.47281e+07	7.75095e+07	9.60167e+07	6.9214e+07
A3KGG9	A3KGG9_MOUSE	Isovaleryl coenzyme A dehydrogenase	23	23	1.02413e+08	8.94057e+07	1.0782e+08	1.10824e+08	1.05069e+08	1.27275e+08	1.05038e+08	9.58398e+07	1.25607e+08	1.04249e+08	9.36605e+07	9.76422e+07	1.17772e+08	1.05008e+08	1.21697e+08	1.00753e+08	9.04633e+07	9.01519e+07
Q3TFD0	Q3TFD0_MOUSE	Serine hydroxymethyltransferase	40	32	1.01831e+08	8.09426e+07	7.02913e+07	9.54142e+07	7.40878e+07	2.15259e+08	9.24302e+07	8.16343e+07	9.38893e+07	6.76348e+07	8.41033e+07	8.14766e+07	6.9022e+07	6.35302e+07	7.49482e+07	6.08225e+07	7.6285e+07	8.20952e+07
Q62425	NDUA4_MOUSE	NADH dehydrogenase [ubiquinone] 1 alpha subcomplex subunit 4	5	5	9.5101e+07	1.4584e+08	1.56059e+08	1.20361e+08	1.40919e+08	4.07591e+08	8.96573e+07	1.35328e+08	1.37832e+08	9.35781e+07	1.6006e+08	1.08354e+08	9.93194e+07	1.20337e+08	8.9894e+07	9.39041e+07	1.56563e+08	1.24508e+08
Q3UGC8	Q3UGC8_MOUSE	Propionyl-Coenzyme A carboxylase, alpha polypeptide, isoform CRA_b	49	49	9.48236e+07	1.02515e+08	9.35813e+07	1.18958e+08	1.15734e+08	1.0651e+08	9.40825e+07	1.03204e+08	1.19755e+08	1.0292e+08	1.11629e+08	1.16131e+08	9.38319e+07	1.04901e+08	1.09175e+08	1.06746e+08	1.15374e+08	1.06775e+08
Q9DCY0	KEG1_MOUSE	Glycine N-acyltransferase-like protein Keg1	11	11	9.46558e+07	8.231e+07	5.84821e+07	9.67991e+07	8.7448e+07	1.0904e+08	8.74872e+07	7.57084e+07	6.97161e+07	9.41622e+07	1.01295e+08	4.83032e+07	1.11488e+08	8.63851e+07	9.21442e+07	6.70294e+07	7.14388e+07	5.24329e+07
Q9DCT2	NDUS3_MOUSE	NADH dehydrogenase [ubiquinone] iron-sulfur protein 3, mitochondrial	12	12	9.36642e+07	8.7599e+07	6.2823e+07	9.52437e+07	8.93308e+07	1.0884e+08	1.0732e+08	6.30554e+07	8.49151e+07	7.61286e+07	8.59014e+07	4.98458e+07	1.05917e+08	9.39902e+07	8.10315e+07	7.85361e+07	9.72928e+07	7.48268e+07
Q3U3J1	Q3U3J1_MOUSE	Branched chain ketoacid dehydrogenase E1, alpha polypeptide	27	26	9.14873e+07	7.67315e+07	7.38873e+07	9.39743e+07	9.59632e+07	1.53886e+08	7.92741e+07	5.93474e+07	1.01342e+08	8.08918e+07	9.40947e+07	1.10682e+08	8.19511e+07	9.67479e+07	7.54509e+07	8.08972e+07	1.04645e+08	9.75727e+07
Q3UQ71	Q3UQ71_MOUSE	Putative uncharacterized protein	39	39	8.94756e+07	8.84024e+07	8.50343e+07	8.55119e+07	1.04383e+08	9.6638e+07	7.89076e+07	1.00629e+08	1.12601e+08	7.65851e+07	1.12811e+08	7.2489e+07	1.43432e+08	1.59615e+08	1.51045e+08	8.84319e+07	1.18331e+08	9.36914e+07
Q9WVD5	ORNT1_MOUSE	Mitochondrial ornithine transporter 1	20	20	8.90372e+07	9.80105e+07	7.24308e+07	7.66379e+07	1.01556e+08	7.29061e+07	8.04466e+07	1.01252e+08	9.60358e+07	7.83709e+07	9.97928e+07	5.94493e+07	6.63098e+07	6.22221e+07	6.08152e+07	7.81433e+07	9.22461e+07	7.8799e+07
Q9D855	QCR7_MOUSE	Cytochrome b-c1 complex subunit 7	7	7	8.758e+07	7.61843e+07	6.3991e+07	1.16232e+08	7.1053e+07	8.8451e+07	8.75111e+07	6.39763e+07	8.67113e+07	7.94004e+07	6.67573e+07	5.13006e+07	1.19898e+08	6.47469e+07	6.60924e+07	8.30969e+07	8.31039e+07	5.98596e+07
P67778	PHB_MOUSE	Prohibitin	14	13	8.63627e+07	7.45615e+07	7.84717e+07	7.46809e+07	7.4841e+07	8.92896e+07	5.18615e+07	1.05857e+08	8.90323e+07	6.66283e+07	8.42054e+07	4.23289e+07	8.08801e+07	1.11854e+08	7.85779e+07	6.86605e+07	8.81205e+07	8.55461e+07
B1AU24	B1AU24_MOUSE	Apoptosis-inducing factor, mitochondrion-associated 1	20	20	8.58355e+07	8.5973e+07	1.05921e+08	9.73474e+07	9.41917e+07	9.91644e+07	7.34527e+07	1.09565e+08	1.56379e+08	9.31837e+07	1.0989e+08	1.20429e+08	8.19987e+07	1.07612e+08	1.01978e+08	9.43937e+07	1.17744e+08	1.35455e+08
Q3UEG6	AGT2_MOUSE	Alanine--glyoxylate aminotransferase 2, mitochondrial	37	36	8.31284e+07	6.80405e+07	4.28171e+07	1.47137e+08	7.82149e+07	1.42761e+08	9.9303e+07	5.16386e+07	7.89947e+07	9.94533e+07	9.34419e+07	6.36444e+07	1.11004e+08	5.17598e+07	5.93597e+07	1.05234e+08	1.05064e+08	9.01287e+07
Q922Q1	MOSC2_MOUSE	MOSC domain-containing protein 2, mitochondrial	19	17	8.10659e+07	7.70225e+07	5.22403e+07	9.92381e+07	6.63458e+07	1.25374e+08	8.20982e+07	4.09387e+07	7.27945e+07	7.28059e+07	6.82835e+07	6.86742e+07	7.35009e+07	4.94457e+07	5.1753e+07	7.67751e+07	8.5788e+07	6.13928e+07
Q9DCM2	GSTK1_MOUSE	Glutathione S-transferase kappa 1	21	21	8.06435e+07	5.92383e+07	6.81131e+07	9.11715e+07	7.2614e+07	1.73246e+08	5.97295e+07	1.00026e+08	9.04954e+07	6.37328e+07	6.64591e+07	9.62799e+07	7.64945e+07	7.81921e+07	8.17419e+07	8.0821e+07	8.30382e+07	9.94393e+07
Q61425	HCDH_MOUSE	Hydroxyacyl-coenzyme A dehydrogenase, mitochondrial	21	21	7.83886e+07	6.76575e+07	5.69481e+07	7.84612e+07	6.0726e+07	7.86149e+07	6.06387e+07	5.75538e+07	8.0644e+07	5.91407e+07	7.3668e+07	3.35845e+07	5.25345e+07	8.45822e+07	6.97554e+07	8.31593e+07	6.10207e+07	6.204e+07
Q8BW75	AOFB_MOUSE	Amine oxidase [flavin-containing] B	30	27	7.61056e+07	6.60286e+07	5.62503e+07	7.62512e+07	7.78111e+07	8.79437e+07	6.56257e+07	7.00806e+07	7.71616e+07	6.49638e+07	6.41476e+07	4.41665e+07	5.38368e+07	6.918e+07	6.95953e+07	7.55117e+07	7.07344e+07	8.52079e+07
Q9D881	Q9D881_MOUSE	Cytochrome c oxidase, subunit Vb	8	8	7.46659e+07	6.32261e+07	5.31067e+07	5.33212e+07	7.85984e+07	5.44646e+07	5.91489e+07	9.37826e+07	8.31355e+07	7.02927e+07	6.75436e+07	5.62484e+07	7.11028e+07	8.08637e+07	6.8348e+07	6.96607e+07	6.48683e+07	4.3866e+07
Q8R086	SUOX_MOUSE	Sulfite oxidase, mitochondrial	24	24	7.45692e+07	8.47276e+07	4.30305e+07	1.15558e+08	8.21295e+07	1.27382e+08	5.96422e+07	4.2833e+07	6.32486e+07	8.51794e+07	6.70433e+07	5.82682e+07	8.97106e+07	4.9126e+07	4.98873e+07	1.06999e+08	8.85315e+07	8.40636e+07
Q3UIA9	Q3UIA9_MOUSE	Fumarate hydratase 1	26	26	7.4044e+07	7.09625e+07	4.27876e+07	7.7311e+07	6.27801e+07	8.59256e+07	5.31368e+07	5.29625e+07	6.96974e+07	5.8465e+07	6.83754e+07	4.86216e+07	6.21728e+07	6.43763e+07	6.35645e+07	5.87496e+07	6.95886e+07	8.46622e+07
Q9DBF1-2	AL7A1_MOUSE	Isoform 2 of Alpha-aminoadipic semialdehyde dehydrogenase	23	20	7.19405e+07	5.95086e+07	3.42323e+07	7.38638e+07	7.01475e+07	7.81765e+07	6.06108e+07	4.72347e+07	4.5958e+07	5.92519e+07	7.07515e+07	2.91691e+07	6.66342e+07	5.43675e+07	4.19495e+07	6.46953e+07	9.34461e+07	5.54881e+07
Q9CZS1	AL1B1_MOUSE	Aldehyde dehydrogenase X, mitochondrial	27	22	7.15346e+07	7.87502e+07	7.01954e+07	5.84807e+07	6.47287e+07	8.13498e+07	5.90063e+07	6.57722e+07	8.38709e+07	4.16166e+07	5.1369e+07	3.34799e+07	3.22028e+07	3.05081e+07	4.2194e+07	3.68303e+07	4.74336e+07	6.00804e+07
P20108	PRDX3_MOUSE	Thioredoxin-dependent peroxide reductase, mitochondrial	10	10	7.12197e+07	5.94165e+07	6.62988e+07	6.91302e+07	7.74744e+07	7.89741e+07	7.34102e+07	4.5264e+07	7.9792e+07	5.94479e+07	7.68434e+07	8.16965e+07	5.2927e+07	5.79611e+07	5.30144e+07	5.32322e+07	7.48278e+07	1.16517e+08
Q8QZS1	HIBCH_MOUSE	3-hydroxyisobutyryl-CoA hydrolase, mitochondrial	22	22	7.0844e+07	6.04458e+07	5.32546e+07	7.78444e+07	6.2693e+07	8.00963e+07	5.65707e+07	5.98274e+07	7.76786e+07	5.9936e+07	6.45115e+07	5.30979e+07	5.52954e+07	5.6361e+07	6.34359e+07	6.36081e+07	7.17829e+07	5.76497e+07
Q3TJD4	Q3TJD4_MOUSE	Putative uncharacterized protein	18	12	7.00716e+07	5.94697e+07	5.01446e+07	6.95231e+07	6.75632e+07	6.07823e+07	5.62332e+07	6.60818e+07	6.25969e+07	6.28671e+07	6.57213e+07	4.83455e+07	5.72742e+07	7.11584e+07	6.39248e+07	6.95868e+07	7.17488e+07	4.78141e+07
Q3TMF5	Q3TMF5_MOUSE	Dihydrolipoamide branched chain transacylase E2	22	21	6.79028e+07	5.30453e+07	5.48267e+07	8.75546e+07	5.22705e+07	9.62812e+07	7.33011e+07	5.45815e+07	6.17077e+07	6.11226e+07	5.31699e+07	6.18624e+07	6.5754e+07	4.63667e+07	5.60393e+07	6.32683e+07	5.66959e+07	5.15829e+07
Q5RJH8	Q5RJH8_MOUSE	Glutathione peroxidase	11	10	6.48599e+07	8.05969e+07	7.58236e+07	5.61748e+07	5.80324e+07	6.16164e+07	7.49291e+07	7.15454e+07	7.9526e+07	5.52864e+07	5.98368e+07	3.67979e+07	3.83901e+07	6.04462e+07	5.02194e+07	4.7453e+07	6.10881e+07	6.18239e+07
Q3UEN9	Q3UEN9_MOUSE	Putative uncharacterized protein	19	19	6.2741e+07	7.82241e+07	6.84101e+07	4.94918e+07	5.2562e+07	5.32224e+07	6.44151e+07	7.19501e+07	8.52536e+07	4.54197e+07	5.51859e+07	8.05233e+07	5.15325e+07	7.08082e+07	6.82687e+07	4.25004e+07	5.45494e+07	5.48018e+07
Q9WTP7	KAD3_MOUSE	GTP:AMP phosphotransferase, mitochondrial	16	16	6.2657e+07	6.17781e+07	4.46804e+07	6.48774e+07	6.22771e+07	5.91519e+07	4.91445e+07	6.34181e+07	7.13828e+07	5.87881e+07	6.78546e+07	3.15026e+07	7.21156e+07	6.48425e+07	5.20201e+07	6.02511e+07	6.62158e+07	3.91173e+07
Q61176	ARGI1_MOUSE	Arginase-1	17	17	6.21282e+07	5.24905e+07	5.54684e+07	7.76959e+07	6.02802e+07	1.17144e+08	5.51595e+07	4.19791e+07	5.87603e+07	7.32393e+07	6.86972e+07	1.02509e+08	8.63731e+07	5.37406e+07	5.56593e+07	5.76476e+07	5.99679e+07	5.15655e+07
P48771	CX7A2_MOUSE	Cytochrome c oxidase subunit 7A2, mitochondrial	3	3	6.09146e+07	4.10459e+07	5.3971e+07	5.27775e+07	5.15605e+07	5.59624e+07	3.8076e+07	6.97488e+07	5.14e+07	5.3484e+07	5.64044e+07	4.81781e+07	5.55408e+07	5.80181e+07	7.08681e+07	4.85073e+07	4.62809e+07	4.81985e+07
P56391	CX6B1_MOUSE	Cytochrome c oxidase subunit 6B1	5	5	6.0429e+07	5.13408e+07	3.65507e+07	6.35046e+07	4.66189e+07	7.68102e+07	8.06135e+07	4.50947e+07	5.63012e+07	4.9912e+07	5.0006e+07	1.21242e+07	3.19708e+07	4.00695e+07	4.71381e+07	5.04395e+07	4.85139e+07	3.82878e+07
P56135	ATPK_MOUSE	ATP synthase subunit f, mitochondrial	7	7	5.82257e+07	6.36837e+07	3.88714e+07	4.92279e+07	5.86555e+07	5.66795e+07	4.44386e+07	6.55435e+07	4.98918e+07	5.11776e+07	6.93136e+07	5.61017e+06	5.52166e+07	6.81365e+07	4.30699e+07	4.71743e+07	6.89288e+07	6.4262e+07
Q5NCJ9	Q5NCJ9_MOUSE	Novel protein similar to human ubiquinol-cytochrome C reductase complex 7.2 kDa protein UQCR10	2	2	5.70989e+07	5.44731e+07	3.92382e+07	7.08082e+07	5.13622e+07	6.36771e+07	5.13898e+07	2.96744e+07	5.85538e+07	5.09571e+07	4.86992e+07	5.53839e+07	4.4723e+07	2.26762e+07	4.33412e+07	4.88321e+07	4.70722e+07	4.79075e+07
Q6PB66	LPPRC_MOUSE	Leucine-rich PPR motif-containing protein, mitochondrial	60	60	5.62202e+07	5.57789e+07	6.03987e+07	7.0673e+07	5.65541e+07	6.18036e+07	6.09536e+07	6.80926e+07	7.37088e+07	5.56054e+07	7.1189e+07	6.28306e+07	6.02296e+07	6.27542e+07	6.01074e+07	5.53197e+07	5.66996e+07	5.35009e+07
Q9DCN2-2	NB5R3_MOUSE	Isoform S of NADH-cytochrome b5 reductase 3	24	24	5.59647e+07	4.61905e+07	3.60715e+07	5.81256e+07	5.91145e+07	5.27667e+07	5.8044e+07	4.52595e+07	6.18463e+07	5.31153e+07	5.22573e+07	6.58163e+07	6.69859e+07	6.82714e+07	6.39333e+07	5.44284e+07	5.09236e+07	4.79498e+07
Q8BMF4	ODP2_MOUSE	Dihydrolipoyllysine-residue acetyltransferase component of pyruvate dehydrogenase complex, mitochondrial	25	24	5.54998e+07	6.64565e+07	4.31947e+07	5.83834e+07	6.50143e+07	6.89413e+07	6.8069e+07	3.68846e+07	7.16075e+07	5.64762e+07	6.889e+07	6.73409e+07	5.43028e+07	5.14288e+07	6.58327e+07	5.20798e+07	7.44959e+07	7.19413e+07
A2AUF6	A2AUF6_MOUSE	Heat shock 70kD protein 5 (Glucose-regulated protein)	32	31	5.50042e+07	5.6094e+07	5.16293e+07	7.71867e+07	7.36064e+07	1.06398e+08	7.96851e+07	6.24412e+07	7.18887e+07	7.94344e+07	8.98334e+07	9.13934e+07	6.42884e+07	5.81893e+07	5.76452e+07	6.06315e+07	5.69698e+07	8.97255e+07
Q5M9J2	Q5M9J2_MOUSE	Histidine triad nucleotide binding protein 2	6	6	5.46594e+07	5.28673e+07	4.49225e+07	6.7398e+07	5.0043e+07	8.84056e+07	4.72956e+07	4.7423e+07	5.04306e+07	5.34187e+07	4.51699e+07	5.54067e+07	6.68418e+07	4.23894e+07	5.01889e+07	5.93065e+07	5.9753e+07	7.02182e+07
Q9DBG1	CP27A_MOUSE	Sterol 26-hydroxylase, mitochondrial	24	23	5.40339e+07	5.76063e+07	5.16269e+07	5.86458e+07	7.37608e+07	6.45551e+07	5.79921e+07	8.92155e+07	6.28894e+07	6.13376e+07	7.13528e+07	9.85353e+07	5.37252e+07	6.66577e+07	6.20169e+07	6.62391e+07	7.43971e+07	6.50743e+07
Q3TJG2	Q3TJG2_MOUSE	Acyl carrier protein	9	9	5.35069e+07	4.5524e+07	5.93857e+07	5.87411e+07	3.80149e+07	6.56156e+07	4.78255e+07	3.78707e+07	5.5329e+07	4.05685e+07	3.72617e+07	3.3647e+07	5.55077e+07	3.21753e+07	5.83453e+07	3.51495e+07	4.60689e+07	3.7626e+07
Q9D023	BR44_MOUSE	Brain protein 44	8	8	5.28098e+07	6.06884e+07	6.70144e+07	6.64979e+07	4.52924e+07	9.21263e+07	4.49913e+07	3.32219e+07	5.58736e+07	4.77518e+07	4.30172e+07	2.89372e+07	5.61522e+07	3.28588e+07	5.73159e+07	4.48294e+07	4.6214e+07	4.33588e+07
Q9WUM5	SUCA_MOUSE	Succinyl-CoA ligase [GDP-forming] subunit alpha, mitochondrial	16	16	5.2592e+07	4.81302e+07	4.26227e+07	4.60699e+07	6.9619e+07	5.5621e+07	5.24788e+07	6.07141e+07	6.07222e+07	5.54652e+07	6.72156e+07	4.52443e+07	3.71277e+07	6.84125e+07	6.14233e+07	5.96465e+07	7.30844e+07	1.01772e+08
Q99LC3	NDUAA_MOUSE	NADH dehydrogenase [ubiquinone] 1 alpha subcomplex subunit 10, mitochondrial	16	16	5.25911e+07	4.82445e+07	5.12824e+07	5.38421e+07	4.41672e+07	7.6822e+07	5.495e+07	3.79328e+07	4.44047e+07	3.70327e+07	3.97491e+07	4.02842e+07	5.59837e+07	4.39767e+07	4.38714e+07	3.81836e+07	4.46601e+07	4.59394e+07
Q3UMP2	Q3UMP2_MOUSE	Putative uncharacterized protein	14	14	5.19868e+07	3.69839e+07	5.23902e+07	5.62063e+07	5.55395e+07	3.92055e+07	4.7943e+07	4.72854e+07	4.83878e+07	5.88369e+07	5.30673e+07	4.57651e+07	7.79628e+07	3.90858e+07	6.35627e+07	5.59053e+07	6.40118e+07	4.71907e+07
Q3UJU1	Q3UJU1_MOUSE	Methylmalonyl-Coenzyme A mutase	29	28	5.18363e+07	5.14916e+07	6.59989e+07	5.45549e+07	5.34431e+07	7.55086e+07	5.91289e+07	5.15612e+07	6.97947e+07	5.40716e+07	5.35789e+07	8.04589e+07	4.90806e+07	5.66378e+07	6.00364e+07	4.82971e+07	6.5198e+07	6.38238e+07
A2AFW7	A2AFW7_MOUSE	MCG13498, isoform CRA_d	11	11	5.09857e+07	5.03946e+07	4.41593e+07	4.42257e+07	5.15823e+07	1.40353e+08	5.23124e+07	4.53016e+07	6.36008e+07	4.62773e+07	5.6133e+07	7.70242e+07	4.27843e+07	3.82896e+07	5.29656e+07	4.33699e+07	5.00843e+07	5.94974e+07
Q99L13	3HIDH_MOUSE	3-hydroxyisobutyrate dehydrogenase, mitochondrial	23	23	5.06968e+07	5.82378e+07	4.65884e+07	4.65345e+07	5.95215e+07	7.81759e+07	5.34955e+07	6.97442e+07	6.31994e+07	4.96525e+07	6.03228e+07	5.00869e+07	3.22497e+07	6.2225e+07	5.4273e+07	5.01026e+07	6.47371e+07	1.17981e+08
Q8JZU2	Q8JZU2_MOUSE	Putative uncharacterized protein	11	11	5.05514e+07	4.19101e+07	4.75486e+07	7.21737e+07	4.67897e+07	7.72689e+07	5.10759e+07	2.70567e+07	4.73192e+07	5.20743e+07	5.58031e+07	6.83829e+07	6.40839e+07	5.71819e+07	4.44975e+07	5.24138e+07	6.42654e+07	5.56427e+07
D3YUM1	D3YUM1_MOUSE	Putative uncharacterized protein Ndufv1	25	25	5.03713e+07	4.76371e+07	4.67361e+07	5.15348e+07	4.7189e+07	7.97629e+07	4.90569e+07	4.13625e+07	5.36173e+07	4.00232e+07	4.27404e+07	3.39169e+07	4.04156e+07	5.22139e+07	5.01321e+07	4.28737e+07	4.30832e+07	4.84174e+07
B1AXW8	B1AXW8_MOUSE	Aldehyde dehydrogenase 4 family, member A1	24	2	5.01942e+07	5.8594e+07	4.19297e+07	4.4419e+07	7.73917e+07	5.28454e+07	4.5309e+07	6.67572e+07	6.82279e+07	5.1558e+07	7.63734e+07	4.05564e+07	3.79045e+07	7.69159e+07	6.59476e+07	4.61184e+07	7.73277e+07	8.88509e+07
D2J4F9	D2J4F9_MOUSE	ATP synthase protein 8	4	4	4.83413e+07	5.39557e+07	3.65994e+07	4.0939e+07	4.79329e+07	3.52532e+07	3.50245e+07	5.97357e+07	4.20878e+07	3.9675e+07	5.53901e+07	2.88817e+07	3.79702e+07	5.62816e+07	5.44732e+07	4.2997e+07	4.97855e+07	1.76661e+07
Q99MR8	MCCA_MOUSE	Methylcrotonoyl-CoA carboxylase subunit alpha, mitochondrial	44	44	4.64148e+07	3.75656e+07	2.19411e+07	4.86327e+07	4.3965e+07	5.81276e+07	3.97103e+07	3.00253e+07	3.51084e+07	4.50491e+07	4.25365e+07	4.56334e+07	3.5477e+07	3.32128e+07	2.8222e+07	4.90837e+07	4.80695e+07	4.94975e+07
Q3TIE8	Q3TIE8_MOUSE	Dihydrolipoyl dehydrogenase	15	10	4.59181e+07	4.37947e+07	1.83877e+07	5.73903e+07	3.89394e+07	7.72327e+07	4.08862e+07	1.2698e+07	3.59986e+07	4.42348e+07	3.13661e+07	3.81862e+07	7.37351e+07	1.71949e+07	2.6397e+07	5.257e+07	4.01283e+07	4.69142e+07
Q9D051	ODPB_MOUSE	Pyruvate dehydrogenase E1 component subunit beta, mitochondrial	16	16	4.57544e+07	3.99952e+07	4.26019e+07	6.01694e+07	5.52364e+07	7.43973e+07	5.00966e+07	4.05618e+07	5.94927e+07	4.58596e+07	4.38793e+07	6.04871e+07	7.31743e+07	5.07169e+07	6.10909e+07	5.56567e+07	5.85139e+07	6.13226e+07
Q9DCU9	DAPAL_MOUSE	Dihydrodipicolinate synthase-like, mitochondrial	12	11	4.51877e+07	3.96192e+07	3.35001e+07	4.67042e+07	4.90617e+07	4.44726e+07	4.60383e+07	4.4607e+07	4.87965e+07	4.66596e+07	4.58086e+07	1.77736e+07	5.48076e+07	6.47632e+07	4.68555e+07	4.85696e+07	4.91055e+07	4.79698e+07
Q544Z9	Q544Z9_MOUSE	Cytochrome b-5, isoform CRA_d	6	6	4.47038e+07	4.02965e+07	4.635e+07	5.86719e+07	6.39335e+07	1.62997e+08	3.18742e+07	4.90942e+07	4.64106e+07	4.63457e+07	5.33869e+07	8.03063e+07	4.30061e+07	7.15751e+07	4.94964e+07	4.80713e+07	4.96508e+07	6.10441e+07
Q3TPY4	Q3TPY4_MOUSE	Choline dehydrogenase	24	23	4.31735e+07	3.71856e+07	2.91553e+07	4.43688e+07	4.22329e+07	3.48134e+07	4.11921e+07	3.85248e+07	3.98187e+07	3.69048e+07	3.21329e+07	3.82378e+07	4.99753e+07	7.4621e+07	4.12526e+07	4.53765e+07	3.07542e+07	2.9332e+07
Q9DBF1	AL7A1_MOUSE	Alpha-aminoadipic semialdehyde dehydrogenase	20	13	4.2177e+07	4.47088e+07	3.13738e+07	4.70301e+07	4.78762e+07	5.51339e+07	3.6864e+07	1.99581e+07	3.49734e+07	4.52189e+07	4.73522e+07	2.46413e+07	4.87572e+07	3.60755e+07	3.83934e+07	4.52493e+07	5.15817e+07	4.21157e+07
Q9CR68	UCRI_MOUSE	Cytochrome b-c1 complex subunit Rieske, mitochondrial	12	12	4.1838e+07	3.18239e+07	3.45343e+07	4.63511e+07	3.25026e+07	4.12567e+07	3.11451e+07	5.17035e+07	3.56549e+07	3.48492e+07	3.77499e+07	4.74179e+07	6.54888e+07	3.47833e+07	2.9529e+07	3.62521e+07	3.45722e+07	4.99344e+07
Q9Z2I0	LETM1_MOUSE	LETM1 and EF-hand domain-containing protein 1, mitochondrial	30	27	4.15487e+07	3.90895e+07	3.71891e+07	5.01541e+07	4.66661e+07	1.08443e+08	4.02115e+07	3.38098e+07	5.44761e+07	4.53439e+07	4.70457e+07	5.69088e+07	4.66971e+07	3.90081e+07	4.70064e+07	4.65744e+07	5.10496e+07	6.02736e+07
Q9DCJ5	NDUA8_MOUSE	NADH dehydrogenase [ubiquinone] 1 alpha subcomplex subunit 8	9	9	4.04127e+07	4.07544e+07	5.80045e+07	4.04855e+07	3.60294e+07	3.56178e+07	3.8758e+07	3.11647e+07	3.28802e+07	2.81244e+07	3.49775e+07	2.32888e+07	3.21778e+07	2.89639e+07	4.01487e+07	3.9228e+07	3.6509e+07	2.80062e+07
Q80XL6	ACD11_MOUSE	Acyl-CoA dehydrogenase family member 11	26	25	3.86875e+07	3.69689e+07	2.57691e+07	3.29916e+07	3.20559e+07	6.22021e+07	3.43605e+07	3.12977e+07	3.59468e+07	2.12727e+07	2.49925e+07	7.37304e+07	3.38182e+07	4.37779e+07	4.26906e+07	2.30538e+07	3.23928e+07	2.59116e+07
Q3TR93	Q3TR93_MOUSE	Putative uncharacterized protein	13	13	3.83401e+07	3.65645e+07	3.28231e+07	4.41072e+07	3.33406e+07	5.60292e+07	4.04024e+07	3.26732e+07	4.17221e+07	3.07293e+07	3.53773e+07	2.48066e+07	1.24125e+08	4.60544e+07	4.14238e+07	4.12049e+07	4.26455e+07	1.92128e+07
Q3TJ66	Q3TJ66_MOUSE	Fructose-bisphosphate aldolase	20	18	3.83369e+07	3.09108e+07	3.50563e+07	3.66021e+07	4.16718e+07	4.22712e+07	3.00438e+07	4.41695e+07	3.74561e+07	3.54821e+07	4.92819e+07	7.0398e+06	2.64652e+07	3.81556e+07	2.97792e+07	3.18357e+07	3.54516e+07	2.15626e+07
B1AXW7	B1AXW7_MOUSE	MCG19655	16	14	3.82218e+07	4.02354e+07	3.81311e+07	3.67821e+07	4.4273e+07	6.67979e+07	3.366e+07	4.42746e+07	3.87721e+07	5.81315e+07	6.11514e+07	3.52663e+07	4.41621e+07	5.29873e+07	4.49641e+07	3.87613e+07	3.79588e+07	3.8858e+07
Q91WS0	CISD1_MOUSE	CDGSH iron-sulfur domain-containing protein 1	8	8	3.7409e+07	2.65683e+07	3.29583e+07	4.02335e+07	2.81451e+07	3.82912e+07	3.08857e+07	2.66902e+07	3.87918e+07	2.88231e+07	2.27052e+07	4.08921e+07	4.427e+07	2.92449e+07	3.67468e+07	3.5307e+07	2.79799e+07	3.47774e+07
Q9D2G2	ODO2_MOUSE	Dihydrolipoyllysine-residue succinyltransferase component of 2-oxoglutarate dehydrogenase complex, mitochondrial	15	15	3.57957e+07	3.43259e+07	3.85965e+07	2.94893e+07	3.38667e+07	3.95856e+07	2.89934e+07	5.24912e+07	3.94943e+07	3.68126e+07	3.838e+07	3.38837e+07	4.0314e+07	4.41928e+07	4.89233e+07	3.26906e+07	3.97165e+07	5.05683e+07
Q9CPP6	NDUA5_MOUSE	NADH dehydrogenase [ubiquinone] 1 alpha subcomplex subunit 5	10	10	3.50717e+07	3.51633e+07	1.91123e+07	4.31617e+07	2.90919e+07	6.22732e+07	3.6591e+07	1.06878e+07	3.32228e+07	2.93515e+07	2.53383e+07	2.83916e+07	3.25293e+07	2.02638e+07	2.66857e+07	3.04463e+07	3.24734e+07	2.87937e+07
P27773	PDIA3_MOUSE	Protein disulfide-isomerase A3	21	21	3.49557e+07	3.13788e+07	2.91517e+07	4.80246e+07	4.09617e+07	6.86107e+07	4.96044e+07	2.91015e+07	4.04424e+07	4.71065e+07	4.77664e+07	6.17347e+07	4.35611e+07	3.15366e+07	3.50946e+07	4.28222e+07	3.95086e+07	5.17495e+07
D3Z3Q8	D3Z3Q8_MOUSE	Putative uncharacterized protein Gm6265	12	11	3.45843e+07	3.46042e+07	2.59349e+07	3.74802e+07	3.25692e+07	3.96194e+07	2.85079e+07	2.35214e+07	2.27704e+07	2.18913e+07	2.14435e+07	2.13576e+07	3.04855e+07	1.93387e+07	2.17318e+07	2.98016e+07	2.65791e+07	2.56513e+07
Q3UIQ2	Q3UIQ2_MOUSE	NADH-ubiquinone oxidoreductase 75 kDa subunit	27	24	3.43941e+07	3.41977e+07	2.99564e+07	2.61004e+07	3.16827e+07	4.39887e+07	2.88286e+07	4.42198e+07	4.3875e+07	3.01208e+07	3.34567e+07	3.74076e+07	2.96967e+07	3.83504e+07	4.27591e+07	3.00166e+07	3.22098e+07	3.66115e+07
Q3V2D0	Q3V2D0_MOUSE	Lon protease homolog	35	34	3.43761e+07	3.05079e+07	2.78175e+07	4.14648e+07	3.25446e+07	5.09105e+07	4.17667e+07	2.84069e+07	4.27284e+07	3.55951e+07	3.30647e+07	4.59789e+07	5.49662e+07	3.14081e+07	3.4485e+07	3.81268e+07	4.33309e+07	5.77703e+07
Q3TK29	Q3TK29_MOUSE	Putative uncharacterized protein	33	31	3.43355e+07	3.11702e+07	2.29891e+07	3.89958e+07	3.74096e+07	3.09357e+07	3.37295e+07	3.40171e+07	3.48117e+07	3.25051e+07	3.7098e+07	4.13227e+07	3.48062e+07	3.20263e+07	2.62812e+07	3.18531e+07	3.05629e+07	4.05265e+07
Q5EBI8	Q5EBI8_MOUSE	ATP synthase, H+ transporting, mitochondrial F1F0 complex, subunit e	7	6	3.42884e+07	3.8229e+07	3.17324e+07	3.16083e+07	3.50899e+07	3.03257e+07	3.07314e+07	4.50413e+07	3.54928e+07	3.47409e+07	4.26206e+07	3.47264e+07	3.51634e+07	3.80289e+07	3.54808e+07	3.22513e+07	4.1914e+07	4.22063e+07
Q3UTB8	Q3UTB8_MOUSE	GrpE protein homolog	10	8	3.2911e+07	1.75824e+07	1.69841e+07	3.03272e+07	1.81702e+07	3.64801e+07	2.42201e+07	1.68274e+07	2.04218e+07	1.82526e+07	1.59091e+07	2.7058e+07	3.66415e+07	1.56109e+07	1.57802e+07	1.93902e+07	1.7e+07	1.74782e+07
D3YXT0	D3YXT0_MOUSE	Putative uncharacterized protein Ndufs2	21	13	3.27332e+07	3.00462e+07	3.29756e+07	4.67515e+07	2.22799e+07	8.51112e+07	5.57711e+07	2.7748e+07	3.46879e+07	3.01655e+07	2.62987e+07	2.3343e+07	5.91597e+07	2.45612e+07	2.90938e+07	3.18735e+07	2.97086e+07	2.35857e+07
Q3UIB5	Q3UIB5_MOUSE	Putative uncharacterized protein	12	12	3.21661e+07	3.19436e+07	3.40644e+07	4.20556e+07	3.25761e+07	5.1196e+07	3.40838e+07	3.14695e+07	2.94946e+07	2.95025e+07	2.80441e+07	2.51118e+07	4.66147e+07	4.53487e+07	3.40847e+07	3.49421e+07	3.48455e+07	3.32368e+07
Q3UEJ8	Q3UEJ8_MOUSE	Pipecolic acid oxidase	20	20	3.15438e+07	4.06001e+07	3.77522e+07	3.68008e+07	3.40745e+07	1.00424e+08	5.20496e+07	4.2037e+07	3.61851e+07	2.79157e+07	3.35295e+07	2.2607e+07	4.88086e+07	3.91699e+07	3.58926e+07	3.01952e+07	3.53084e+07	2.50843e+07
Q5SX53	Q5SX53_MOUSE	Putative uncharacterized protein	14	14	3.10804e+07	2.80694e+07	2.91476e+07	2.72918e+07	2.66957e+07	2.81901e+07	3.13782e+07	2.9508e+07	3.15275e+07	2.71119e+07	3.29116e+07	3.25982e+07	3.08257e+07	3.261e+07	2.6947e+07	2.65042e+07	2.83123e+07	2.83424e+07
Q7TPW6	Q7TPW6_MOUSE	Solute carrier family 25 (Mitochondrial carnitine/acylcarnitine translocase), member 20	17	17	3.07896e+07	2.63256e+07	2.15673e+07	2.98716e+07	3.3801e+07	3.17178e+07	2.67037e+07	3.67606e+07	2.51496e+07	3.28518e+07	3.05825e+07	5.2065e+07	3.37425e+07	3.509e+07	3.5693e+07	3.5234e+07	3.29047e+07	4.44383e+07
Q3TC17	Q3TC17_MOUSE	Putative uncharacterized protein	14	14	2.98875e+07	3.36835e+07	3.37964e+07	2.32956e+07	2.3176e+07	1.74225e+07	3.04669e+07	3.14052e+07	3.98918e+07	1.87149e+07	2.14822e+07	1.99822e+07	2.66125e+07	5.26865e+07	2.79923e+07	1.91776e+07	2.42189e+07	2.14364e+07
Q9D172	ES1_MOUSE	ES1 protein homolog, mitochondrial	10	10	2.96143e+07	2.47988e+07	2.9038e+07	3.05056e+07	3.80163e+07	4.75808e+07	3.44457e+07	2.84973e+07	3.53637e+07	3.12309e+07	5.47934e+07	4.03994e+07	2.88221e+07	4.0097e+07	3.52662e+07	3.20001e+07	4.05183e+07	4.10134e+07
B2RS41	B2RS41_MOUSE	Aldhehyde dehydrogenase family 5, subfamily A1	20	20	2.92569e+07	3.18511e+07	2.97022e+07	2.90533e+07	2.53397e+07	6.2945e+07	3.01693e+07	2.06379e+07	3.51853e+07	2.8324e+07	3.22163e+07	1.72826e+07	3.92538e+07	3.41097e+07	2.48685e+07	2.71232e+07	3.27905e+07	3.10542e+07
Q91XE0	GLYAT_MOUSE	Glycine N-acyltransferase	32	10	2.85602e+07	2.48446e+07	3.02522e+07	5.13648e+07	2.02299e+07	3.05044e+07	3.29944e+07	4.22705e+07	5.30654e+07	3.77923e+07	3.69704e+07	5.74801e+07	4.06783e+07	3.15442e+07	5.50679e+07	2.65286e+07	3.18548e+07	5.32735e+07
D3YVN7	D3YVN7_MOUSE	Elongation factor Tu	27	27	2.85263e+07	3.40631e+07	3.27284e+07	3.34351e+07	3.79109e+07	3.79986e+07	4.18611e+07	5.79401e+07	4.58593e+07	4.1869e+07	4.41884e+07	5.51181e+07	3.56216e+07	3.81906e+07	3.6114e+07	3.36253e+07	3.46542e+07	5.0977e+07
Q3TCD4	Q3TCD4_MOUSE	Putative uncharacterized protein	15	15	2.8382e+07	3.20638e+07	2.44328e+07	2.11455e+07	3.01342e+07	2.71214e+07	1.81732e+07	3.36337e+07	4.11067e+07	2.36806e+07	3.30752e+07	3.94449e+07	4.1004e+07	5.05214e+07	4.54822e+07	2.23552e+07	2.94446e+07	2.66674e+07
Q3UXD9	Q3UXD9_MOUSE	Putative uncharacterized protein	13	11	2.82676e+07	3.82383e+07	2.33836e+07	3.60334e+07	3.10068e+07	2.40913e+07	2.56731e+07	3.40243e+07	3.15762e+07	2.59193e+07	3.19915e+07	3.20724e+07	3.65551e+07	3.26644e+07	2.99153e+07	2.82153e+07	2.93833e+07	3.29472e+07
O35459	ECH1_MOUSE	Delta(3,5)-Delta(2,4)-dienoyl-CoA isomerase, mitochondrial	19	18	2.81914e+07	2.79751e+07	1.77553e+07	2.59999e+07	3.53184e+07	1.61278e+07	2.272e+07	2.17953e+07	2.57386e+07	2.57853e+07	3.33937e+07	2.09076e+07	5.34302e+07	5.59603e+07	3.17771e+07	2.64402e+07	2.69657e+07	4.31448e+07
P36552	HEM6_MOUSE	Coproporphyrinogen-III oxidase, mitochondrial	17	16	2.8029e+07	2.75445e+07	3.03311e+07	3.28371e+07	2.14342e+07	2.74471e+07	2.50341e+07	1.71853e+07	1.85888e+07	2.54675e+07	2.51996e+07	1.59298e+07	3.68418e+07	2.78533e+07	2.2782e+07	2.73707e+07	2.74384e+07	1.85088e+07
A2AQR0	A2AQR0_MOUSE	Glycerol phosphate dehydrogenase 2, mitochondrial	32	32	2.7821e+07	2.66553e+07	2.84168e+07	3.98207e+07	4.96461e+07	4.1052e+07	4.90899e+07	3.86121e+07	3.59911e+07	2.68053e+07	4.01097e+07	5.22265e+07	3.19029e+07	4.52553e+07	3.55249e+07	3.20661e+07	3.87228e+07	6.31877e+07
Q9CZU6	CISY_MOUSE	Citrate synthase, mitochondrial	23	12	2.77422e+07	2.92451e+07	2.53611e+07	2.67342e+07	2.85283e+07	2.69502e+07	2.49111e+07	3.9722e+07	3.32902e+07	2.95488e+07	3.28599e+07	2.10639e+07	4.19434e+07	2.74978e+07	3.21581e+07	3.06197e+07	3.15213e+07	3.25783e+07
Q8R5L1	Q8R5L1_MOUSE	Complement component 1, q subcomponent binding protein	6	6	2.76111e+07	1.5728e+07	2.29137e+07	3.33898e+07	2.37965e+07	3.15721e+07	2.98034e+07	2.32792e+07	3.09842e+07	2.17314e+07	1.36591e+07	3.16195e+07	3.82347e+07	1.61302e+07	2.97728e+07	2.69986e+07	2.0461e+07	2.85892e+07
Q9CQ54	NDUC2_MOUSE	NADH dehydrogenase [ubiquinone] 1 subunit C2	9	8	2.74657e+07	2.44796e+07	3.09245e+07	3.19681e+07	2.89132e+07	8.78175e+07	2.7404e+07	4.09523e+07	3.00429e+07	2.64699e+07	2.79488e+07	2.05778e+07	3.18295e+07	3.02148e+07	3.40867e+07	2.95446e+07	2.91666e+07	2.61649e+07
Q9CPQ1	COX6C_MOUSE	Cytochrome c oxidase subunit 6C	11	4	2.7465e+07	4.1848e+07	1.91527e+07	2.97643e+07	3.20228e+07	2.51314e+07	2.50856e+07	3.2279e+07	2.50858e+07	3.00273e+07	3.09102e+07	2.77144e+07	3.01084e+07	3.4241e+07	2.95454e+07	2.91509e+07	2.87244e+07	3.51703e+07
Q8BYC3	Q8BYC3_MOUSE	Acyl-Coenzyme A oxidase 1, palmitoyl	43	5	2.73527e+07	2.36769e+07	1.91494e+06	3.6867e+07	7.08752e+06	2.36519e+07	2.72208e+07	2.73961e+06	3.72573e+06	1.64199e+07	5.43519e+06	3.78678e+06	8.22206e+07	7.25851e+06	7.61854e+06	1.99394e+07	9.30875e+06	8.72366e+06
B2RUK5	B2RUK5_MOUSE	Methylcrotonoyl-Coenzyme A carboxylase 2 (Beta)	26	25	2.73255e+07	2.89066e+07	2.50199e+07	2.84733e+07	3.40474e+07	3.91452e+07	2.38467e+07	3.45187e+07	3.17433e+07	2.7625e+07	3.20578e+07	2.71417e+07	2.34952e+07	3.81344e+07	2.79659e+07	2.80689e+07	3.85422e+07	3.07847e+07
Q9D6R2	IDH3A_MOUSE	Isocitrate dehydrogenase [NAD] subunit alpha, mitochondrial	12	12	2.71695e+07	2.6443e+07	2.27131e+07	2.56851e+07	2.01149e+07	3.06053e+07	1.98856e+07	1.66136e+07	2.54872e+07	2.38341e+07	2.28161e+07	1.10687e+07	3.32339e+07	1.81638e+07	1.79558e+07	2.41361e+07	2.28816e+07	2.23366e+07
Q6GTD3	Q6GTD3_MOUSE	NADH dehydrogenase (Ubiquinone) 1 alpha subcomplex, 9	17	17	2.71347e+07	2.00318e+07	1.86009e+07	2.2781e+07	2.03915e+07	2.03009e+07	1.6529e+07	1.86798e+07	1.83207e+07	1.71795e+07	1.96886e+07	1.6781e+07	6.78451e+07	1.62821e+07	2.37654e+07	1.86987e+07	1.30526e+07	2.00626e+07
Q9CPQ8	ATP5L_MOUSE	ATP synthase subunit g, mitochondrial	4	4	2.6944e+07	2.35897e+07	3.06336e+07	3.28274e+07	2.31216e+07	6.27861e+07	2.83388e+07	2.51636e+07	2.55858e+07	2.39507e+07	2.62021e+07	1.31818e+07	2.79442e+07	1.2558e+07	2.4574e+07	1.92699e+07	1.42363e+07	2.9625e+07
B2RUD7	B2RUD7_MOUSE	Psap protein	7	7	2.67463e+07	2.40804e+07	2.20372e+07	2.25431e+07	2.614e+07	2.19699e+07	3.54898e+07	2.99017e+07	3.35386e+07	1.34209e+07	2.6861e+07	1.05661e+07	2.4922e+07	2.88367e+07	2.95887e+07	1.80588e+07	2.17481e+07	1.74896e+07
Q60930	VDAC2_MOUSE	Voltage-dependent anion-selective channel protein 2	12	11	2.6307e+07	2.80212e+07	2.39672e+07	2.22864e+07	2.57702e+07	2.20932e+07	2.60896e+07	2.76961e+07	3.62327e+07	2.36032e+07	2.93251e+07	1.7418e+07	2.34467e+07	3.15209e+07	3.27911e+07	2.39148e+07	3.44269e+07	2.90081e+07
Q61694	3BHS5_MOUSE	3 beta-hydroxysteroid dehydrogenase type 5	12	10	2.62665e+07	2.80318e+07	1.76167e+07	3.59253e+07	3.3844e+07	3.0347e+07	2.80808e+07	2.62536e+07	3.66998e+07	3.63853e+07	4.14186e+07	2.64034e+07	1.75634e+07	1.83744e+07	2.16248e+07	2.13237e+07	1.91505e+07	2.03203e+07
Q8VCT4	CES3_MOUSE	Carboxylesterase 3	20	14	2.62261e+07	2.59032e+07	2.15593e+07	3.49365e+07	3.40766e+07	3.74512e+07	2.10544e+07	2.71852e+07	2.88341e+07	2.9025e+07	3.2663e+07	2.89985e+07	4.9822e+07	3.59905e+07	4.21093e+07	3.02733e+07	3.75224e+07	2.44965e+07
P52825	CPT2_MOUSE	Carnitine O-palmitoyltransferase 2, mitochondrial	30	24	2.61586e+07	1.51402e+07	1.00086e+07	4.03153e+07	1.42012e+07	3.65948e+07	2.73941e+07	1.87042e+07	1.33292e+07	2.39927e+07	1.41383e+07	1.27385e+07	4.40707e+07	1.6152e+07	1.3465e+07	1.96131e+07	2.41048e+07	1.45774e+07
A2AFL4	A2AFL4_MOUSE	Glucosidase, alpha, acid	13	13	2.56896e+07	1.72315e+06	1.68426e+06	1.68985e+06	1.42737e+06	1.01923e+06	1.73813e+06	2.21216e+06	2.96953e+06	1.3069e+06	1.8707e+06	5.22744e+06	2.11204e+06	2.12784e+06	1.90823e+06	1.40202e+06	1.10422e+06	3.1182e+06
B2RWI2	B2RWI2_MOUSE	Lactamase, beta	20	20	2.53768e+07	1.90779e+07	9.51363e+06	3.86241e+07	1.80285e+07	4.51654e+07	7.78856e+07	1.00291e+07	2.06189e+07	2.58032e+07	1.80728e+07	3.29082e+07	3.75471e+07	1.84747e+07	1.25805e+07	3.04402e+07	1.72963e+07	2.37624e+07
Q8CC88	K0564_MOUSE	Uncharacterized protein KIAA0564 homolog	63	58	2.53207e+07	2.28788e+07	2.17961e+07	2.47187e+07	2.70389e+07	3.20509e+07	1.93057e+07	2.92375e+07	2.41914e+07	2.75137e+07	2.50154e+07	2.95967e+07	3.13009e+07	2.65285e+07	3.36199e+07	2.73855e+07	2.71583e+07	3.39038e+07
B1ATZ4	B1ATZ4_MOUSE	Solute carrier family 25 (Mitochondrial carrier, dicarboxylate transporter), member 10	19	18	2.51484e+07	2.30722e+07	1.65925e+07	2.98627e+07	3.78018e+07	3.67162e+07	2.26413e+07	2.94128e+07	2.6053e+07	2.80791e+07	2.90896e+07	2.42607e+07	3.26846e+07	3.51174e+07	2.7481e+07	3.40598e+07	4.65987e+07	2.87966e+07
Q8VCB0	Q8VCB0_MOUSE	Acox2 protein	23	23	2.48253e+07	2.13258e+07	2.94586e+07	2.06255e+07	1.92535e+07	1.88666e+07	2.25135e+07	2.36023e+07	3.18105e+07	1.40433e+07	1.86557e+07	1.30093e+07	2.08521e+07	2.78574e+07	2.97786e+07	1.70651e+07	1.65264e+07	1.56432e+07
P52760	UK114_MOUSE	Ribonuclease UK114	8	8	2.47541e+07	2.33335e+07	1.41525e+07	2.15629e+07	2.05416e+07	2.73301e+07	2.03199e+07	2.17086e+07	2.27754e+07	1.50315e+07	1.83077e+07	1.65849e+07	3.21603e+07	2.1821e+07	2.08215e+07	1.68304e+07	1.80753e+07	1.8383e+07
Q99K87	Q99K87_MOUSE	Serine hydroxymethyltransferase	27	18	2.47085e+07	3.45753e+07	2.71898e+07	2.28317e+07	3.08742e+07	1.7917e+07	2.82865e+07	1.28398e+07	3.31371e+07	3.00432e+07	3.76056e+07	7.52533e+06	1.78895e+07	3.97008e+07	3.38186e+07	2.71282e+07	2.3404e+07	2.37597e+07
Q4VAE8	Q4VAE8_MOUSE	Ndufb4 protein (Fragment)	6	6	2.45202e+07	3.16526e+07	2.60989e+07	1.60767e+07	3.30624e+07	1.87313e+07	2.70731e+07	3.62628e+07	4.7474e+07	2.248e+07	3.37724e+07	4.20627e+07	1.94293e+07	3.29505e+07	3.81565e+07	2.34838e+07	3.63467e+07	3.61977e+07
Q9DCS9	NDUBA_MOUSE	NADH dehydrogenase [ubiquinone] 1 beta subcomplex subunit 10	8	6	2.448e+07	3.01313e+07	1.67716e+07	3.66714e+07	2.17208e+07	8.58357e+06	1.53445e+07	1.16171e+07	2.18679e+07	1.98458e+07	2.02303e+07	1.21175e+07	8.19043e+06	1.80545e+07	1.37081e+07	2.0234e+07	1.76643e+07	1.74703e+07
Q9QXE0	HACL1_MOUSE	2-hydroxyacyl-CoA lyase 1	16	15	2.41638e+07	3.0463e+07	2.79527e+07	2.38788e+07	2.14595e+07	4.10992e+07	3.7179e+07	1.71416e+07	3.49153e+07	1.5989e+07	2.2015e+07	2.98579e+07	2.05361e+07	3.44284e+07	3.90089e+07	2.35532e+07	2.53447e+07	3.501e+07
Q9D0M3-2	CY1_MOUSE	Isoform 2 of Cytochrome c1, heme protein, mitochondrial	11	8	2.41408e+07	2.98639e+07	2.58239e+07	2.41704e+07	3.07691e+07	1.84782e+07	2.12052e+07	3.45944e+07	3.52913e+07	3.02137e+07	4.16074e+07	2.4296e+07	3.1249e+07	4.85453e+07	4.11164e+07	2.57292e+07	3.34547e+07	3.21517e+07
B1AWZ4	B1AWZ4_MOUSE	Nipsnap homolog 3A (C. elegans)	10	10	2.40651e+07	2.05706e+07	1.50361e+07	2.95715e+07	2.27329e+07	4.97753e+07	2.51183e+07	1.56307e+07	2.79226e+07	2.51084e+07	2.73557e+07	2.01328e+07	3.40818e+07	2.08463e+07	1.67615e+07	2.63324e+07	2.72652e+07	2.38523e+07
Q8BGT5	ALAT2_MOUSE	Alanine aminotransferase 2	19	19	2.40424e+07	2.67753e+07	2.33968e+07	3.33656e+07	2.41439e+07	4.66228e+07	2.50857e+07	2.80165e+07	3.07449e+07	2.40753e+07	2.32049e+07	1.31338e+07	2.95212e+07	2.79043e+07	2.08331e+07	2.53901e+07	2.8963e+07	1.96753e+07
Q5XK33	Q5XK33_MOUSE	Succinate dehydrogenase complex, subunit C, integral membrane protein	5	5	2.40417e+07	2.64765e+07	1.83181e+07	3.28233e+07	2.22626e+07	2.26783e+07	2.50188e+07	1.6881e+07	2.68527e+07	2.27342e+07	2.19943e+07	1.04195e+07	2.12015e+07	1.34479e+07	2.13316e+07	2.21753e+07	1.91499e+07	2.13884e+07
Q8BGA8	ACSM5_MOUSE	Acyl-coenzyme A synthetase ACSM5, mitochondrial	18	17	2.39896e+07	1.84422e+07	1.82706e+07	2.0475e+07	2.58279e+07	1.33003e+07	1.75228e+07	2.48095e+07	2.29909e+07	2.35086e+07	2.98576e+07	1.88952e+07	1.7416e+07	2.76237e+07	2.35366e+07	2.13953e+07	2.52708e+07	2.50185e+07
Q8BJQ7	Q8BJQ7_MOUSE	Putative uncharacterized protein	22	22	2.35776e+07	2.44076e+07	1.75878e+07	3.18501e+07	2.88887e+07	2.43203e+07	2.01865e+07	2.22511e+07	2.46211e+07	2.37405e+07	2.733e+07	1.7542e+07	2.91989e+07	2.59322e+07	2.13518e+07	2.4194e+07	2.06428e+07	2.54787e+07
Q8BGH2	SAM50_MOUSE	Sorting and assembly machinery component 50 homolog	17	15	2.34681e+07	3.26685e+07	3.71859e+07	1.72277e+07	2.02967e+07	3.82898e+07	2.28325e+07	3.06185e+07	3.58925e+07	1.58322e+07	1.94325e+07	1.31823e+07	3.67039e+07	4.32395e+07	8.61815e+07	1.90322e+07	1.59208e+07	1.20532e+07
Q3UFJ3	Q3UFJ3_MOUSE	Putative uncharacterized protein	18	18	2.33834e+07	2.21473e+07	1.54648e+07	1.28567e+07	3.11707e+07	1.27867e+07	1.64405e+07	1.90809e+07	2.01868e+07	1.83812e+07	2.06747e+07	2.27958e+07	1.17239e+07	2.39047e+07	1.77726e+07	2.16227e+07	2.65954e+07	3.93156e+07
Q5EBQ7	Q5EBQ7_MOUSE	Methionine sulfoxide reductase A	9	9	2.32096e+07	1.80252e+07	1.38183e+07	2.43944e+07	2.12249e+07	4.74383e+07	2.42488e+07	1.44685e+07	1.94381e+07	2.16005e+07	2.01852e+07	3.91899e+07	2.72361e+07	1.47469e+07	1.70504e+07	2.16491e+07	2.42302e+07	2.29519e+07
B2MWM9	B2MWM9_MOUSE	Calreticulin	14	14	2.25758e+07	1.73881e+07	8.00305e+06	3.23639e+07	2.08046e+07	3.36252e+07	1.28659e+07	1.1909e+07	1.44641e+07	2.44936e+07	2.26073e+07	1.33227e+07	1.27173e+07	9.31224e+06	1.2511e+07	1.94868e+07	1.15582e+07	1.42266e+07
P62075	TIM13_MOUSE	Mitochondrial import inner membrane translocase subunit Tim13	8	8	2.21209e+07	2.07274e+07	1.65119e+07	1.71522e+07	2.1508e+07	1.83173e+07	1.63658e+07	2.23568e+07	2.20971e+07	2.00024e+07	2.43369e+07	2.25767e+07	1.8134e+07	3.49258e+07	1.66129e+07	1.57961e+07	2.04031e+07	1.3319e+07
Q91WD5	NDUS2_MOUSE	NADH dehydrogenase [ubiquinone] iron-sulfur protein 2, mitochondrial	21	14	2.21047e+07	2.7543e+07	1.72965e+07	2.25775e+07	2.34849e+07	1.44306e+07	2.21691e+07	5.12357e+06	2.90337e+07	2.05395e+07	2.37335e+07	2.19077e+07	2.25914e+07	2.11983e+07	2.33984e+07	1.8592e+07	2.57645e+07	2.00589e+07
P33267	CP2F2_MOUSE	Cytochrome P450 2F2	20	20	2.20751e+07	1.5665e+07	1.41367e+07	2.98405e+07	2.03639e+07	4.35281e+07	2.92143e+07	1.60368e+07	1.89662e+07	3.03245e+07	2.62319e+07	2.50928e+07	2.71835e+07	1.52001e+07	1.57305e+07	1.75943e+07	1.69152e+07	1.33746e+07
Q3UWB1	Q3UWB1_MOUSE	Putative uncharacterized protein	23	19	2.20749e+07	2.75341e+07	1.9921e+07	3.57324e+07	3.4471e+07	3.84741e+07	2.58792e+07	2.45753e+07	2.76477e+07	3.0581e+07	3.1309e+07	3.83636e+07	3.01383e+07	3.13461e+07	3.42394e+07	2.70827e+07	2.93326e+07	3.96322e+07
Q3UCD6	Q3UCD6_MOUSE	Cathepsin H, isoform CRA_b	4	4	2.20104e+07	1.89666e+07	1.55625e+07	1.30103e+07	1.37298e+07	1.8903e+07	1.70557e+07	2.03586e+07	2.31797e+07	1.10542e+07	1.31034e+07	1.26796e+07	1.57563e+07	1.89666e+07	1.54226e+07	9.55897e+06	1.09165e+07	1.17295e+07
Q05421	CP2E1_MOUSE	Cytochrome P450 2E1	21	21	2.1862e+07	1.42958e+07	2.282e+07	2.80589e+07	2.37316e+07	5.28848e+07	2.43389e+07	2.42002e+07	2.20238e+07	2.0193e+07	3.3902e+07	2.08772e+07	2.1627e+07	2.32239e+07	2.19993e+07	2.32406e+07	2.34672e+07	2.15923e+07
Q9DC50	OCTC_MOUSE	Peroxisomal carnitine O-octanoyltransferase	22	21	2.16777e+07	1.84021e+07	1.72092e+07	1.44416e+07	9.85783e+06	1.4203e+07	1.52766e+07	1.255e+07	1.65943e+07	1.14384e+07	1.10893e+07	1.07009e+07	4.77528e+07	2.74177e+07	2.09423e+07	1.04168e+07	9.24047e+06	8.62974e+06
P97807-2	FUMH_MOUSE	Isoform Cytoplasmic of Fumarate hydratase, mitochondrial	21	20	2.10803e+07	2.22163e+07	2.48884e+07	1.72429e+07	2.32181e+07	2.05255e+07	1.48619e+07	2.31699e+07	2.2683e+07	1.83114e+07	2.60483e+07	4.18751e+07	2.09157e+07	2.51823e+07	2.71682e+07	1.7157e+07	2.22549e+07	7.12937e+07
Q99JR1	SFXN1_MOUSE	Sideroflexin-1	13	13	2.10159e+07	2.32001e+07	2.07792e+07	2.7788e+07	2.62502e+07	1.10084e+08	1.43006e+07	3.19569e+07	2.6052e+07	1.96093e+07	2.12521e+07	1.80465e+07	2.54547e+07	3.22461e+07	2.63765e+07	2.51295e+07	1.77161e+07	1.89144e+07
A2AMV3	A2AMV3_MOUSE	Aldo-keto reductase family 7, member A5 (Aflatoxin aldehyde reductase)	9	8	2.08699e+07	3.46768e+07	2.69265e+07	5.14677e+07	3.48634e+07	6.58585e+07	4.22156e+07	2.15171e+07	3.22418e+07	3.7755e+07	3.037e+07	3.6632e+07	3.96656e+07	2.69888e+07	2.55496e+07	4.1439e+07	3.53167e+07	4.37949e+07
Q60597	ODO1_MOUSE	2-oxoglutarate dehydrogenase, mitochondrial	26	14	2.08435e+07	1.4684e+07	1.15598e+07	2.46306e+07	1.38013e+07	2.92096e+07	2.49002e+07	9.83763e+06	2.00003e+07	1.57727e+07	1.49234e+07	2.47697e+07	2.70953e+07	8.77742e+06	1.71951e+07	1.58763e+07	1.86264e+07	1.67492e+07
A2ACG7	A2ACG7_MOUSE	Ribophorin II	12	12	2.0291e+07	1.82708e+07	9.07437e+06	1.93033e+07	2.21535e+07	1.6647e+07	2.30461e+07	1.57084e+07	1.91438e+07	2.41915e+07	2.85721e+07	3.38181e+07	1.38157e+07	1.9479e+07	1.07653e+07	1.77459e+07	1.5428e+07	2.51723e+07
Q3U6C7	Q3U6C7_MOUSE	Putative uncharacterized protein (Fragment)	22	14	1.99943e+07	1.30382e+07	2.38467e+07	2.49673e+07	1.38279e+07	1.69134e+07	1.37379e+07	1.68813e+07	2.60913e+07	1.8468e+07	1.54495e+07	3.26419e+07	2.31198e+07	1.59575e+07	2.39214e+07	1.8667e+07	2.02141e+07	2.63922e+07
Q9Z2I8	SUCB2_MOUSE	Succinyl-CoA ligase [GDP-forming] subunit beta, mitochondrial	22	11	1.9722e+07	1.66582e+07	1.28941e+07	1.93596e+07	2.24666e+07	2.02489e+07	1.60363e+07	1.6984e+07	1.78942e+07	2.44596e+07	3.21135e+07	1.1665e+07	1.69757e+07	1.98825e+07	1.4814e+07	2.21057e+07	2.60549e+07	9.84585e+06
Q60936	ADCK3_MOUSE	Chaperone activity of bc1 complex-like, mitochondrial	18	18	1.9624e+07	2.5939e+07	2.4778e+07	2.44745e+07	2.38364e+07	2.529e+07	3.05374e+07	2.63097e+07	3.03568e+07	2.55341e+07	2.89569e+07	3.13206e+07	1.91526e+07	2.62625e+07	2.16461e+07	2.17681e+07	2.11158e+07	2.22115e+07
Q91X34	BAAT_MOUSE	Bile acid-CoA:amino acid N-acyltransferase	14	13	1.9298e+07	2.84951e+07	1.12205e+07	3.10382e+07	3.40168e+07	5.1985e+07	2.94589e+07	1.21464e+07	1.80469e+07	2.52274e+07	2.86021e+07	2.22216e+07	1.64217e+07	2.10891e+07	1.49257e+07	2.6907e+07	2.71068e+07	3.50318e+07
Q3TIU7	Q3TIU7_MOUSE	NADH-ubiquinone oxidoreductase 75 kDa subunit	29	19	1.92677e+07	2.149e+07	1.68098e+07	2.10135e+07	2.35116e+07	1.92913e+07	2.07048e+07	1.65863e+07	2.05036e+07	1.80362e+07	1.72224e+07	1.63544e+07	2.60308e+07	2.20391e+07	2.02483e+07	1.97703e+07	2.38578e+07	4.73764e+07
O08601-2	MTP_MOUSE	Isoform MTP-B of Microsomal triglyceride transfer protein large subunit	31	28	1.91891e+07	1.37728e+07	1.14904e+07	2.68155e+07	2.04905e+07	2.35987e+07	1.91583e+07	1.32676e+07	1.65497e+07	1.97056e+07	1.75275e+07	2.4388e+07	2.84132e+07	1.51982e+07	1.67436e+07	1.8283e+07	1.5963e+07	1.82225e+07
Q78IK2	USMG5_MOUSE	Up-regulated during skeletal muscle growth protein 5	4	4	1.81288e+07	1.50441e+07	1.12043e+07	1.6946e+07	1.51904e+07	1.3278e+07	1.15599e+07	1.99759e+07	9.41208e+06	1.57994e+07	1.87422e+07	7.33424e+07	1.841e+07	1.73527e+07	8.16741e+06	1.33046e+07	1.72109e+07	3.10993e+07
B2RY90	B2RY90_MOUSE	Isoc2a protein	4	3	1.80511e+07	1.69431e+07	1.3413e+07	2.28511e+07	1.95261e+07	2.14479e+07	1.71479e+07	1.43466e+07	1.36262e+07	1.97188e+07	1.67176e+07	1.99336e+07	1.1508e+07	1.1163e+07	1.05415e+07	1.02123e+07	2.24827e+07	2.46991e+07
P56379	68MP_MOUSE	6.8 kDa mitochondrial proteolipid	2	2	1.77019e+07	1.80601e+07	1.4723e+07	1.68117e+07	1.61756e+07	1.69717e+07	1.56683e+07	1.57211e+07	1.48945e+07	1.7186e+07	1.96177e+07	6.1505e+06	1.78081e+07	1.95828e+07	2.18445e+07	1.68961e+07	1.84667e+07	1.56923e+07
Q9ERS2	NDUAD_MOUSE	NADH dehydrogenase [ubiquinone] 1 alpha subcomplex subunit 13	14	14	1.76341e+07	1.37736e+07	1.72718e+07	1.47691e+07	1.21765e+07	2.91179e+07	1.71292e+07	1.99733e+07	2.45072e+07	1.09518e+07	1.31319e+07	1.85185e+07	1.00017e+07	1.63214e+07	1.83555e+07	1.40078e+07	9.62946e+06	1.38871e+07
Q3UY05	Q3UY05_MOUSE	Putative uncharacterized protein	7	7	1.76113e+07	1.30474e+07	2.05591e+07	1.85354e+07	1.72377e+07	2.35865e+07	2.04329e+07	1.19584e+07	1.32859e+07	1.35754e+07	1.64453e+07	1.30116e+07	1.88764e+07	1.54835e+07	1.40414e+07	1.33995e+07	1.25832e+07	1.2199e+07
Q9D7J9	ECHD3_MOUSE	Enoyl-CoA hydratase domain-containing protein 3, mitochondrial	11	11	1.76108e+07	1.80966e+07	2.43769e+07	1.99603e+07	1.97746e+07	6.26881e+07	1.88048e+07	1.80046e+07	2.82893e+07	2.24548e+07	2.2621e+07	1.92616e+07	1.89702e+07	1.42892e+07	1.79367e+07	1.8501e+07	1.91907e+07	2.77635e+07
Q9CQ69	QCR8_MOUSE	Cytochrome b-c1 complex subunit 8	7	6	1.75399e+07	1.56881e+07	1.9614e+07	1.45083e+07	1.55611e+07	2.89506e+07	1.23365e+07	2.692e+07	1.82067e+07	1.47653e+07	2.01627e+07	8.24406e+06	1.17031e+07	1.4401e+07	1.80814e+07	1.43798e+07	1.66622e+07	9.96988e+06
A0JLW6	A0JLW6_MOUSE	Prodh protein	13	8	1.75379e+07	7.6223e+06	1.14455e+07	1.29633e+07	1.47879e+07	1.56773e+07	1.23388e+07	1.16726e+07	1.76051e+07	1.03749e+07	1.12212e+07	1.64344e+07	6.59702e+06	1.00015e+07	1.19688e+07	1.0512e+07	1.17934e+07	1.07569e+07
Q99J39-2	DCMC_MOUSE	Isoform Cytoplasmic+peroxisomal of Malonyl-CoA decarboxylase, mitochondrial	15	11	1.74862e+07	1.2527e+07	1.0144e+07	1.4631e+07	1.1452e+07	1.4271e+07	1.93641e+07	1.32385e+07	1.32653e+07	1.16152e+07	1.17061e+07	1.09641e+07	1.50645e+07	1.85144e+07	1.19949e+07	1.0407e+07	1.70623e+07	1.01025e+07
Q3UQY4	Q3UQY4_MOUSE	Putative uncharacterized protein	6	6	1.68866e+07	1.37462e+07	1.83612e+07	1.71361e+07	1.99461e+07	1.48122e+07	1.46611e+07	1.36131e+07	1.98925e+07	1.31466e+07	2.16766e+07	2.31354e+07	1.16535e+07	1.61755e+07	1.97112e+07	1.59381e+07	1.70159e+07	2.19311e+07
Q3TLP5	ECHD2_MOUSE	Enoyl-CoA hydratase domain-containing protein 2, mitochondrial	11	11	1.67178e+07	1.09011e+07	1.08073e+07	1.19358e+07	1.63199e+07	9.29969e+06	1.15666e+07	3.12085e+07	1.42604e+07	1.36421e+07	1.38406e+07	2.93631e+07	1.34023e+07	1.9016e+07	1.7891e+07	1.37032e+07	1.34117e+07	3.28136e+07
Q60931	VDAC3_MOUSE	Voltage-dependent anion-selective channel protein 3	13	11	1.63416e+07	2.02434e+07	1.62088e+07	1.80594e+07	2.06531e+07	3.85743e+07	2.84112e+07	2.42069e+07	2.82076e+07	2.00083e+07	2.42402e+07	2.00187e+07	1.4084e+07	2.51989e+07	2.28666e+07	2.14461e+07	1.69575e+07	3.25834e+07
Q99PG0	AAAD_MOUSE	Arylacetamide deacetylase	13	12	1.6303e+07	1.42377e+07	1.85815e+07	1.96047e+07	2.53179e+07	2.19211e+07	1.50312e+07	1.56919e+07	2.03202e+07	1.59836e+07	2.63544e+07	1.83905e+07	1.97903e+07	2.29003e+07	1.90808e+07	1.24834e+07	1.49857e+07	1.75082e+07
Q7TNG8	LDHD_MOUSE	Probable D-lactate dehydrogenase, mitochondrial	13	12	1.62682e+07	2.38155e+07	1.39392e+07	1.96346e+07	2.51088e+07	2.39242e+07	1.70237e+07	1.90706e+07	2.42322e+07	2.302e+07	2.5349e+07	1.28307e+07	2.39586e+07	4.57569e+07	1.95459e+07	2.4017e+07	2.88093e+07	2.25981e+07
Q9DC70	NDUS7_MOUSE	NADH dehydrogenase [ubiquinone] iron-sulfur protein 7, mitochondrial	8	8	1.6218e+07	1.37581e+07	1.5428e+07	1.91184e+07	1.2871e+07	1.37234e+07	1.0941e+07	9.65621e+06	1.8526e+07	1.16634e+07	1.2031e+07	7.60117e+06	1.73622e+07	1.60332e+07	1.60116e+07	1.27789e+07	1.11969e+07	1.1431e+07
Q9CXZ1	NDUS4_MOUSE	NADH dehydrogenase [ubiquinone] iron-sulfur protein 4, mitochondrial	5	4	1.61647e+07	1.35454e+07	1.51291e+07	1.39746e+07	1.33535e+07	1.1698e+07	1.39489e+07	1.99791e+07	1.95176e+07	1.03032e+07	1.3711e+07	6.05773e+06	1.29423e+07	2.40091e+07	1.60629e+07	1.22849e+07	2.47361e+07	2.16642e+07
Q9JHW2	NIT2_MOUSE	Omega-amidase NIT2	17	17	1.60651e+07	1.13824e+07	7.54131e+06	1.22436e+07	1.02948e+07	1.25537e+07	1.01914e+07	8.47914e+06	1.13424e+07	1.0903e+07	8.50941e+06	1.41009e+07	1.33318e+07	7.29718e+06	9.72548e+06	1.10846e+07	1.13295e+07	9.47949e+06
B1AV37	B1AV37_MOUSE	MCG115064	5	5	1.59615e+07	9.89732e+06	3.99162e+07	2.45566e+07	2.41002e+07	4.17973e+07	1.82186e+07	1.2925e+07	2.14225e+07	1.27332e+07	1.61319e+07	1.83286e+07	1.97628e+07	2.21928e+07	3.2666e+07	1.41462e+07	1.31587e+07	2.19045e+07
Q6VEU5	Q6VEU5_MOUSE	H+ transporting F1 ATP synthase epsilon subunit	4	4	1.58827e+07	1.36609e+07	1.23617e+07	1.21145e+07	1.36189e+07	1.28495e+07	1.09469e+07	1.76601e+07	1.29403e+07	1.47064e+07	1.23291e+07	6.89794e+06	1.52468e+07	1.30882e+07	1.56414e+07	1.49667e+07	1.3067e+07	3.54567e+06
Q9D6J5	NDUB8_MOUSE	NADH dehydrogenase [ubiquinone] 1 beta subcomplex subunit 8, mitochondrial	5	5	1.5865e+07	1.49097e+07	6.35427e+06	2.14216e+07	1.33246e+07	1.86699e+07	2.4016e+07	1.53045e+07	1.32385e+07	1.6525e+07	1.1576e+07	1.14032e+07	2.11905e+07	1.38681e+07	1.28758e+07	2.18828e+07	1.44537e+07	1.20317e+07
A3E4A9	A3E4A9_MOUSE	Cytochrome c oxidase subunit 1	2	2	1.58519e+07	1.28571e+07	6.83308e+06	1.7728e+07	1.45126e+07	1.70215e+07	1.31171e+07	1.36338e+07	1.40526e+07	1.75005e+07	1.59952e+07	3.19203e+06	1.32032e+07	1.63749e+07	1.59584e+07	1.38808e+07	1.68184e+07	1.62712e+07
Q9D6J6	NDUV2_MOUSE	NADH dehydrogenase [ubiquinone] flavoprotein 2, mitochondrial	11	10	1.58377e+07	1.48197e+07	1.21304e+07	1.83804e+07	9.82731e+06	1.32517e+07	8.88574e+06	7.1296e+06	1.91377e+07	1.18412e+07	1.209e+07	2.51685e+07	1.38762e+07	1.06504e+07	1.13042e+07	1.29578e+07	1.50089e+07	2.69554e+07
Q7TMF3	NDUAC_MOUSE	NADH dehydrogenase [ubiquinone] 1 alpha subcomplex subunit 12	13	13	1.56798e+07	1.34996e+07	1.13616e+07	1.50141e+07	1.04489e+07	3.2211e+07	1.03074e+07	1.69767e+07	1.20003e+07	1.33423e+07	1.31807e+07	7.00084e+06	1.27211e+07	1.18817e+07	1.45867e+07	1.26288e+07	1.12713e+07	1.86729e+07
Q3UNX5-2	ACSM3_MOUSE	Isoform 2 of Acyl-coenzyme A synthetase ACSM3, mitochondrial	26	26	1.56669e+07	1.68406e+07	1.50116e+07	1.63181e+07	1.80678e+07	2.07755e+07	1.61777e+07	1.31627e+07	1.77961e+07	1.5193e+07	1.77315e+07	1.79196e+07	1.29039e+07	1.41494e+07	1.75315e+07	1.77372e+07	1.84307e+07	1.78863e+07
Q5I0W0	Q5I0W0_MOUSE	ATP synthase, H+ transporting, mitochondrial F0 complex, subunit b, isoform 1	17	2	1.56486e+07	1.29484e+07	1.00665e+07	1.73854e+07	1.16882e+07	1.95153e+07	1.73774e+07	1.0438e+07	1.42267e+07	1.35368e+07	1.13306e+07	1.52693e+07	1.8356e+07	9.85146e+06	1.17179e+07	1.41532e+07	1.43028e+07	1.43563e+07
Q9CZ08	Q9CZ08_MOUSE	Putative uncharacterized protein	17	16	1.50226e+07	1.26323e+07	1.38171e+07	9.73147e+06	1.20111e+07	9.24942e+06	1.27896e+07	9.96835e+06	1.72418e+07	8.79103e+06	1.1198e+07	8.67432e+06	1.20128e+07	1.35852e+07	1.67117e+07	7.77933e+06	8.12208e+06	1.01339e+07
Q8K370	ACD10_MOUSE	Acyl-CoA dehydrogenase family member 10	34	29	1.46158e+07	1.57764e+07	1.0428e+07	2.17265e+07	1.6838e+07	2.32205e+07	1.80677e+07	1.13525e+07	1.38801e+07	1.68788e+07	1.53269e+07	1.53985e+07	1.79841e+07	1.39163e+07	1.17046e+07	1.7979e+07	1.68214e+07	1.85154e+07
Q8R4N0	CLYBL_MOUSE	Citrate lyase subunit beta-like protein, mitochondrial	15	14	1.42867e+07	1.17902e+07	1.41769e+07	1.47474e+07	1.18874e+07	1.74304e+07	1.16848e+07	8.55485e+06	1.30266e+07	1.121e+07	1.0636e+07	1.20731e+07	1.95562e+07	1.05437e+07	1.41776e+07	1.32654e+07	1.23082e+07	1.27628e+07
Q3UCL7	Q3UCL7_MOUSE	Putative uncharacterized protein	14	13	1.428e+07	1.5825e+07	1.05243e+07	1.75582e+07	1.97665e+07	1.7496e+07	1.25466e+07	1.73145e+07	1.5834e+07	1.90032e+07	2.67748e+07	1.9922e+07	1.19215e+07	1.69843e+07	1.46635e+07	1.38978e+07	1.82746e+07	1.66239e+07
Q3THL7	Q3THL7_MOUSE	Putative uncharacterized protein	15	1	1.42036e+07	1.95366e+07	1.76573e+07	9.30192e+06	1.90045e+07	9.72886e+06	8.9436e+06	1.55825e+07	1.84047e+07	1.07502e+07	1.4278e+07	1.24103e+07	3.80196e+06	1.26363e+07	1.48678e+07	9.22924e+06	1.51355e+07	1.45305e+07
Q9DCV4	RMD1_MOUSE	Regulator of microtubule dynamics protein 1	10	9	1.40632e+07	1.2398e+07	1.70612e+07	1.65526e+07	1.25909e+07	1.53126e+07	9.88902e+06	1.13162e+07	1.46802e+07	1.19872e+07	1.56726e+07	1.41963e+07	2.09617e+07	1.97404e+07	1.59981e+07	1.35456e+07	1.61879e+07	1.98399e+07
Q545K0	Q545K0_MOUSE	NADH dehydrogenase (Ubiquinone) 1 alpha subcomplex, 1	2	2	1.39225e+07	1.28515e+07	1.78294e+07	1.27855e+07	1.26077e+07	1.12253e+07	6.91982e+06	8.54663e+06	1.46921e+07	1.07612e+07	1.16885e+07	1.01342e+07	9.50573e+06	1.08438e+07	1.14364e+07	1.55199e+07	8.94469e+06	1.18559e+07
A2AS89	SPEB_MOUSE	Agmatinase, mitochondrial	13	13	1.38561e+07	1.38257e+07	1.31686e+07	1.40393e+07	1.37028e+07	1.62054e+07	1.35593e+07	3.39216e+07	1.44788e+07	1.3754e+07	1.5987e+07	2.59895e+07	1.67084e+07	1.41684e+07	1.33984e+07	1.34467e+07	1.64952e+07	3.38228e+07
Q9DC69	NDUA9_MOUSE	NADH dehydrogenase [ubiquinone] 1 alpha subcomplex subunit 9, mitochondrial	11	10	1.35647e+07	1.45054e+07	1.14842e+07	1.43112e+07	1.60701e+07	1.5553e+07	1.35454e+07	1.23355e+07	1.31375e+07	1.35533e+07	1.26068e+07	8.62713e+06	1.54513e+07	1.62163e+07	1.34418e+07	1.53109e+07	1.42084e+07	3.04652e+06
Q05117	PPA5_MOUSE	Tartrate-resistant acid phosphatase type 5	5	5	1.35364e+07	1.15051e+07	9.50324e+06	1.4487e+07	1.13297e+07	1.60527e+07	1.63017e+07	6.70068e+06	1.1336e+07	8.87293e+06	9.65024e+06	3.3748e+06	1.61988e+07	1.04373e+07	1.05472e+07	8.45759e+06	9.74199e+06	6.91349e+06
Q3TRW3	Q3TRW3_MOUSE	Putative uncharacterized protein	22	20	1.34318e+07	1.20849e+07	8.33336e+06	1.34114e+07	1.75084e+07	1.58978e+07	1.26929e+07	1.20852e+07	1.18778e+07	1.81025e+07	2.02368e+07	2.14072e+07	8.78917e+06	1.34275e+07	1.36839e+07	1.33963e+07	1.35191e+07	1.50667e+07
Q8K154	Q8K154_MOUSE	UDP glucuronosyltransferase 2 family, polypeptide B34	16	13	1.33804e+07	1.1176e+07	1.76687e+07	1.38756e+07	1.49146e+07	2.24725e+07	1.58345e+07	1.08698e+07	1.5905e+07	1.31008e+07	1.6885e+07	1.91085e+07	1.29479e+07	1.36498e+07	1.65603e+07	9.83386e+06	1.45027e+07	1.10246e+07
A2AIW8	A2AIW8_MOUSE	Peptidase (Mitochondrial processing) alpha	10	10	1.33081e+07	1.02847e+07	6.29263e+06	1.65396e+07	9.69185e+06	2.15008e+07	1.56023e+07	5.18798e+06	1.28274e+07	1.37231e+07	1.12518e+07	1.30193e+07	9.6623e+06	7.27805e+06	7.95784e+06	1.10807e+07	1.39447e+07	1.5056e+07
B1ARW4	B1ARW4_MOUSE	NADH dehydrogenase (Ubiquinone) Fe-S protein 5 (Fragment)	7	7	1.32474e+07	1.48323e+07	1.4218e+07	1.69299e+07	1.34392e+07	1.65623e+07	1.43392e+07	8.87383e+06	1.39044e+07	1.36443e+07	1.31443e+07	1.8106e+07	1.46335e+07	7.81808e+06	1.55573e+07	1.3281e+07	1.34839e+07	1.38892e+07
Q8BIJ6	SYIM_MOUSE	Isoleucyl-tRNA synthetase, mitochondrial	29	28	1.32083e+07	1.40284e+07	1.31353e+07	1.32853e+07	2.05544e+07	1.35918e+07	1.37512e+07	2.02784e+07	1.99978e+07	1.44632e+07	2.04412e+07	3.91159e+07	1.46487e+07	2.10589e+07	1.54882e+07	1.39861e+07	1.75565e+07	2.43854e+07
Q9D0M3	CY1_MOUSE	Cytochrome c1, heme protein, mitochondrial	7	4	1.30995e+07	1.48831e+07	8.80534e+06	1.30479e+07	1.74181e+07	184850	1.36634e+07	2.1871e+07	1.63446e+07	1.32671e+07	1.85451e+07	8.90036e+06	3.63562e+06	3.60341e+06	1.89765e+07	9.78015e+06	3.25322e+06	544261
Q5SXR0	Q5SXR0_MOUSE	Peptidyl-tRNA hydrolase 2	3	3	1.30815e+07	7.95233e+06	2.67843e+07	1.2294e+07	1.37424e+07	1.6699e+07	7.9658e+06	6.01408e+06	1.92345e+07	8.32139e+06	1.54342e+07	9.19521e+06	7.23595e+06	3.8271e+06	1.7347e+07	1.02587e+07	7.19459e+06	7.13599e+06
Q9CY10	Q9CY10_MOUSE	Putative uncharacterized protein	7	7	1.25047e+07	8.89664e+06	6.92895e+06	6.49333e+06	5.24851e+06	9.41055e+06	6.35605e+06	2.79879e+06	4.39459e+06	5.75427e+06	5.55881e+06	5.69538e+06	3.67376e+06	2.21888e+06	2.62874e+06	2.80044e+06	2.85871e+06	2.51769e+06
A2AD89	A2AD89_MOUSE	ATPase family, AAA domain containing 3A	18	18	1.24688e+07	1.1961e+07	1.02021e+07	1.02803e+07	1.12899e+07	9.26919e+06	1.0159e+07	1.53834e+07	1.25619e+07	1.13305e+07	1.27751e+07	1.3114e+07	1.09437e+07	1.40846e+07	9.49291e+06	1.05547e+07	1.33151e+07	1.05577e+07
Q9D6M3	GHC1_MOUSE	Mitochondrial glutamate carrier 1	13	13	1.24549e+07	1.43733e+07	1.43142e+07	1.38476e+07	1.16192e+07	2.26783e+07	1.33656e+07	1.33921e+07	1.47805e+07	1.08046e+07	1.39996e+07	5.29726e+06	1.34319e+07	1.03945e+07	9.86032e+06	1.09799e+07	1.58402e+07	1.07578e+07
Q9DCY1	Q9DCY1_MOUSE	Peptidyl-prolyl cis-trans isomerase	14	14	1.23734e+07	1.16785e+07	1.06111e+07	1.35772e+07	1.59661e+07	1.32308e+07	1.17073e+07	1.70237e+07	1.59278e+07	1.62603e+07	2.04706e+07	1.74366e+07	1.33756e+07	2.41796e+07	1.311e+07	1.15336e+07	2.31254e+07	1.58063e+07
Q9CPY7	AMPL_MOUSE	Cytosol aminopeptidase	22	22	1.19867e+07	1.00148e+07	8.69444e+06	1.40472e+07	1.2049e+07	2.25986e+07	1.13891e+07	1.15859e+07	9.94598e+06	1.12797e+07	1.03446e+07	1.10174e+07	1.83329e+07	1.00056e+07	8.47281e+06	1.19593e+07	1.22016e+07	1.40005e+07
Q8R084	Q8R084_MOUSE	Putative uncharacterized protein	18	14	1.19533e+07	1.33341e+07	6.28949e+06	2.49433e+07	1.47973e+07	2.08839e+07	1.32037e+07	9.19319e+06	1.40781e+07	1.83418e+07	2.19851e+07	1.46449e+07	3.08772e+07	7.53746e+06	1.06137e+07	1.42103e+07	1.48926e+07	8.16467e+06
Q9CQZ5	NDUA6_MOUSE	NADH dehydrogenase [ubiquinone] 1 alpha subcomplex subunit 6	13	12	1.18427e+07	1.19576e+07	1.52847e+07	1.21057e+07	1.0987e+07	4.01946e+07	1.37987e+07	1.03004e+07	1.14918e+07	1.02428e+07	1.19342e+07	2.79088e+07	1.29632e+07	1.32916e+07	1.25124e+07	1.07811e+07	1.05163e+07	1.35349e+07
Q80Y14	GLRX5_MOUSE	Glutaredoxin-related protein 5, mitochondrial	4	4	1.17874e+07	4.40586e+06	5.46379e+06	1.61201e+07	5.79446e+06	2.13065e+07	7.79814e+06	3.553e+06	9.68817e+06	7.96942e+06	3.23547e+06	9.51367e+06	2.07141e+07	2.83356e+06	6.53415e+06	1.03605e+07	2.887e+06	9.16488e+06
Q4FK74	Q4FK74_MOUSE	ATP synthase, H+ transporting, mitochondrial F1 complex, delta subunit, isoform CRA_c	3	3	1.17443e+07	1.49094e+07	2.81867e+07	1.02958e+07	3.26755e+07	1.63905e+07	3.04329e+07	4.13632e+07	3.41829e+07	1.2931e+07	1.14506e+07	5.1392e+06	1.11271e+07	3.26713e+07	4.28229e+07	2.56027e+07	1.53445e+07	5.9833e+06
Q9Z1R9	Q9Z1R9_MOUSE	MCG124046	1	1	1.17379e+07	8.04788e+06	2.81625e+06	1.12869e+07	1.1597e+07	2.18057e+06	3.31499e+07	1.33089e+07	1.63736e+07	1.46777e+07	1.21914e+07	8.15709e+06	8.17433e+06	7.89643e+06	1.2167e+07	1.32802e+07	8.03834e+06	1.39387e+07
Q3TDY6	Q3TDY6_MOUSE	Putative uncharacterized protein	4	4	1.16274e+07	1.51582e+07	9.07131e+06	1.08565e+07	1.10069e+07	8.13551e+06	1.3277e+07	1.22947e+07	1.2701e+07	9.59038e+06	1.14144e+07	9.77242e+06	5.25111e+06	9.82727e+06	1.41534e+07	8.06743e+06	9.91223e+06	6.17936e+06
Q3T9C9	Q3T9C9_MOUSE	MCG4931	13	6	1.14948e+07	7.77855e+06	2.20875e+06	5.29578e+06	4.73301e+06	6.56683e+06	8.17647e+06	1.96371e+06	7.25345e+06	3.60372e+06	3.87118e+06	796948	1.14359e+07	7.94119e+06	7.81777e+06	4.651e+06	4.0043e+06	4.77743e+06
Q3V2F7	Q3V2F7_MOUSE	Fatty acid binding protein 1, liver	10	10	1.14202e+07	1.88393e+07	7.23048e+06	1.28612e+07	1.64334e+07	9.48434e+06	9.99975e+06	1.29437e+07	1.68001e+07	9.8205e+06	1.12701e+07	8.35742e+06	1.49634e+07	1.41791e+07	1.30365e+07	1.26797e+07	1.25544e+07	1.91081e+07
Q9D2D1	Q9D2D1_MOUSE	Putative uncharacterized protein	9	9	1.13502e+07	1.11691e+07	7.73432e+06	6.92584e+06	6.29323e+06	8.68635e+06	9.98634e+06	1.18104e+07	7.85964e+06	6.50494e+06	6.51146e+06	5.70572e+06	9.43161e+06	7.75205e+06	9.38823e+06	5.41453e+06	7.67951e+06	5.14913e+06
A2AC46	A2AC46_MOUSE	ATP-binding cassette, sub-family B (MDR/TAP), member 7	21	20	1.13475e+07	1.17588e+07	5.72915e+06	1.24947e+07	1.11674e+07	2.51752e+07	1.19592e+07	5.85163e+06	1.03384e+07	1.21935e+07	1.09568e+07	8.57578e+06	8.86129e+06	7.31067e+06	7.57616e+06	1.12756e+07	2.22204e+07	9.4063e+06
Q4VA32	Q4VA32_MOUSE	Putative uncharacterized protein	8	8	1.13155e+07	1.27624e+07	7.62138e+06	1.62473e+07	1.32201e+07	1.48994e+07	1.05159e+07	8.65419e+06	9.30797e+06	1.28866e+07	8.87729e+06	8.61331e+06	1.559e+07	7.61097e+06	9.42118e+06	1.42727e+07	1.32302e+07	4.25496e+06
Q3UC14	Q3UC14_MOUSE	Putative uncharacterized protein	9	8	1.12392e+07	1.34039e+07	1.0016e+07	1.37497e+07	1.27714e+07	1.23113e+07	1.26e+07	7.92089e+06	1.20806e+07	1.12279e+07	1.29418e+07	8.05193e+06	1.6293e+07	8.26515e+06	9.82819e+06	1.21195e+07	1.41022e+07	9.22283e+06
Q99P30-3	NUDT7_MOUSE	Isoform 3 of Peroxisomal coenzyme A diphosphatase NUDT7	7	6	1.11507e+07	9.13215e+06	7.95366e+06	6.90966e+06	5.32807e+06	9.45269e+06	1.02579e+07	8.14863e+06	1.18243e+07	8.95112e+06	7.69585e+06	1.41929e+07	9.95726e+06	1.32253e+07	1.11842e+07	4.63829e+06	9.28708e+06	1.2618e+07
Q2NLC5	Q2NLC5_MOUSE	Timm44 protein	15	14	1.10821e+07	8.71385e+06	1.1461e+07	9.61385e+06	9.87293e+06	1.22739e+07	6.43148e+06	8.57724e+06	1.07706e+07	7.47819e+06	1.00634e+07	6.9534e+06	7.20706e+06	6.61526e+06	1.03117e+07	6.94595e+06	8.25546e+06	7.47573e+06
Q60597-3	ODO1_MOUSE	Isoform 3 of 2-oxoglutarate dehydrogenase, mitochondrial	26	18	1.10205e+07	1.14706e+07	1.18864e+07	1.07432e+07	1.04639e+07	1.05967e+07	1.21218e+07	1.25444e+07	1.3014e+07	1.1311e+07	1.32451e+07	9.46652e+06	1.23734e+07	1.89171e+07	1.32329e+07	1.1136e+07	1.46805e+07	1.33538e+07
Q9CQJ8	NDUB9_MOUSE	NADH dehydrogenase [ubiquinone] 1 beta subcomplex subunit 9	11	11	1.09108e+07	1.7664e+07	1.81441e+07	1.6781e+07	1.546e+07	4.56233e+07	1.54042e+07	1.07545e+07	1.81223e+07	1.36558e+07	1.20795e+07	1.34647e+07	1.48468e+07	1.0394e+07	1.69806e+07	1.3852e+07	9.33604e+06	1.69156e+07
D3Z0K8	D3Z0K8_MOUSE	Putative uncharacterized protein Txnrd2	14	14	1.07767e+07	1.56904e+07	5.80911e+06	1.31057e+07	1.5513e+07	6.53074e+06	9.76234e+06	1.12488e+07	1.09271e+07	1.28701e+07	1.5332e+07	4.57786e+06	1.05179e+07	1.12858e+07	8.78903e+06	1.55091e+07	1.68895e+07	1.04131e+07
Q99KR7	PPIF_MOUSE	Peptidyl-prolyl cis-trans isomerase F, mitochondrial	11	10	1.07172e+07	1.01532e+07	1.1988e+07	8.96798e+06	1.22319e+07	1.11363e+07	7.9534e+06	1.26501e+07	1.66036e+07	9.1719e+06	1.34215e+07	9.58217e+06	8.49346e+06	1.2123e+07	1.67489e+07	1.05717e+07	1.33138e+07	1.37089e+07
B1ASG5	B1ASG5_MOUSE	Ubiquinol-cytochrome c reductase hinge protein	2	2	1.07139e+07	2.32849e+06	2.09482e+06	1.84093e+07	1.5457e+06	1.6975e+07	9.5453e+06	923260	2.65792e+06	6.55612e+06	1.38037e+06	5.08191e+06	9.32856e+06	791961	1.64879e+06	8.11785e+06	2.2768e+06	3.56828e+06
Q8R1W6	Q8R1W6_MOUSE	Flavin containing monooxygenase 5	16	14	1.06319e+07	1.23373e+07	1.06043e+07	1.65766e+07	1.74438e+07	1.57058e+07	1.10822e+07	8.913e+06	1.44093e+07	1.57135e+07	1.6824e+07	8.50342e+06	1.37703e+07	1.35886e+07	1.25918e+07	1.61199e+07	1.83728e+07	8.49664e+06
Q5F285	CQ061_MOUSE	UPF0451 protein C17orf61 homolog	3	3	1.05026e+07	9.39926e+06	3.54001e+07	5.94435e+06	7.56343e+06	8.17335e+06	6.11079e+06	2.07351e+07	1.37504e+07	7.24819e+06	8.63589e+06	2.48936e+07	6.77575e+06	2.81849e+07	1.54037e+07	6.08223e+06	2.0578e+07	2.30182e+07
Q921X9	PDIA5_MOUSE	Protein disulfide-isomerase A5	13	12	1.04397e+07	5.06019e+06	3.78893e+06	6.48746e+06	5.99655e+06	7.16542e+06	6.84119e+06	3.97048e+06	6.76479e+06	7.79033e+06	7.99909e+06	7.70634e+06	6.73907e+06	5.33872e+06	4.36316e+06	4.95149e+06	4.29102e+06	7.83565e+06
A2ATU0	DHTK1_MOUSE	Probable 2-oxoglutarate dehydrogenase E1 component DHKTD1, mitochondrial	12	12	1.03259e+07	1.0808e+07	1.07545e+07	1.1116e+07	1.09749e+07	1.29048e+07	1.20597e+07	9.65841e+06	1.29977e+07	9.92258e+06	1.12653e+07	1.09666e+07	1.08592e+07	1.29728e+07	1.12318e+07	1.00879e+07	1.03402e+07	1.09261e+07
P08228	SODC_MOUSE	Superoxide dismutase [Cu-Zn]	3	3	1.03048e+07	1.01203e+07	9.48715e+06	7.60558e+06	7.92171e+06	8.15905e+06	1.0354e+07	1.03031e+07	9.46471e+06	6.2959e+06	6.56405e+06	2.96723e+06	6.246e+06	7.93481e+06	7.70959e+06	7.54315e+06	5.83804e+06	2.70998e+06
O88668	CREG1_MOUSE	Protein CREG1	4	4	1.01495e+07	6.15093e+06	1.47093e+07	4.88787e+06	6.02507e+06	4.53331e+06	5.68566e+06	7.54588e+06	5.62741e+06	3.25983e+06	4.72506e+06	1.88905e+06	8.21807e+06	1.16095e+07	1.17501e+07	3.46179e+06	4.70111e+06	3.47705e+06
O35490	BHMT1_MOUSE	Betaine--homocysteine S-methyltransferase 1	21	7	9.95385e+06	9.5198e+06	7.41654e+06	1.22663e+07	1.48642e+07	1.69242e+07	6.02489e+06	7.15565e+06	1.00703e+07	2.18073e+07	2.00903e+07	6.97401e+06	5.84098e+06	4.17516e+06	7.52092e+06	1.93509e+07	1.63175e+07	6.51472e+06
Q91YQ8	Q91YQ8_MOUSE	Amacr protein	15	3	9.90933e+06	7.24139e+06	5.50133e+06	1.16744e+07	7.35542e+06	8.58629e+06	7.85563e+06	6.54688e+06	6.11371e+06	7.65992e+06	5.96453e+06	7.5787e+06	5.61104e+06	4.48177e+06	7.02364e+06	7.89195e+06	6.4141e+06	6.14764e+06
Q3TG75	Q3TG75_MOUSE	Ornithine aminotransferase, isoform CRA_b	26	2	9.77822e+06	4.32243e+06	6.77538e+06	6.56126e+06	8.1991e+06	6.82706e+06	4.72854e+06	2.32063e+06	7.644e+06	6.47198e+06	8.24868e+06	8.86545e+06	5.19042e+06	6.20891e+06	5.89291e+06	6.8705e+06	7.53051e+06	1.64312e+07
A3E4A7	A3E4A7_MOUSE	NADH-ubiquinone oxidoreductase chain 1	9	9	9.764e+06	5.95891e+06	5.68708e+06	8.58712e+06	5.89336e+06	1.07423e+07	8.36791e+06	5.36004e+06	6.15506e+06	7.19078e+06	6.6847e+06	1.51443e+07	9.95874e+06	9.29121e+06	7.45006e+06	7.64589e+06	6.30377e+06	5.04623e+06
Q91WN4-2	KMO_MOUSE	Isoform 2 of Kynurenine 3-monooxygenase	23	13	9.63718e+06	1.13818e+07	1.00691e+07	1.09845e+07	1.25543e+07	1.12267e+07	9.03347e+06	8.92308e+06	1.01108e+07	1.19427e+07	1.45435e+07	3.18781e+07	1.33603e+07	1.38927e+07	1.48293e+07	1.04137e+07	1.48188e+07	1.40156e+07
P97493	THIOM_MOUSE	Thioredoxin, mitochondrial	3	3	9.49142e+06	7.84248e+06	9.07735e+06	1.2286e+07	9.2577e+06	1.56735e+07	1.30702e+07	3.22196e+06	9.96316e+06	8.51469e+06	8.45059e+06	1.04491e+07	1.31876e+07	6.40265e+06	8.43726e+06	1.13802e+07	1.08733e+07	1.00992e+07
Q497E9	Q497E9_MOUSE	40S ribosomal protein S8	6	6	9.47063e+06	9.69979e+06	1.14921e+07	1.39351e+07	1.36115e+07	1.33727e+07	8.49296e+06	9.9119e+06	1.42501e+07	1.37062e+07	1.82936e+07	1.66226e+07	8.6958e+06	1.20695e+07	1.11271e+07	9.7172e+06	1.77838e+07	6.72482e+06
Q6P3A8	ODBB_MOUSE	2-oxoisovalerate dehydrogenase subunit beta, mitochondrial	6	6	9.24232e+06	6.53358e+06	4.99876e+06	9.06764e+06	1.10835e+07	1.01815e+07	1.03603e+07	6.93259e+06	8.48239e+06	1.09791e+07	1.06228e+07	1.74872e+07	6.70146e+06	1.05715e+07	6.59861e+06	1.02706e+07	1.16709e+07	1.07479e+07
Q63880-2	EST31_MOUSE	Isoform 2 of Liver carboxylesterase 31	13	7	9.05859e+06	1.32262e+07	1.20772e+07	2.49787e+07	1.81795e+07	2.64361e+07	1.38005e+07	1.8381e+07	1.7683e+07	2.79359e+07	3.05136e+07	1.54149e+07	8.35493e+06	1.95905e+07	1.86623e+07	1.45956e+07	2.54457e+07	2.51723e+07
Q91VT4	CBR4_MOUSE	Carbonyl reductase family member 4	8	8	9.05739e+06	1.08481e+07	7.40128e+06	7.49323e+06	1.00373e+07	7.25007e+06	8.71517e+06	1.07274e+07	9.55268e+06	1.01778e+07	1.42516e+07	6.33175e+06	7.024e+06	1.33129e+07	1.04102e+07	8.5179e+06	1.21145e+07	8.56021e+06
B1ASQ2	B1ASQ2_MOUSE	Apolipoprotein O	5	5	9.02408e+06	8.14025e+06	6.42182e+06	1.10422e+07	7.99626e+06	7.91941e+06	9.96334e+06	6.61379e+06	1.0476e+07	7.36247e+06	8.0761e+06	3.6865e+06	7.31841e+06	9.38018e+06	5.88021e+06	8.35373e+06	8.18368e+06	4.99849e+06
Q5BLJ7	Q5BLJ7_MOUSE	MCG10205	7	7	8.9785e+06	8.18646e+06	7.06835e+06	1.50228e+07	8.27676e+06	1.93584e+07	9.51245e+06	4.50536e+06	6.30855e+06	1.52684e+07	1.2689e+07	1.34385e+07	1.6214e+07	6.60872e+06	8.34887e+06	1.09835e+07	9.65193e+06	1.11736e+07
Q7TMY2	Q7TMY2_MOUSE	Acyl-Coenzyme A dehydrogenase, short/branched chain	13	13	8.96006e+06	1.18113e+07	9.26663e+06	1.15224e+07	1.39561e+07	6.0525e+06	1.1816e+07	1.66419e+07	1.41771e+07	1.22233e+07	1.31085e+07	1.50642e+07	8.35061e+06	1.54923e+07	1.09125e+07	9.07402e+06	1.05685e+07	2.27568e+07
Q3TV21	Q3TV21_MOUSE	Frataxin	3	3	8.92477e+06	8.64565e+06	3.91698e+06	4.39798e+06	1.0422e+07	1.5458e+07	8.51558e+06	4.2829e+06	8.47886e+06	8.84115e+06	1.05343e+07	4.01307e+06	9.18061e+06	1.06765e+07	8.03905e+06	7.62782e+06	1.01077e+07	7.07922e+06
P52503	NDUS6_MOUSE	NADH dehydrogenase [ubiquinone] iron-sulfur protein 6, mitochondrial	8	8	8.88351e+06	8.32337e+06	8.94535e+06	6.14898e+06	9.7337e+06	6.37788e+06	1.51338e+07	1.07396e+07	1.30491e+07	6.53154e+06	7.37806e+06	7.42382e+06	7.93174e+06	9.54887e+06	1.07052e+07	7.52494e+06	7.58979e+06	1.19275e+07
Q3TE63	Q3TE63_MOUSE	Peptidyl-prolyl cis-trans isomerase	7	7	8.81983e+06	7.46923e+06	5.94873e+06	9.51667e+06	5.90067e+06	1.25155e+07	5.55423e+06	3.34426e+06	6.41599e+06	6.18236e+06	4.24341e+06	4.60533e+06	1.39094e+07	5.98843e+06	6.32084e+06	6.40491e+06	4.41242e+06	4.84818e+06
Q91VA7	Q91VA7_MOUSE	Isocitrate dehydrogenase 3 (NAD+) beta	21	21	8.79657e+06	9.00648e+06	1.12378e+07	9.48244e+06	8.60433e+06	1.18573e+07	8.97491e+06	9.8773e+06	1.34829e+07	1.01561e+07	9.86389e+06	1.53754e+07	1.09349e+07	9.34251e+06	1.17928e+07	9.64473e+06	1.04138e+07	1.19821e+07
Q3V1S0	Q3V1S0_MOUSE	Putative uncharacterized protein	24	6	8.79424e+06	5.321e+06	6.1288e+06	9.10567e+06	6.71308e+06	8.28622e+06	6.15461e+06	7.57037e+06	6.05132e+06	8.72092e+06	6.15121e+06	7.33579e+06	9.16795e+06	6.85265e+06	8.05118e+06	8.44028e+06	5.10756e+06	2.92425e+06
Q9QX61	Q9QX61_MOUSE	Brain and kidney proline oxidase 2 (Fragment)	20	11	8.75871e+06	1.17505e+07	7.36833e+06	1.23559e+07	1.18889e+07	2.69407e+07	1.6135e+07	1.57243e+07	1.07086e+07	1.28742e+07	1.35881e+07	4.10072e+06	9.06045e+06	9.64091e+06	7.8862e+06	1.49477e+07	1.19727e+07	5.0564e+06
Q3TCV4	Q3TCV4_MOUSE	Putative uncharacterized protein	2	2	8.58931e+06	7.27323e+06	3.45071e+06	8.18487e+06	6.97049e+06	3.29815e+06	4.04262e+06	4.26966e+06	3.38628e+06	6.1685e+06	8.20963e+06	5.53873e+06	7.55707e+06	8.30384e+06	4.87087e+06	6.04032e+06	1.03236e+07	7.74104e+06
Q9D880	TIM50_MOUSE	Mitochondrial import inner membrane translocase subunit TIM50	6	6	8.50418e+06	5.84499e+06	7.72124e+06	8.28451e+06	7.26893e+06	1.07937e+07	8.27897e+06	4.90319e+06	9.63607e+06	5.57728e+06	2.76669e+06	1.10575e+07	1.10036e+07	5.11961e+06	1.08783e+07	1.03072e+07	4.36664e+06	7.55008e+06
Q9D404	OXSM_MOUSE	3-oxoacyl-[acyl-carrier-protein] synthase, mitochondrial	9	6	8.41429e+06	8.89345e+06	8.03977e+06	9.49918e+06	9.64873e+06	7.74635e+06	1.0418e+07	4.08131e+06	1.07574e+07	7.90842e+06	8.91335e+06	1.16594e+07	1.09974e+07	6.55856e+06	8.11077e+06	8.19541e+06	9.16383e+06	1.02644e+07
D3YYT8	D3YYT8_MOUSE	Putative uncharacterized protein Mpst	9	9	8.40452e+06	6.78986e+06	1.0713e+07	9.06135e+06	8.10203e+06	6.58739e+06	7.71023e+06	1.45889e+07	9.60252e+06	7.29591e+06	7.63582e+06	1.51663e+07	7.4113e+06	8.33723e+06	7.23942e+06	8.97094e+06	6.22164e+06	7.2034e+06
Q3TSX8	Q3TSX8_MOUSE	Putative uncharacterized protein	15	15	8.31568e+06	7.20614e+06	8.15371e+06	9.2596e+06	7.93016e+06	1.44761e+07	1.35763e+07	8.70409e+06	7.80067e+06	9.21219e+06	8.2228e+06	1.81399e+07	7.36525e+06	6.84983e+06	8.77138e+06	8.81053e+06	8.52206e+06	8.11919e+06
Q8K0D5	EFGM_MOUSE	Elongation factor G, mitochondrial	14	14	8.25837e+06	4.93501e+06	5.78131e+06	4.93689e+06	6.57327e+06	1.31899e+07	4.50315e+06	7.30486e+06	7.84383e+06	5.03971e+06	6.27969e+06	7.60224e+06	4.66173e+06	7.40529e+06	6.93908e+06	4.71781e+06	5.10876e+06	8.62105e+06
Q3TGP3	Q3TGP3_MOUSE	Putative uncharacterized protein	15	15	8.23762e+06	3.84355e+06	6.3945e+06	7.26236e+06	5.17065e+06	8.14567e+06	5.70411e+06	3.91485e+06	6.01099e+06	6.02408e+06	5.49784e+06	3.87262e+07	1.10392e+07	7.02764e+06	6.99769e+06	5.39449e+06	4.44406e+06	4.66096e+06
Q8JZR0	ACSL5_MOUSE	Long-chain-fatty-acid--CoA ligase 5	17	13	8.10715e+06	7.3541e+06	4.35557e+06	1.12211e+07	5.79999e+06	1.10103e+07	8.48185e+06	7.21681e+06	6.19185e+06	8.29002e+06	6.84141e+06	1.35482e+07	1.29856e+07	6.90887e+06	6.07296e+06	8.29506e+06	7.61481e+06	4.97361e+06
Q3U561	Q3U561_MOUSE	Ribosomal protein	9	8	7.99497e+06	1.7836e+07	4.26e+06	1.05175e+07	8.79545e+06	1.3066e+07	5.87773e+06	8.16918e+06	9.41325e+06	1.06336e+07	9.37451e+06	2.12306e+07	5.77231e+06	4.8475e+06	8.8225e+06	1.10411e+07	7.28571e+06	6.08288e+06
A2A430	A2A430_MOUSE	Lysosomal membrane glycoprotein 2	4	4	7.85653e+06	7.51627e+06	9.47212e+06	8.75539e+06	5.74896e+06	7.6249e+06	7.29544e+06	8.10536e+06	7.82795e+06	6.66335e+06	6.65579e+06	5.80997e+06	8.20153e+06	6.24565e+06	7.67834e+06	6.08851e+06	5.7924e+06	5.32127e+06
Q546G4	Q546G4_MOUSE	Albumin 1	14	14	7.84539e+06	1.00274e+07	7.51987e+06	8.32832e+06	6.97862e+06	9.26286e+06	7.84356e+06	7.42154e+06	8.89723e+06	9.76533e+06	1.17366e+07	1.214e+07	7.04767e+06	9.18557e+06	8.10079e+06	8.1254e+06	7.32697e+06	4.77897e+06
Q3TSW9	Q3TSW9_MOUSE	Putative uncharacterized protein	12	12	7.67838e+06	8.91172e+06	8.921e+06	9.55431e+06	1.13205e+07	1.00032e+07	8.81359e+06	1.77785e+07	1.37496e+07	1.01813e+07	1.04847e+07	1.49824e+07	7.16718e+06	9.41889e+06	1.1855e+07	1.04999e+07	1.04871e+07	9.82669e+06
Q9D8B4	NDUAB_MOUSE	NADH dehydrogenase [ubiquinone] 1 alpha subcomplex subunit 11	5	5	7.56379e+06	7.46962e+06	7.24742e+06	1.33941e+07	6.82427e+06	1.35098e+07	8.62065e+06	2.47115e+06	7.97332e+06	8.22875e+06	7.20646e+06	4.66044e+06	1.15813e+07	6.53184e+06	7.78857e+06	9.52234e+06	5.5261e+06	5.28614e+06
A1A4T2	A1A4T2_MOUSE	Alpha glucosidase 2 alpha neutral subunit	17	17	7.50216e+06	4.04541e+06	3.72174e+06	7.09693e+06	6.28989e+06	6.2078e+06	3.73934e+06	3.91957e+06	5.38333e+06	5.67461e+06	6.82025e+06	5.11727e+06	5.30143e+06	5.4598e+06	3.56922e+06	3.61785e+06	6.78086e+06	4.69006e+06
A8DUK4	A8DUK4_MOUSE	Beta-globin	9	9	7.39775e+06	5.32042e+06	5.37951e+06	5.82652e+06	4.1832e+06	4.09693e+06	3.28959e+06	3.31734e+06	3.43877e+06	4.87302e+06	4.73336e+06	6.38109e+06	2.5738e+06	1.6907e+06	2.4524e+06	3.06513e+06	2.08607e+06	2.67462e+06
Q3TEL5	Q3TEL5_MOUSE	Putative uncharacterized protein	9	6	7.39479e+06	9.27018e+06	6.69656e+06	1.43212e+07	1.46135e+07	1.98167e+07	9.00292e+06	7.42463e+06	7.41744e+06	9.42986e+06	1.12354e+07	6.48642e+06	9.56319e+06	2.08483e+07	7.89414e+06	9.6795e+06	2.19438e+07	8.04203e+06
Q3ULL9	Q3ULL9_MOUSE	Putative uncharacterized protein	22	22	7.39018e+06	8.77551e+06	7.60092e+06	6.96304e+06	9.82647e+06	7.50083e+06	8.42617e+06	1.52266e+07	1.16175e+07	7.68913e+06	9.24159e+06	1.21624e+07	6.83384e+06	9.80234e+06	1.12546e+07	9.34729e+06	7.3697e+06	1.07779e+07
Q3U489	Q3U489_MOUSE	Adenylate kinase 3 alpha-like 1	11	10	7.37079e+06	6.83266e+06	8.04244e+06	7.90033e+06	9.14991e+06	7.36814e+06	7.53806e+06	8.84837e+06	9.48431e+06	6.9823e+06	1.01563e+07	1.12394e+07	7.78466e+06	9.97684e+06	7.23091e+06	6.71549e+06	7.58514e+06	6.95256e+06
Q3UGW4	Q3UGW4_MOUSE	ATP-dependent Clp protease proteolytic subunit (Fragment)	10	9	7.37038e+06	7.7593e+06	7.5532e+06	9.74605e+06	6.59227e+06	1.04352e+07	7.37926e+06	6.86037e+06	1.043e+07	6.75794e+06	8.29164e+06	1.07412e+07	1.10697e+07	8.18798e+06	7.10164e+06	9.06477e+06	6.02889e+06	7.06294e+06
Q8R404	QIL1_MOUSE	Protein QIL1	5	5	7.29159e+06	5.55235e+06	4.32044e+06	9.67103e+06	5.3599e+06	1.21795e+07	1.1183e+07	2.41561e+06	7.87964e+06	5.32029e+06	4.83298e+06	4.13482e+06	7.60061e+06	3.94233e+06	5.86664e+06	6.12955e+06	5.87589e+06	7.10258e+06
Q9CPV4-2	GLOD4_MOUSE	Isoform 2 of Glyoxalase domain-containing protein 4	7	7	7.22683e+06	7.10415e+06	4.74083e+06	5.58954e+06	9.06778e+06	4.57894e+06	5.79361e+06	4.15014e+06	8.66783e+06	5.64711e+06	8.09332e+06	1.72005e+06	4.98748e+06	8.97932e+06	3.95221e+06	6.51206e+06	1.0133e+07	2.56414e+06
Q3TMR2	Q3TMR2_MOUSE	Putative uncharacterized protein	7	2	7.22094e+06	6.58071e+06	2.71974e+06	9.77817e+06	8.66216e+06	1.28349e+07	8.28852e+06	371778	6.48081e+06	8.25176e+06	1.04368e+07	1.27997e+07	1.6296e+07	3.09918e+06	1.02056e+06	6.68909e+06	7.02849e+06	7.10184e+06
Q9R112	SQRD_MOUSE	Sulfide:quinone oxidoreductase, mitochondrial	13	8	7.19528e+06	6.15585e+06	5.13596e+06	8.70144e+06	6.10589e+06	3.32367e+07	6.01015e+06	7.05809e+06	6.82253e+06	9.02777e+06	7.65971e+06	3.02138e+06	9.18908e+06	4.62744e+06	6.52842e+06	5.48318e+06	5.14727e+06	6.71201e+06
Q8BSE0	RMD2_MOUSE	Regulator of microtubule dynamics protein 2	15	15	7.17831e+06	6.30702e+06	5.43132e+06	1.69571e+07	8.17293e+06	1.44681e+07	7.72784e+06	4.62339e+06	7.67792e+06	9.54818e+06	6.80541e+06	7.3665e+06	8.07537e+06	4.90415e+06	6.65494e+06	1.41775e+07	1.11113e+07	1.31903e+07
Q9DCM0	ETHE1_MOUSE	Protein ETHE1, mitochondrial	11	11	7.13637e+06	7.03012e+06	6.57847e+06	4.07628e+06	5.032e+06	4.57017e+06	8.72077e+06	8.75231e+06	8.25385e+06	4.51903e+06	5.14635e+06	5.13794e+06	4.69751e+06	8.73401e+06	6.97417e+06	4.46217e+06	5.62773e+06	5.51892e+06
Q3TET5	Q3TET5_MOUSE	Putative uncharacterized protein (Fragment)	12	12	7.11859e+06	7.15916e+06	7.93747e+06	7.6473e+06	6.02836e+06	9.40144e+06	5.56939e+06	4.70164e+06	8.02451e+06	6.47461e+06	8.3343e+06	4.52473e+06	8.05784e+06	7.63487e+06	5.04546e+06	6.38867e+06	8.16517e+06	4.99692e+06
Q3UC51	Q3UC51_MOUSE	Putative uncharacterized protein	12	11	7.10601e+06	6.05291e+06	6.70782e+06	1.39821e+07	1.01457e+07	1.74269e+07	8.79277e+06	1.00446e+07	9.0994e+06	1.43305e+07	1.62122e+07	1.1647e+07	1.40099e+07	9.50367e+06	9.02493e+06	9.59813e+06	1.20398e+07	1.02021e+07
Q5SYH1	Q5SYH1_MOUSE	Polymerase (DNA-directed), delta interacting protein 2	12	12	7.09949e+06	4.4759e+06	2.70786e+06	3.42365e+06	4.45126e+06	5.74191e+06	4.32852e+06	4.1777e+06	4.17584e+06	3.98367e+06	5.80567e+06	2.49663e+06	5.74643e+06	4.60822e+06	3.34315e+06	4.56297e+06	5.15763e+06	4.54129e+06
Q8VCI0	PLBL1_MOUSE	Putative phospholipase B-like 1	11	11	7.09668e+06	8.06587e+06	8.7191e+06	5.86061e+06	6.3979e+06	7.06804e+06	6.32771e+06	5.53925e+06	9.88345e+06	6.05829e+06	6.84155e+06	3.96017e+06	7.0291e+06	5.98374e+06	5.98139e+06	5.18869e+06	6.49778e+06	3.98947e+06
A2A846	A2A846_MOUSE	Mitochondrial trans-2-enoyl-CoA reductase	13	13	7.06744e+06	7.6291e+06	5.11736e+06	7.02271e+06	7.91343e+06	9.26952e+06	6.29308e+06	6.61963e+06	7.77201e+06	6.62645e+06	7.05336e+06	1.40588e+07	9.65034e+06	7.11432e+06	6.44501e+06	7.73855e+06	8.15506e+06	1.03004e+07
Q9CR61	NDUB7_MOUSE	NADH dehydrogenase [ubiquinone] 1 beta subcomplex subunit 7	6	6	7.03013e+06	4.42555e+06	3.50304e+06	8.07776e+06	5.07047e+06	6.10367e+06	6.10242e+06	5.27137e+06	5.43359e+06	5.1611e+06	4.63682e+06	1.14282e+07	3.54238e+06	6.00846e+06	4.47823e+06	6.41827e+06	6.14528e+06	3.86694e+06
A2AP31	A2AP31_MOUSE	MCG9810	6	6	6.94953e+06	8.52487e+06	1.34056e+07	1.47529e+07	7.03514e+06	1.74904e+07	1.18265e+07	7.37654e+06	1.02138e+07	8.23778e+06	7.08935e+06	7.91766e+06	9.96149e+06	1.03459e+07	9.08981e+06	8.24276e+06	7.38801e+06	8.64808e+06
O88451	RDH7_MOUSE	Retinol dehydrogenase 7	12	5	6.92685e+06	7.87498e+06	6.05409e+06	9.53248e+06	9.17109e+06	2.20997e+07	5.28294e+06	7.77383e+06	8.29669e+06	7.46536e+06	9.39864e+06	4.81497e+06	9.24218e+06	9.41639e+06	7.85116e+06	6.57859e+06	8.63038e+06	5.13198e+06
Q80TX7	Q80TX7_MOUSE	MKIAA0567 protein (Fragment)	26	9	6.91599e+06	5.30798e+06	5.13906e+06	1.07569e+07	5.54462e+06	9.73848e+06	6.10627e+06	4.37882e+06	6.73352e+06	7.27383e+06	4.4715e+06	5.44313e+06	3.84514e+06	3.51015e+06	4.83898e+06	7.92219e+06	4.81083e+06	6.75187e+06
Q9CW42	MOSC1_MOUSE	MOSC domain-containing protein 1, mitochondrial	8	6	6.85894e+06	4.97147e+06	2.25235e+06	1.1757e+07	4.68992e+06	9.55257e+06	7.12446e+06	4.26922e+06	2.65986e+06	6.22232e+06	5.44893e+06	2.26362e+06	3.69119e+07	6.83068e+06	4.37332e+06	7.24116e+06	5.12636e+06	5.78508e+06
B1ATI0	B1ATI0_MOUSE	Aldehyde dehydrogenase family 3, subfamily A2	20	5	6.68486e+06	6.50048e+06	2.88047e+06	1.04291e+07	6.33133e+06	2.3492e+07	6.04365e+06	1.89127e+06	8.21037e+06	6.65953e+06	5.09039e+06	1.4631e+07	1.24973e+07	800312	5.1229e+06	5.96892e+06	9.84812e+06	8.84914e+06
Q3UC49	Q3UC49_MOUSE	Ferrochelatase	13	9	6.66258e+06	6.16832e+06	4.64996e+06	5.21323e+06	4.65797e+06	3.27548e+06	1.73045e+06	7.52189e+06	6.54576e+06	3.83265e+06	3.35365e+06	3.266e+06	4.00457e+06	6.13138e+06	6.14269e+06	4.08178e+06	2.77065e+06	2.57432e+06
Q9D8E6	RL4_MOUSE	60S ribosomal protein L4	13	13	6.63131e+06	7.10377e+06	5.4046e+06	8.1315e+06	8.6399e+06	6.7359e+06	6.64365e+06	6.33039e+06	6.22915e+06	9.49656e+06	1.12781e+07	4.29255e+06	4.69095e+06	6.6608e+06	6.33236e+06	7.92453e+06	8.29397e+06	4.42443e+06
Q3UE99	Q3UE99_MOUSE	Putative uncharacterized protein (Fragment)	2	1	6.62672e+06	1.06424e+06	1661.67	4.89863e+06	595669	1.17753e+06	2.73126e+06	13335.9	77209.5	2.12224e+06	251279	2.04616e+06	2.13632e+07	21824	23246.7	3.92585e+06	315388	1.81914e+06
Q921H8	THIKA_MOUSE	3-ketoacyl-CoA thiolase A, peroxisomal	18	5	6.62558e+06	1.22547e+07	5.91957e+06	6.58557e+06	1.055e+07	7.51232e+06	7.92173e+06	1.91197e+07	1.27472e+07	6.16419e+06	9.31912e+06	1.34556e+07	1.0349e+07	2.61502e+07	1.75306e+07	6.92968e+06	9.62374e+06	2.531e+07
A2A714	A2A714_MOUSE	Mitochondrial ribosomal protein L10	6	6	6.57322e+06	4.52808e+06	2.79548e+06	5.00241e+06	5.15494e+06	4.10922e+06	5.92926e+06	1.40915e+06	4.82544e+06	5.04394e+06	5.38289e+06	6.28914e+06	5.83442e+06	5.46826e+06	3.21179e+06	4.80332e+06	2.42735e+06	5.1525e+06
Q99J99	THTM_MOUSE	3-mercaptopyruvate sulfurtransferase	9	8	6.53464e+06	1.14252e+07	1.13556e+07	1.32279e+07	1.79036e+07	9.97631e+06	7.99989e+06	7.79064e+06	1.62709e+07	1.29846e+07	2.05988e+07	1.47146e+07	1.06048e+07	1.56574e+07	1.59488e+07	1.28699e+07	1.00031e+07	1.64763e+07
Q8VCC2	EST1_MOUSE	Liver carboxylesterase 1	12	9	6.52818e+06	5.8776e+06	4.56458e+06	8.0949e+06	7.5561e+06	6.93684e+06	7.29281e+06	2.85941e+06	6.69941e+06	7.86555e+06	6.78164e+06	3.12479e+06	8.0722e+06	7.49328e+06	7.24038e+06	7.22307e+06	9.75135e+06	7.3046e+06
Q3UKA4	Q3UKA4_MOUSE	Alcohol dehydrogenase 1 (Class I), isoform CRA_c	7	6	6.5185e+06	5.07316e+06	3.6069e+06	1.03252e+07	6.25373e+06	3.71794e+07	9.44022e+06	4.72577e+06	3.93419e+06	7.2648e+06	6.93494e+06	2.58913e+06	7.47947e+06	5.55237e+06	4.78607e+06	5.77346e+06	4.91024e+06	4.38637e+06
D3Z7B4	D3Z7B4_MOUSE	Ribosomal protein L15	2	2	6.47842e+06	6.0927e+06	1.60797e+06	1.2367e+07	6.26585e+06	1.16233e+07	7.07544e+06	2.55808e+06	4.21582e+06	9.45367e+06	7.45932e+06	5.76164e+06	6.66997e+06	3.51741e+06	2.53167e+06	6.9949e+06	6.036e+06	4.29915e+06
P68040	GBLP_MOUSE	Guanine nucleotide-binding protein subunit beta-2-like 1	12	11	6.4561e+06	8.68178e+06	9.64702e+06	9.16112e+06	1.35465e+07	8.10207e+06	1.12869e+07	8.94623e+06	9.84079e+06	1.28613e+07	1.43771e+07	1.82656e+07	7.44371e+06	1.04768e+07	1.17741e+07	9.42027e+06	9.74045e+06	8.29363e+06
Q3UGT1	Q3UGT1_MOUSE	Putative uncharacterized protein	33	20	6.42218e+06	6.04735e+06	9.02906e+06	1.19837e+07	7.54269e+06	1.17266e+07	3.6395e+06	9.13695e+06	8.43188e+06	6.77113e+06	7.87938e+06	9.41888e+06	6.42062e+06	5.95025e+06	7.24491e+06	7.35608e+06	8.43425e+06	3.58563e+06
Q3TG02	Q3TG02_MOUSE	Putative uncharacterized protein	9	7	6.41471e+06	4.34455e+06	5.53789e+06	6.94105e+06	5.21308e+06	8.7451e+06	4.57516e+06	4.70355e+06	5.41248e+06	7.04446e+06	6.44784e+06	9.74396e+06	4.30192e+06	4.42447e+06	5.20972e+06	4.76448e+06	4.20849e+06	5.25471e+06
Q9WVJ3-2	PGCP_MOUSE	Isoform 2 of Plasma glutamate carboxypeptidase	9	9	6.40295e+06	6.49196e+06	5.68188e+06	3.70379e+06	3.47109e+06	6.9962e+06	7.90777e+06	3.50877e+06	8.35505e+06	3.97862e+06	3.38081e+06	2.77738e+06	8.64518e+06	4.18014e+06	3.11479e+06	2.84397e+06	4.96951e+06	2.78198e+06
A2APM1	A2APM1_MOUSE	CD44 antigen	2	2	6.36655e+06	3.33144e+06	4.74987e+06	3.68791e+06	3.09079e+06	1.31644e+06	4.12337e+06	3.45104e+06	2.68103e+06	2.52053e+06	2.65104e+06	364107	4.09925e+06	2.05488e+06	3.4803e+06	2.21385e+06	2.28171e+06	1.27605e+06
Q3U7C0	Q3U7C0_MOUSE	Putative uncharacterized protein	15	13	6.33878e+06	2.466e+06	1.46405e+06	2.25894e+06	2.43094e+06	2.27135e+06	2.02304e+06	2.13708e+06	2.07401e+06	3.18729e+06	2.74793e+06	2.27854e+06	3.88357e+06	2.7264e+06	1.8417e+06	2.83241e+06	2.24862e+06	4.11654e+06
Q3TKD9	Q3TKD9_MOUSE	ATP synthase subunit a (Fragment)	3	3	6.32074e+06	5.86514e+06	2.4712e+06	8.28352e+06	5.38064e+06	2.44799e+07	5.0128e+06	4.81687e+06	6.14099e+06	6.55849e+06	6.91024e+06	479957	6.26511e+06	4.89972e+06	5.82931e+06	6.199e+06	4.45066e+06	7.15021e+06
Q3TVJ8	Q3TVJ8_MOUSE	Putative uncharacterized protein	5	5	6.30861e+06	7.31443e+06	5.4219e+06	1.00226e+07	7.29566e+06	1.30189e+07	7.30586e+06	6.92553e+06	7.98533e+06	7.67398e+06	1.01055e+07	1.31154e+07	1.02029e+07	5.98504e+06	6.08905e+06	6.32436e+06	8.32625e+06	7.63755e+06
A2ASQ2	A2ASQ2_MOUSE	Prostaglandin E synthase 2	12	12	6.29453e+06	6.88972e+06	5.80696e+06	5.01369e+06	8.40691e+06	4.12067e+06	5.85924e+06	5.05543e+06	8.83322e+06	5.69253e+06	9.7336e+06	8.32511e+06	5.80533e+06	9.38451e+06	9.33777e+06	6.17073e+06	7.5522e+06	9.95917e+06
Q5M8R8	Q5M8R8_MOUSE	Putative uncharacterized protein	5	3	6.27663e+06	6.12252e+06	7.38195e+06	1.06217e+07	8.16646e+06	1.38479e+08	3.82877e+06	4.45183e+06	8.8148e+06	9.01075e+06	9.18544e+06	5.61217e+06	1.06793e+07	7.947e+06	5.87772e+06	6.86033e+06	6.85976e+06	5.09239e+06
Q99M87-3	DNJA3_MOUSE	Isoform 3 of DnaJ homolog subfamily A member 3, mitochondrial	8	8	6.27513e+06	5.55626e+06	4.95855e+06	8.48008e+06	5.67418e+06	8.68111e+06	5.34527e+06	5.83236e+06	4.8891e+06	5.85831e+06	4.98096e+06	4.78046e+06	7.97136e+06	3.89334e+06	3.96167e+06	5.76237e+06	3.89261e+06	3.97852e+06
Q9CQZ6	NDUB3_MOUSE	NADH dehydrogenase [ubiquinone] 1 beta subcomplex subunit 3	6	5	6.25848e+06	4.93352e+06	5.24245e+06	6.32679e+06	6.70384e+06	5.45713e+06	6.2621e+06	8.27521e+06	6.70598e+06	6.64036e+06	5.42476e+06	6.98531e+06	7.41303e+06	1.77714e+07	6.45558e+06	6.76818e+06	6.08899e+06	6.22398e+06
Q3U900	Q3U900_MOUSE	Putative uncharacterized protein	17	11	6.24549e+06	5.85956e+06	2.79593e+06	1.03744e+07	5.80044e+06	1.1014e+07	5.47283e+06	3.49067e+06	7.56779e+06	8.50134e+06	8.06979e+06	6.67424e+06	7.73187e+06	5.33282e+06	4.99468e+06	6.34168e+06	5.63284e+06	5.16485e+06
Q8R0N6-2	HOT_MOUSE	Isoform 2 of Hydroxyacid-oxoacid transhydrogenase, mitochondrial	11	6	6.22592e+06	5.97877e+06	1.48357e+06	8.39099e+06	4.80778e+06	6.53766e+06	5.30983e+06	2.81315e+06	3.66939e+06	5.04076e+06	3.99127e+06	1.21107e+07	1.35218e+06	3.72522e+06	3.03672e+06	5.68492e+06	6.00327e+06	5.45641e+06
C6EQH3	C6EQH3_MOUSE	ASL1/Suclg2 fusion protein	19	9	6.22482e+06	5.49277e+06	6.83994e+06	8.0401e+06	8.42368e+06	7.46607e+06	5.06051e+06	4.9285e+06	9.8215e+06	6.59464e+06	9.41465e+06	1.01002e+07	6.24471e+06	7.18642e+06	7.6821e+06	7.09457e+06	7.60132e+06	8.63582e+06
O08749	DLDH_MOUSE	Dihydrolipoyl dehydrogenase, mitochondrial	15	2	6.2127e+06	4.98336e+06	4.18499e+06	1.0983e+07	5.03669e+06	1.12578e+07	3.98844e+06	1.09561e+07	5.39591e+06	6.08144e+06	7.78594e+06	4.13132e+06	5.58749e+06	6.05615e+06	6.71422e+06	5.2262e+06	6.49907e+06	1.40746e+07
Q8CIM7	CP2DQ_MOUSE	Cytochrome P450 2D26	16	9	6.20853e+06	6.81386e+06	5.48603e+06	1.08849e+07	7.49619e+06	1.1015e+07	4.42688e+06	4.98638e+06	5.53492e+06	8.37127e+06	7.63386e+06	9.07969e+06	7.60492e+06	7.22429e+06	5.80971e+06	8.00399e+06	6.00798e+06	6.13563e+06
B1AV40	B1AV40_MOUSE	NADH dehydrogenase (Ubiquinone) 1 beta subcomplex, 11	4	4	6.13803e+06	5.59269e+06	2.62891e+06	6.83582e+06	6.33364e+06	7.14589e+06	4.16364e+06	5.87684e+06	6.95557e+06	3.79399e+06	4.5363e+06	8.27047e+06	6.26697e+06	5.67533e+06	5.579e+06	4.62364e+06	4.73786e+06	7.87689e+06
Q9CRB3	HIUH_MOUSE	5-hydroxyisourate hydrolase	5	4	6.11324e+06	5.65262e+06	1.16486e+07	5.33626e+06	4.67253e+06	5.62325e+06	6.46732e+06	1.15287e+07	3.72828e+06	3.74749e+06	5.96853e+06	2.03041e+06	5.58498e+06	5.77066e+06	3.81731e+06	3.91271e+06	4.53142e+06	2.95059e+06
P50171-2	DHB8_MOUSE	Isoform Long of Estradiol 17-beta-dehydrogenase 8	7	7	6.0978e+06	7.13327e+06	6.49364e+06	6.44195e+06	8.3144e+06	6.68796e+06	6.22967e+06	8.98679e+06	8.54616e+06	6.62823e+06	9.23611e+06	2.92665e+07	5.31347e+06	7.52803e+06	1.0318e+07	7.46527e+06	7.45118e+06	1.78372e+07
Q3TXE5	Q3TXE5_MOUSE	Putative uncharacterized protein	9	9	6.09446e+06	6.9619e+06	2.55338e+06	1.22582e+07	5.65992e+06	1.92601e+07	7.81793e+06	3.73029e+06	6.48229e+06	9.67798e+06	7.41887e+06	1.19268e+07	9.82421e+06	3.47766e+06	3.33629e+06	8.00594e+06	1.01358e+07	7.53177e+06
Q4FZG2	Q4FZG2_MOUSE	Fdx1 protein (Fragment)	3	3	6.07574e+06	7.72276e+06	9.11861e+06	6.5656e+06	8.10798e+06	9.58149e+06	1.16756e+07	1.80188e+07	1.08866e+07	5.31906e+06	8.17501e+06	4.18145e+06	3.29239e+06	4.26936e+06	8.34546e+06	1.42599e+07	7.75555e+06	2.7681e+06
A2ALP9	A2ALP9_MOUSE	Betaine-homocysteine methyltransferase, pseudogene 1	21	5	6.03826e+06	3.00674e+06	778373	1.49181e+06	4.97726e+06	1.26992e+07	3.86985e+06	1.48709e+06	1.96346e+06	7.80226e+06	6.9706e+06	4.31307e+06	4.31995e+06	2.21802e+06	1.44947e+06	6.77856e+06	8.35718e+06	2.25744e+06
Q3UNR3	Q3UNR3_MOUSE	Putative uncharacterized protein (Fragment)	23	10	5.97686e+06	3.60084e+06	2.51146e+06	8.11439e+06	7.76431e+06	7.31843e+06	4.42394e+06	2.64515e+06	2.85671e+06	6.31087e+06	4.97341e+06	6.2311e+06	3.19008e+06	4.48393e+06	2.89797e+06	3.21428e+06	3.59997e+06	7.32523e+06
D3YZZ3	D3YZZ3_MOUSE	Putative uncharacterized protein Mosc1	10	7	5.93956e+06	4.9894e+06	4.53506e+06	5.84227e+06	6.16105e+06	4.75684e+06	4.39488e+06	6.84924e+06	7.6972e+06	5.01802e+06	6.04662e+06	1.53834e+06	5.75514e+06	1.00533e+07	8.21271e+06	4.75026e+06	6.8324e+06	2.6005e+06
B2CY77	B2CY77_MOUSE	Laminin receptor (Fragment)	10	5	5.88354e+06	5.75874e+06	3.95874e+06	8.35329e+06	6.72317e+06	1.16072e+07	5.26615e+06	3.87245e+06	7.76808e+06	7.85698e+06	7.16838e+06	1.12916e+07	9.00853e+06	4.06329e+06	4.68004e+06	5.94792e+06	5.90151e+06	6.24766e+06
Q6XL50	Q6XL50_MOUSE	UDP glycosyltransferase 1 family polypeptide A1	10	7	5.87411e+06	5.03467e+06	4.93725e+06	8.49724e+06	8.47207e+06	8.13948e+06	5.88332e+06	6.36426e+06	6.4267e+06	7.06713e+06	1.13928e+07	5.11061e+06	6.08411e+06	1.05159e+07	8.20568e+06	9.22842e+06	1.04074e+07	3.00043e+06
Q9CQ75	NDUA2_MOUSE	NADH dehydrogenase [ubiquinone] 1 alpha subcomplex subunit 2	5	5	5.86947e+06	8.59702e+06	4.04791e+06	5.01005e+06	6.21939e+06	3.9936e+06	3.40691e+06	3.69642e+06	4.04094e+06	8.26064e+06	2.67149e+06	1.38384e+06	6.42749e+06	6.89313e+06	5.32966e+06	6.37486e+06	2.98274e+06	2.14191e+06
Q5FW60	MUP20_MOUSE	Major urinary protein 20	10	5	5.8526e+06	6.14341e+06	2.41483e+06	1.67622e+07	1.41082e+07	1.51598e+07	1.5174e+07	7.27848e+06	1.48951e+07	1.76525e+07	1.53739e+07	2.2147e+07	9.59724e+06	8.71524e+06	9.76458e+06	8.30222e+06	9.06996e+06	8.33039e+06
Q9Z1P6	NDUA7_MOUSE	NADH dehydrogenase [ubiquinone] 1 alpha subcomplex subunit 7	8	8	5.85126e+06	6.02759e+06	3.94825e+06	6.52274e+06	5.70178e+06	4.16382e+06	5.91476e+06	3.97375e+06	5.33542e+06	5.22079e+06	6.22452e+06	2.05114e+06	6.26078e+06	6.71643e+06	5.23672e+06	6.19718e+06	5.69451e+06	3.16814e+06
Q8BGC4	ZADH2_MOUSE	Zinc-binding alcohol dehydrogenase domain-containing protein 2	7	6	5.71053e+06	5.93499e+06	4.82704e+06	5.06742e+06	6.45781e+06	3.6191e+06	5.06944e+06	6.27625e+06	5.91636e+06	5.04247e+06	6.12345e+06	3.77569e+06	6.05265e+06	7.82226e+06	3.37039e+06	5.17803e+06	6.38022e+06	5.06348e+06
Q9JJI8	RL38_MOUSE	60S ribosomal protein L38	5	5	5.7082e+06	7.91629e+06	7.53383e+06	7.37624e+06	9.24711e+06	9.01221e+06	5.28356e+06	3.81197e+06	7.00952e+06	1.07147e+07	1.00728e+07	6.32791e+06	7.7258e+06	5.68649e+06	6.14835e+06	5.96884e+06	1.06868e+07	8.55008e+06
Q3UNS8	Q3UNS8_MOUSE	Putative uncharacterized protein	17	8	5.6521e+06	4.25915e+06	2.72341e+06	3.41509e+06	4.05056e+06	1.9957e+07	2.58645e+06	3.92339e+06	3.89586e+06	4.60978e+06	5.02118e+06	1.22356e+06	4.28626e+06	1.72755e+06	4.00302e+06	3.31683e+06	3.16835e+06	845150
Q9D6U8	F162A_MOUSE	Protein FAM162A	5	5	5.65071e+06	7.31829e+06	3.47407e+06	8.70747e+06	6.14155e+06	7.14728e+06	6.34923e+06	5.27814e+06	4.81706e+06	6.4767e+06	4.56734e+06	5.14444e+06	9.56913e+06	4.525e+06	4.62323e+06	6.9275e+06	6.16177e+06	5.10673e+06
Q8BH86	CN159_MOUSE	UPF0317 protein C14orf159 homolog, mitochondrial	16	16	5.61779e+06	5.83693e+06	3.90671e+06	1.21484e+07	5.67255e+06	9.01653e+06	6.60061e+06	4.88211e+06	6.36812e+06	6.17595e+06	7.11362e+06	5.9013e+06	7.16525e+06	4.89681e+06	3.87958e+06	6.942e+06	8.57223e+06	7.75644e+06
Q9Z2I8-2	SUCB2_MOUSE	Isoform 2 of Succinyl-CoA ligase [GDP-forming] subunit beta, mitochondrial	17	1	5.61549e+06	3.25168e+06	1.62697e+07	5.8962e+06	4.18298e+06	1.1972e+07	5.24722e+06	1.75072e+07	1.48189e+07	7.55874e+06	7.77839e+06	1.95621e+06	1.00513e+07	3.46354e+06	1.57128e+07	5.51617e+06	4.46216e+06	8.3208e+06
A2RSW6	A2RSW6_MOUSE	Aminomethyltransferase	7	7	5.54771e+06	5.09595e+06	4.33748e+06	5.94634e+06	6.06657e+06	1.23899e+07	7.17985e+06	8.96344e+06	5.68055e+06	7.29533e+06	6.67349e+06	4.8754e+06	4.78687e+06	6.92963e+06	2.48347e+06	6.36924e+06	8.36018e+06	9.43238e+06
Q91WV6	Q91WV6_MOUSE	Solute carrier family 27 (Fatty acid transporter), member 2	19	2	5.54711e+06	5.59567e+06	5.28488e+06	8.73658e+06	6.8485e+06	1.13161e+07	6.8657e+06	3.67882e+06	9.09191e+06	7.51802e+06	6.86381e+06	2.26303e+07	6.45692e+06	9.02268e+06	7.61511e+06	6.25542e+06	5.81211e+06	1.11804e+07
Q8C5H8	CE033_MOUSE	UPF0465 protein C5orf33 homolog	15	5	5.47438e+06	2.80488e+06	3.7383e+06	4.97563e+06	4.14716e+06	5.95314e+06	4.0509e+06	4.15502e+06	4.81195e+06	4.73463e+06	3.80181e+06	5.56399e+06	4.44729e+06	4.07177e+06	4.0639e+06	4.45769e+06	3.2886e+06	2.70284e+06
Q9CQV5	RT24_MOUSE	28S ribosomal protein S24, mitochondrial	5	5	5.44087e+06	1.00548e+06	2.34151e+06	834829	625387	684313	875829	4.42395e+06	2.84624e+06	716472	738811	1.03525e+06	466842	586504	810804	907308	1.17506e+06	304728
B7ZMP1	B7ZMP1_MOUSE	RIKEN cDNA E430012M05, isoform CRA_b	5	5	5.43223e+06	5.725e+06	1.82628e+06	7.36658e+06	6.61438e+06	3.72881e+06	6.87623e+06	7.74083e+06	2.87109e+06	5.79963e+06	1.42881e+07	4.30426e+06	7.37263e+06	6.83804e+06	6.55128e+06	5.77499e+06	8.44183e+06	4.33746e+06
B6VGH4	B6VGH4_MOUSE	Cytochrome P450 family 1 subfamily a polypeptide 2	12	12	5.41006e+06	4.52721e+06	4.25679e+06	6.76049e+06	5.06617e+06	1.08146e+07	6.54104e+06	6.22659e+06	7.54708e+06	9.4121e+06	9.54423e+06	1.55873e+07	4.85615e+06	4.76916e+06	3.51721e+06	5.79668e+06	1.13194e+07	6.75571e+06
Q3TGZ3	Q3TGZ3_MOUSE	Isocitrate dehydrogenase 3 (NAD+), gamma	11	11	5.28222e+06	4.56165e+06	4.05502e+06	9.00597e+06	4.29603e+06	1.15181e+07	4.43308e+06	3.50133e+06	7.24898e+06	4.64848e+06	3.43488e+06	1.29548e+07	1.08202e+07	3.23595e+06	4.87374e+06	6.29665e+06	2.89034e+06	5.67669e+06
Q3TRZ4	Q3TRZ4_MOUSE	Putative uncharacterized protein	12	12	5.25663e+06	3.69158e+06	3.32424e+06	4.78491e+06	7.09395e+06	6.86883e+06	5.20275e+06	4.29797e+06	6.99299e+06	4.48757e+06	4.69312e+06	4.24253e+06	6.94459e+06	3.88492e+06	2.58991e+06	4.9056e+06	4.86916e+06	5.48061e+06
Q91YP0	L2HDH_MOUSE	L-2-hydroxyglutarate dehydrogenase, mitochondrial	12	12	5.23144e+06	6.99411e+06	7.05157e+06	5.96612e+06	5.70435e+06	4.92068e+06	5.50176e+06	7.73916e+06	5.37205e+06	5.64634e+06	6.96577e+06	4.21648e+06	5.44275e+06	8.21819e+06	6.46509e+06	6.08524e+06	5.58479e+06	1.84743e+07
Q8K1Z0	COQ9_MOUSE	Ubiquinone biosynthesis protein COQ9, mitochondrial	5	5	5.15743e+06	5.41284e+06	2.95864e+06	6.11575e+06	3.74195e+06	6.48348e+06	5.28573e+06	5.15807e+06	4.99093e+06	4.4928e+06	3.60353e+06	2.92862e+06	6.47523e+06	8.81392e+07	4.48457e+06	5.55808e+06	5.28356e+06	3.75999e+06
O35114	SCRB2_MOUSE	Lysosome membrane protein 2	8	6	5.15647e+06	2.43909e+06	1.73056e+06	3.23772e+06	2.48985e+06	5.16194e+06	4.39243e+06	944799	4.00751e+06	2.02176e+06	2.39335e+06	3.46022e+06	2.80528e+06	881595	2.14378e+06	2.24364e+06	2.09707e+06	2.35674e+06
Q3UEE8	Q3UEE8_MOUSE	Hydroxyacid oxidase 1, liver	8	8	5.14846e+06	5.65361e+06	5.24726e+06	4.42004e+06	4.27053e+06	7.92039e+06	5.2062e+06	7.68602e+06	7.78618e+06	2.79832e+06	4.63451e+06	8.43467e+06	6.23663e+06	5.89865e+06	5.79506e+06	3.37415e+06	3.49973e+06	2.39247e+06
Q3TC72	FAHD2_MOUSE	Fumarylacetoacetate hydrolase domain-containing protein 2A	7	7	5.14113e+06	6.62976e+06	3.85677e+06	5.21089e+06	6.60582e+06	5.58929e+06	5.0195e+06	5.81345e+06	6.18659e+06	5.65544e+06	7.87648e+06	6.86143e+06	4.38691e+06	6.56206e+06	4.82465e+06	6.02665e+06	7.69871e+06	5.51588e+06
Q3UK51	Q3UK51_MOUSE	Putative uncharacterized protein	13	11	5.11264e+06	3.63536e+06	3.37494e+06	4.53325e+06	3.38539e+06	3.75519e+06	4.29007e+06	2.93445e+06	3.89753e+06	4.07478e+06	3.45526e+06	5.27793e+06	3.49709e+06	3.04507e+06	2.99923e+06	4.01349e+06	3.30442e+06	3.243e+06
Q9CYW4	HDHD3_MOUSE	Haloacid dehalogenase-like hydrolase domain-containing protein 3	8	8	5.07859e+06	7.12128e+06	8.21635e+06	7.42242e+06	9.8261e+06	4.36443e+06	1.5666e+07	8.50637e+06	7.66618e+06	7.60858e+06	1.08729e+07	6.39816e+06	8.0001e+06	9.64103e+06	7.76539e+06	7.12611e+06	7.18147e+06	7.26565e+06
P37040	NCPR_MOUSE	NADPH--cytochrome P450 reductase	16	15	5.05704e+06	4.69593e+06	5.03086e+06	5.43892e+06	4.18183e+06	1.22748e+07	5.436e+06	3.65004e+06	6.00261e+06	5.50818e+06	5.60623e+06	8.07983e+06	7.28546e+06	3.45671e+06	5.36913e+06	5.58647e+06	5.5424e+06	5.01475e+06
Q922B1	MACD1_MOUSE	MACRO domain-containing protein 1	4	4	5.03705e+06	3.36436e+06	2.54172e+06	4.13939e+06	5.6608e+06	5.07226e+06	6.81357e+06	3.49567e+06	5.55043e+06	3.55116e+06	4.85948e+06	5.15635e+06	3.51253e+06	3.80786e+06	2.4709e+06	4.09342e+06	4.7345e+06	6.07581e+06
Q4JHD9	Q4JHD9_MOUSE	11B-hydroxysteroid dehydrogenase type 1	11	11	5.0194e+06	1.32108e+06	2.54603e+06	2.06957e+06	2.32549e+06	2.22264e+06	942698	2.41139e+06	1.18521e+06	1.24477e+06	2.3352e+06	2.41265e+06	1.13319e+06	2.0763e+06	1.83202e+06	1.26726e+06	1.48519e+06	1.68231e+06
Q3TT79	Q3TT79_MOUSE	Putative uncharacterized protein	25	22	4.97646e+06	6.5278e+06	4.83507e+06	8.749e+06	8.23481e+06	5.33632e+06	7.3282e+06	6.57007e+06	7.68438e+06	7.23475e+06	9.08103e+06	1.43287e+07	4.70621e+06	7.07837e+06	6.72495e+06	6.41721e+06	7.67442e+06	8.11807e+06
P14152	MDHC_MOUSE	Malate dehydrogenase, cytoplasmic	5	5	4.95976e+06	3.50857e+06	2.94217e+06	6.64098e+06	4.30818e+06	4.91596e+06	4.69772e+06	4.72728e+06	4.3219e+06	3.46376e+06	3.27441e+06	3.56886e+06	2.08793e+06	4.69729e+06	4.80469e+06	4.12743e+06	3.88427e+06	5.10672e+06
Q5M9K7	Q5M9K7_MOUSE	MCG21688	3	3	4.93726e+06	5.11604e+06	4.33496e+06	6.9718e+06	7.28679e+06	9.74078e+06	4.95972e+06	1.07181e+06	6.1189e+06	6.91091e+06	1.0576e+07	1.17323e+07	2.74306e+06	4.79239e+06	5.90717e+06	4.13937e+06	4.64117e+06	6.41759e+06
Q8VCH0	THIKB_MOUSE	3-ketoacyl-CoA thiolase B, peroxisomal	19	9	4.93645e+06	4.07414e+06	3.46498e+06	5.55241e+06	6.08303e+06	7.61004e+06	3.4661e+06	3.23762e+06	3.91443e+06	5.07389e+06	4.8443e+06	2.37704e+07	5.99314e+06	1.49213e+07	1.02318e+07	5.32807e+06	8.89272e+06	3.78246e+07
D3Z3F4	D3Z3F4_MOUSE	Putative uncharacterized protein Mtx1	5	5	4.92449e+06	3.68938e+06	2.04217e+06	6.18291e+06	3.55538e+06	6.40277e+06	4.18816e+06	2.66629e+06	3.15445e+06	3.92212e+06	3.15938e+06	3.50378e+06	6.39076e+06	4.12803e+06	2.26886e+06	5.16555e+06	4.74155e+06	3.86496e+06
Q8BWQ1	UD2A3_MOUSE	UDP-glucuronosyltransferase 2A3	16	13	4.85678e+06	4.08815e+06	3.36662e+06	1.3997e+07	4.10496e+06	1.73282e+07	6.94095e+06	5.29363e+06	3.63663e+06	8.74531e+06	5.31616e+06	5.65651e+06	1.19496e+07	5.50261e+06	3.42635e+06	6.45845e+06	7.22848e+06	5.28112e+06
E0CXN5	E0CXN5_MOUSE	Putative uncharacterized protein Gpd1	16	16	4.84684e+06	4.58121e+06	4.34157e+06	5.59846e+06	5.56772e+06	7.43004e+06	4.8287e+06	4.89507e+06	4.31758e+06	4.05144e+06	4.23524e+06	5.81215e+06	5.78078e+06	6.39022e+06	6.03592e+06	4.36401e+06	4.89366e+06	4.26488e+06
Q3U4Z7	Q3U4Z7_MOUSE	High density lipoprotein (HDL) binding protein, isoform CRA_d	15	15	4.73211e+06	4.17373e+06	2.70497e+06	6.42991e+06	5.31476e+06	8.44255e+06	5.87253e+06	3.83206e+06	4.16488e+06	6.84918e+06	4.98782e+06	7.52875e+06	2.58791e+06	2.55534e+06	3.80924e+06	4.81087e+06	3.80693e+06	6.87704e+06
Q9D8T7-2	SLIRP_MOUSE	Isoform 2 of SRA stem-loop-interacting RNA-binding protein, mitochondrial	5	5	4.70732e+06	2.41436e+06	1.25375e+06	1.13281e+07	1.34989e+06	1.41673e+07	4.50656e+06	2.43292e+06	1.91995e+06	3.27379e+06	2.07708e+06	127602	2.05583e+07	1.72706e+06	1.18658e+06	4.59672e+06	1.8902e+06	1.24106e+06
Q3TUU3	Q3TUU3_MOUSE	Putative uncharacterized protein (Fragment)	16	5	4.67166e+06	7.66069e+06	1.45448e+07	4.09659e+06	8.24829e+06	3.83993e+06	5.51002e+06	3.81446e+07	1.87029e+07	4.89508e+06	9.21977e+06	1.12652e+08	6.32294e+06	8.63882e+07	8.05303e+07	6.53154e+06	9.43496e+06	2.89281e+07
Q9CQH3	NDUB5_MOUSE	NADH dehydrogenase [ubiquinone] 1 beta subcomplex subunit 5, mitochondrial	8	1	4.61047e+06	4.21345e+06	5.44671e+06	5.68567e+06	6.58957e+06	2.19545e+06	1.23432e+06	739292	4.53172e+06	4.45906e+06	4.97798e+06	5.60538e+06	5.49161e+06	4.51267e+06	3.7532e+06	4.6909e+06	5.16828e+06	5.15077e+06
D3YYK0	D3YYK0_MOUSE	Abhydrolase domain containing 11, isoform CRA_b	4	4	4.56411e+06	7.47476e+06	5.91894e+06	6.39882e+06	7.98402e+06	6.68783e+06	1.35428e+07	7.49156e+06	1.24249e+07	7.09716e+06	9.46704e+06	7.7981e+06	4.05453e+06	3.44612e+06	6.43008e+06	6.37171e+06	7.86648e+06	6.81857e+06
D3Z636	D3Z636_MOUSE	Putative uncharacterized protein Ppa2	13	7	4.48553e+06	4.13238e+06	3.55937e+06	8.40731e+06	4.82603e+06	1.09957e+07	4.96994e+06	2.5589e+06	4.02662e+06	4.18547e+06	4.7384e+06	2.35714e+06	1.11275e+07	4.2199e+06	4.57752e+06	6.08568e+06	6.06987e+06	7.56964e+06
B2RS21	B2RS21_MOUSE	Nudix (Nucleoside diphosphate linked moiety X)-type motif 19	8	8	4.42006e+06	4.56094e+06	2.4769e+06	3.95545e+06	3.89142e+06	4.02646e+06	4.27652e+06	1.8273e+06	4.88537e+06	2.98231e+06	3.89757e+06	4.13336e+06	4.4464e+06	4.0157e+06	2.99315e+06	2.93632e+06	4.09876e+06	3.49003e+06
D3YWA0	D3YWA0_MOUSE	Putative uncharacterized protein Gm6139	6	6	4.36045e+06	4.00926e+06	5.71588e+06	4.73159e+06	6.99643e+06	4.26476e+06	3.97775e+06	6.85139e+06	5.83194e+06	6.42747e+06	8.63714e+06	3.0195e+06	2.92926e+06	5.45317e+06	5.30372e+06	4.91299e+06	4.55701e+06	1.00095e+07
Q3TEL0	Q3TEL0_MOUSE	Palmitoyl-protein thioesterase 1	5	2	4.29926e+06	4.32203e+06	4.62701e+06	4.36974e+06	5.84279e+06	6.65277e+06	4.18494e+06	7.7528e+06	7.08624e+06	4.01242e+06	4.24005e+06	6.30571e+06	2.76708e+06	4.29784e+06	3.86101e+06	2.96672e+06	4.9131e+06	6.46986e+06
O35728	CP4AE_MOUSE	Cytochrome P450 4A14	16	12	4.236e+06	5.40842e+06	6.19539e+06	4.57826e+06	2.64559e+06	876470	3.27222e+06	2.50449e+06	2.9536e+06	1.12369e+06	1.31761e+06	2.17869e+06	1.02914e+07	4.59417e+06	9.08398e+06	1.87867e+06	1.25764e+06	6.94085e+06
Q6ZWN5	RS9_MOUSE	40S ribosomal protein S9	10	10	4.18019e+06	3.75226e+06	4.78564e+06	6.4954e+06	4.83709e+06	5.71322e+06	3.81452e+06	4.50187e+06	4.29817e+06	5.42614e+06	5.87117e+06	3.60427e+06	3.88478e+06	2.67096e+06	3.99848e+06	4.73759e+06	3.13361e+06	2.02383e+06
Q3UQ84	SYTM_MOUSE	Threonyl-tRNA synthetase, mitochondrial	8	8	4.14808e+06	3.89927e+06	1.9822e+06	5.28933e+06	3.0763e+06	6.23116e+06	4.59566e+06	1.55175e+06	2.76503e+06	3.60223e+06	3.70074e+06	2.0816e+06	3.60702e+06	2.25807e+06	2.86594e+06	4.21105e+06	4.07517e+06	3.77948e+06
Q3UJU9	RMD3_MOUSE	Regulator of microtubule dynamics protein 3	10	9	4.12362e+06	3.64372e+06	2.83965e+06	5.23573e+06	5.2504e+06	5.97383e+06	4.63499e+06	3.657e+06	3.93216e+06	3.94369e+06	4.17451e+06	5.8898e+06	3.52086e+06	3.56223e+06	3.08265e+06	4.58822e+06	6.12124e+06	4.40115e+06
Q9CXV1	DHSD_MOUSE	Succinate dehydrogenase [ubiquinone] cytochrome b small subunit, mitochondrial	3	3	4.11879e+06	2.81895e+06	2.80252e+06	3.39516e+06	1.68e+06	4.17025e+06	3.77024e+06	2.87615e+06	2.94226e+06	1.83538e+06	1.68245e+06	1.35433e+06	2.0176e+06	1.18346e+06	2.20761e+06	1.86977e+06	1.092e+06	2.20433e+06
Q61586	GPAT1_MOUSE	Glycerol-3-phosphate acyltransferase 1, mitochondrial	9	8	4.09681e+06	4.28957e+06	2.7803e+06	3.75248e+06	4.43545e+06	3.53533e+06	3.85243e+06	2.98863e+06	5.06056e+06	4.07053e+06	4.72027e+06	1.68776e+06	4.79012e+06	6.46691e+06	4.4927e+06	3.56452e+06	4.12143e+06	1.82165e+06
A2AE89	A2AE89_MOUSE	Glutathione S-transferase, mu 1 (Fragment)	5	5	4.03532e+06	4.15413e+06	5.52276e+06	2.9299e+06	2.7245e+06	1.5685e+07	3.27969e+06	3.92621e+06	3.40528e+06	1.80133e+06	2.32632e+06	2.08236e+06	3.22622e+06	6.86876e+06	2.57808e+06	1.77472e+06	1.85908e+06	1.81834e+06
Q8VCT2	Q8VCT2_MOUSE	Glycerol-3-phosphate acyltransferase, mitochondrial	9	9	4.02167e+06	4.70648e+06	4.59105e+06	7.50879e+06	4.58736e+06	4.10267e+06	6.20636e+06	4.71903e+06	5.49545e+06	4.42881e+06	5.77598e+06	1.81083e+06	9.09141e+06	8.7008e+06	8.78487e+06	5.09564e+06	4.76887e+06	4.99155e+06
Q9CV53	Q9CV53_MOUSE	Putative uncharacterized protein (Fragment)	1	1	4.01041e+06	4.16147e+06	5.46355e+06	4.46667e+06	3.78004e+06	5.92453e+06	3.8802e+06	4.83806e+06	5.10071e+06	3.51364e+06	4.20517e+06	2.7547e+06	2.28938e+06	3.72531e+06	5.04714e+06	3.13349e+06	5.01765e+06	3.19406e+06
Q8R0Y8	S2542_MOUSE	Solute carrier family 25 member 42	11	11	4.00796e+06	5.06726e+06	3.91913e+06	4.64101e+06	5.66449e+06	3.99891e+06	4.82422e+06	3.12325e+06	3.68015e+06	3.91771e+06	5.44534e+06	5.91762e+06	3.85967e+06	4.13534e+06	4.50312e+06	4.5394e+06	3.84423e+06	3.31171e+06
Q8VCZ9	PROD2_MOUSE	Probable proline dehydrogenase 2	8	5	3.9295e+06	1.2033e+06	1.40365e+06	1.1302e+06	1.17351e+06	1.06599e+06	1.30228e+06	1.38625e+06	1.8734e+06	1.8884e+06	1.80336e+06	342117	1.06129e+06	925505	1.08288e+06	1.05515e+06	1.5275e+06	1.1222e+06
Q3TEE8	Q3TEE8_MOUSE	Putative uncharacterized protein	7	7	3.90346e+06	2.03695e+06	1.58439e+06	5.93664e+06	2.74086e+06	1.86816e+06	3.64199e+06	1.57001e+06	1.55701e+06	3.46212e+06	2.86716e+06	1.26896e+06	4.63939e+06	1.8989e+06	1.61625e+06	3.76552e+06	2.18292e+06	2.92627e+06
Q05BJ1	Q05BJ1_MOUSE	Hgd protein	10	7	3.89044e+06	4.17609e+06	3.99088e+06	3.77153e+06	3.97722e+06	5.11814e+06	8.55502e+06	2.39027e+06	2.45295e+06	6.27481e+06	7.50419e+06	9.25373e+06	2.15782e+06	2.38336e+06	1.88873e+06	2.7295e+06	6.09476e+06	7.17798e+06
Q8CFJ7	S2545_MOUSE	Solute carrier family 25 member 45	6	6	3.88209e+06	3.77013e+06	2.41216e+06	5.75659e+06	5.14958e+06	6.13234e+06	3.54166e+06	4.88734e+06	3.7631e+06	5.07387e+06	5.24925e+06	2.1479e+06	2.96453e+06	2.34596e+06	3.5429e+06	4.16412e+06	5.07148e+06	4.30735e+06
Q3U5E5	Q3U5E5_MOUSE	Putative uncharacterized protein	8	7	3.85847e+06	3.36612e+06	1.90362e+06	4.92308e+06	2.94283e+06	3.85591e+06	3.33856e+06	2.16524e+06	3.28546e+06	2.80677e+06	2.64482e+06	1.99724e+06	5.49896e+06	2.19514e+06	4.30238e+06	4.87561e+06	3.12104e+06	4.93212e+06
D3YTT4	D3YTT4_MOUSE	Putative uncharacterized protein Acad8	15	10	3.8558e+06	3.14997e+06	4.37661e+06	4.77959e+06	4.9301e+06	4.87502e+06	3.99056e+06	4.54165e+06	4.8319e+06	3.70596e+06	4.32606e+06	2.76788e+06	4.2724e+06	5.13761e+06	6.27675e+06	4.43567e+06	5.77667e+06	1.56586e+06
Q9JKY7	Q9JKY7_MOUSE	Cytochrome P450 CYP2D22	9	8	3.84756e+06	3.47126e+06	3.26073e+06	6.39609e+06	3.88092e+06	6.30743e+06	5.30477e+06	2.45912e+06	4.43252e+06	5.86912e+06	5.44664e+06	1.30085e+07	6.02398e+06	2.11794e+06	2.39892e+06	3.8503e+06	4.64188e+06	4.46535e+06
B1AV13	B1AV13_MOUSE	Apolipoprotein O-like	12	11	3.84645e+06	3.16563e+06	3.47324e+06	1.68097e+07	4.56037e+06	5.38358e+06	6.72579e+06	5.44785e+06	5.29577e+06	4.06201e+06	3.15813e+06	2.47125e+06	5.57246e+06	4.28915e+06	5.57856e+06	4.93669e+06	4.02679e+06	5.03702e+06
Q3T9U9	Q3T9U9_MOUSE	Putative uncharacterized protein	10	4	3.83175e+06	1.82028e+06	363819	1.03205e+07	858636	1.21461e+07	5.35365e+06	720737	2.16439e+06	6.69039e+06	1.55575e+06	9.26282e+06	7.70878e+06	265772	299844	5.01944e+06	3.15404e+06	1.65078e+06
Q3UQD0	Q3UQD0_MOUSE	Putative uncharacterized protein (Fragment)	9	1	3.79634e+06	4.20264e+06	2.61199e+06	2.4806e+06	5.05593e+06	1.18611e+06	2.97364e+06	4.27205e+06	2.34971e+06	2.2745e+06	4.26224e+06	1.23674e+06	1.97222e+06	4.86348e+06	3.38298e+06	2.94805e+06	6.72131e+06	4.83037e+06
A6PWD2	FHAD1_MOUSE	Forkhead-associated domain-containing protein 1	1	1	3.77015e+06	7.49602e+06	3.37991e+06	5.52639e+06	1.20077e+06	3.20011e+06	4.60065e+06	6.22023e+06	4.30156e+06	1.80373e+06	5.80803e+06	878.995	1.17539e+06	877836	1.6542e+06	5.75126e+06	4.9671e+06	248110
Q5M9K1	Q5M9K1_MOUSE	Putative uncharacterized protein	5	5	3.76328e+06	3.28015e+06	4.61101e+06	6.85614e+06	4.44965e+06	5.28936e+06	4.09674e+06	2.21962e+06	9.84916e+06	3.92149e+06	4.28661e+06	8.3396e+06	7.19558e+06	1.97434e+06	2.92942e+06	4.09504e+06	4.53494e+06	3.54977e+06
D3Z670	D3Z670_MOUSE	Putative uncharacterized protein Ndufa3	3	3	3.73356e+06	1.143e+06	897900	2.28708e+06	1.08661e+06	630259	757240	1.12649e+06	727385	1.51198e+06	1.75206e+06	193022	1.90866e+06	1.60365e+06	1.53395e+06	1.32588e+06	518731	523169
Q99KB8-2	GLO2_MOUSE	Isoform 2 of Hydroxyacylglutathione hydrolase, mitochondrial	8	6	3.68997e+06	3.85572e+06	4.90016e+06	3.63717e+06	3.53163e+06	2.40698e+06	4.0653e+06	4.72291e+06	3.87065e+06	3.01358e+06	3.33255e+06	8.26422e+06	4.27029e+06	2.21521e+06	2.62658e+06	2.81695e+06	2.50298e+06	2.46572e+06
Q5FWA0	Q5FWA0_MOUSE	Putative uncharacterized protein	4	4	3.67177e+06	1.70303e+06	2.4124e+06	1.28136e+06	1.52497e+06	3.25732e+06	1.32589e+06	1.23981e+06	2.08828e+06	1.35102e+06	1.55905e+06	1.52802e+06	1.25201e+06	1.76173e+06	1.37105e+06	1.06943e+06	1.18798e+06	1.27199e+06
P23589	CAH5A_MOUSE	Carbonic anhydrase 5A, mitochondrial	3	3	3.65139e+06	5.20626e+06	2.52207e+06	5.35274e+06	4.24846e+06	5.32579e+06	3.02579e+06	4.36492e+06	3.37118e+06	4.49349e+06	5.5103e+06	668711	4.33343e+06	5.47796e+06	3.36514e+06	4.84889e+06	6.34524e+06	4.53821e+06
P52430	PON1_MOUSE	Serum paraoxonase/arylesterase 1	5	4	3.63209e+06	3.27715e+06	2.14664e+06	4.03685e+06	2.85573e+06	5.91685e+06	3.79252e+06	2.05555e+06	3.85068e+06	4.10015e+06	4.66664e+06	4.84248e+06	3.0423e+06	2.1451e+06	2.77265e+06	2.40525e+06	3.1235e+06	2.48794e+06
Q1XG79	Q1XG79_MOUSE	UbiE1	5	5	3.59563e+06	2.57503e+06	2.29901e+06	2.10352e+06	3.59333e+06	4.23967e+06	1.93269e+06	2.67084e+06	1.65182e+06	3.31734e+06	3.43961e+06	2.94025e+06	3.46441e+06	1.32115e+06	1.87119e+06	2.4717e+06	2.29189e+06	2.66137e+06
A2A6S3	A2A6S3_MOUSE	Ferredoxin reductase	12	12	3.58492e+06	3.24137e+06	1.97431e+06	4.5044e+06	4.04147e+06	5.33115e+06	3.84923e+06	3.24374e+06	3.90159e+06	4.28427e+06	3.36481e+06	4.42442e+06	4.054e+06	3.53297e+06	2.88581e+06	4.09884e+06	4.1884e+06	2.83645e+06
Q58EW0	Q58EW0_MOUSE	Ribosomal protein L18	5	5	3.56507e+06	3.76599e+06	2.83074e+06	5.30032e+06	5.55376e+06	2.64675e+06	3.05489e+06	2.47663e+06	4.37594e+06	5.07974e+06	7.56836e+06	5.66631e+06	4.01371e+06	3.16024e+06	3.92899e+06	4.17128e+06	5.08956e+06	5.73476e+06
Q3TV94	Q3TV94_MOUSE	Putative uncharacterized protein	3	3	3.56274e+06	2.04058e+06	1.07351e+06	5.38551e+06	1.77189e+06	6.31291e+06	2.89447e+06	2.03285e+06	1.9359e+06	4.56734e+06	2.49235e+06	3.0517e+06	4.67943e+06	1.46935e+06	1.59837e+06	3.03441e+06	2.8667e+06	1.47141e+06
Q3UYY0	Q3UYY0_MOUSE	Putative uncharacterized protein	6	6	3.54315e+06	5.54169e+06	3.29218e+06	5.32619e+06	4.63811e+06	5.34988e+06	5.58114e+06	6.34337e+06	9.6773e+06	1.29152e+07	4.92474e+06	1.12137e+07	3.92307e+06	4.98498e+06	4.91334e+06	5.58984e+06	5.10567e+06	5.69973e+06
Q3UNZ8	QORL2_MOUSE	Quinone oxidoreductase-like protein 2	9	9	3.51191e+06	3.76553e+06	2.89733e+06	3.4879e+06	5.7511e+06	2.74943e+06	2.74335e+06	4.54866e+06	5.02951e+06	3.03521e+06	5.85731e+06	6.65504e+06	8.2018e+06	7.59362e+06	4.41785e+06	3.48693e+06	5.03396e+06	6.00488e+06
Q8JZZ1	Q8JZZ1_MOUSE	Gulo protein (Fragment)	17	9	3.51087e+06	3.93732e+06	4.85651e+06	4.66952e+06	5.1536e+06	3.01474e+06	2.881e+06	3.7607e+06	4.9283e+06	5.28769e+06	5.9948e+06	1.10806e+07	1.22185e+06	1.58291e+06	4.56818e+06	3.2673e+06	4.62027e+06	6.30967e+06
D3Z0Z6	D3Z0Z6_MOUSE	Putative uncharacterized protein Elovl5	2	2	3.50156e+06	2.19623e+06	855532	8.24926e+06	2.65241e+06	8.78093e+06	3.98914e+06	3.54757e+06	2.20355e+06	3.62194e+06	1.89679e+06	3.47078e+06	1.26242e+07	2.50322e+06	3.04697e+06	4.68206e+06	3.67407e+06	3.7338e+06
Q3TFS0	Q3TFS0_MOUSE	Carnitine palmitoyltransferase 2	27	1	3.48953e+06	5.6013e+06	1.79569e+06	4.27094e+06	3.6972e+06	2.53229e+06	3.72014e+06	4.87202e+06	3.31537e+06	3.91043e+06	5.06201e+06	1.72134e+07	4.2828e+06	5.72311e+06	4.24299e+06	4.39009e+06	4.76336e+06	4.65518e+06
Q9JKR6	HYOU1_MOUSE	Hypoxia up-regulated protein 1	12	12	3.44471e+06	3.97626e+06	2.21045e+06	4.23008e+06	5.80602e+06	3.96664e+06	5.34833e+06	4.33188e+06	3.61259e+06	4.79726e+06	6.88278e+06	6.42896e+06	2.89868e+06	1.21731e+07	3.43255e+06	3.06853e+06	3.92476e+06	1.8269e+07
A2AC28	A2AC28_MOUSE	Phenylalkylamine Ca2+ antagonist (Emopamil) binding protein	3	3	3.4003e+06	3.30139e+06	2.71659e+06	3.79414e+06	3.89773e+06	3.4641e+06	2.67518e+06	3.17821e+06	3.4379e+06	4.03422e+06	5.99002e+06	2.26979e+06	3.54287e+06	4.30534e+06	2.85651e+06	2.46101e+06	4.00706e+06	142936
Q9JLZ3	AUHM_MOUSE	Methylglutaconyl-CoA hydratase, mitochondrial	7	6	3.3861e+06	3.07944e+06	2.97913e+06	2.80698e+06	3.08269e+06	2.3972e+06	2.90141e+06	5.86969e+06	5.29235e+06	3.57877e+06	5.41649e+06	6.89578e+06	2.08767e+06	3.78432e+06	3.48872e+06	3.2986e+06	4.58012e+06	2.32686e+07
Q99KR3	LACB2_MOUSE	Beta-lactamase-like protein 2	8	8	3.3854e+06	2.32892e+06	3.71321e+06	3.00907e+06	2.65387e+06	3.93757e+06	2.55334e+06	3.55855e+06	2.98071e+06	4.29132e+06	3.1602e+06	2.9244e+06	3.53697e+06	4.65619e+06	3.18992e+06	2.56178e+06	3.49662e+06	1.27764e+06
Q3TJL8	Q3TJL8_MOUSE	Putative uncharacterized protein	7	7	3.36269e+06	4.09132e+06	2.29248e+06	5.76412e+06	5.84139e+06	3.62298e+06	4.52468e+06	4.19288e+06	5.1946e+06	5.21164e+06	8.72456e+06	2.67523e+06	5.17936e+06	3.78831e+06	2.65402e+06	3.79558e+06	4.45169e+06	3.58555e+06
Q8R3Q6	CCD58_MOUSE	Coiled-coil domain-containing protein 58	7	7	3.33953e+06	4.0096e+06	3.27148e+06	4.61221e+06	4.27713e+06	4.57644e+06	4.02121e+06	3.49535e+06	3.95847e+06	3.05191e+06	5.21576e+06	1.53931e+06	3.75586e+06	4.65178e+06	3.34054e+06	3.42294e+06	4.16932e+06	2.40726e+06
Q9WVL0	MAAI_MOUSE	Maleylacetoacetate isomerase	10	10	3.31959e+06	3.40734e+06	4.85753e+06	3.92331e+06	3.4727e+06	4.20457e+06	2.82969e+06	6.07846e+06	3.47388e+06	3.47147e+06	5.00285e+06	2.30787e+06	2.86958e+06	3.27132e+06	3.02046e+06	3.74249e+06	3.56678e+06	2.69301e+06
Q9DBN5	LONP2_MOUSE	Lon protease homolog 2, peroxisomal	12	12	3.31575e+06	3.66046e+06	2.51073e+06	3.437e+06	2.93225e+06	1.77981e+06	2.39201e+06	4.02984e+06	3.73267e+06	2.75048e+06	2.50596e+06	2.64508e+06	5.78569e+06	5.87568e+06	2.84647e+06	2.68433e+06	2.76479e+06	2.89891e+06
A2AVJ7	A2AVJ7_MOUSE	Ribosome binding protein 1	24	23	3.3085e+06	2.64984e+06	3.77616e+06	4.04149e+06	4.82573e+06	2.88932e+06	3.73444e+06	4.24693e+06	4.28855e+06	5.62995e+06	5.3418e+06	7.17972e+06	3.27855e+06	4.60428e+06	5.46782e+06	4.3718e+06	3.84515e+06	6.33116e+06
P30115	GSTA3_MOUSE	Glutathione S-transferase A3	7	1	3.27962e+06	3.43836e+06	2.5614e+06	3.27953e+06	4.57426e+06	3.56228e+06	1.85441e+06	2.45326e+06	2.20392e+06	4.72381e+06	5.61827e+06	168461	2.02167e+06	3.8666e+06	3.00699e+06	3.87044e+06	3.96304e+06	1.85833e+06
Q9DBL7	COASY_MOUSE	Bifunctional coenzyme A synthase	9	9	3.25344e+06	3.72703e+06	1.79444e+06	6.29673e+06	3.66906e+06	9.48533e+06	4.19761e+06	1.66121e+06	3.68236e+06	4.04809e+06	4.138e+06	1.87425e+06	5.23456e+06	2.31862e+06	2.30799e+06	4.49946e+06	5.23222e+06	5.39373e+06
Q80ZS3	RT26_MOUSE	28S ribosomal protein S26, mitochondrial	4	4	3.20103e+06	642454	1.67638e+06	409870	2.01205e+06	566065	1.3479e+06	1.57498e+06	1.89319e+06	584457	1.79642e+06	1.56029e+06	1.63836e+06	2.46543e+06	2.38581e+06	570392	1.87616e+06	1.24089e+06
A2AT31	A2AT31_MOUSE	Metaxin 2	6	6	3.19497e+06	2.77462e+06	1.3544e+06	3.15858e+06	2.72059e+06	4.6756e+06	2.01753e+06	2.80447e+06	2.39101e+06	2.70234e+06	2.35533e+06	3.71405e+06	3.5055e+06	2.42568e+06	2.23016e+06	5.38843e+06	3.15942e+06	1.54544e+06
A2RSC2	A2RSC2_MOUSE	Acyl-CoA thioesterase 12	8	8	3.19442e+06	1.36355e+06	995067	836341	1.02214e+06	688626	856860	935355	951422	532632	909505	546581	1.12577e+06	2.0965e+06	1.80325e+06	883728	835566	1.71338e+06
Q548W7	Q548W7_MOUSE	Diazepam binding inhibitor	6	3	3.15095e+06	4.27943e+06	2.23491e+06	3.03552e+06	3.67799e+06	3.26373e+06	1.89273e+06	2.75524e+06	2.41249e+06	3.37807e+06	2.2368e+06	6.11539e+06	5.40613e+06	3.99724e+06	1.18348e+06	2.16941e+06	2.47387e+06	2.78987e+06
Q5BLK2	Q5BLK2_MOUSE	MCG3574	3	3	3.09334e+06	2.32612e+06	2.22062e+06	3.08659e+06	3.80647e+06	2.32627e+06	2.01895e+06	3.77655e+06	2.80381e+06	4.17919e+06	4.55521e+06	3.32377e+06	2.56932e+06	3.20971e+06	2.97982e+06	2.65926e+06	3.19149e+06	1.45122e+06
Q9JIK9	RT34_MOUSE	28S ribosomal protein S34, mitochondrial	9	8	3.0845e+06	4.19404e+06	2.68037e+06	3.06713e+06	3.92749e+06	3.92464e+06	2.5427e+06	3.89919e+06	3.3198e+06	2.57381e+06	3.83359e+06	983272	2.32615e+06	3.30364e+06	2.91751e+06	3.15241e+06	3.189e+06	2.46929e+07
Q6ZWV7	RL35_MOUSE	60S ribosomal protein L35	3	3	3.08436e+06	2.48134e+06	2.0091e+06	2.66644e+06	2.17548e+06	4.17762e+06	2.11866e+06	2.81267e+06	2.68303e+06	3.25221e+06	4.0269e+06	551987	1.87653e+06	1.6491e+06	2.53242e+06	2.70995e+06	2.46226e+06	370161
Q497N1	Q497N1_MOUSE	MCG18667	2	2	3.06922e+06	2.74789e+06	2.28042e+06	3.81576e+06	3.98566e+06	6.11314e+06	4.13229e+06	2.20586e+06	3.31389e+06	5.22804e+06	4.95239e+06	5.97266e+06	3.20743e+06	2.4522e+06	2.90932e+06	3.74053e+06	4.19784e+06	2.98683e+06
Q3TAR8	Q3TAR8_MOUSE	Putative uncharacterized protein	5	3	2.99518e+06	2.93585e+06	862395	2.19059e+06	2.37245e+06	1.37546e+06	2.13561e+06	1.05808e+06	2.6201e+06	1.7106e+06	2.64279e+06	168139	1.92241e+06	2.21367e+06	1.51905e+06	1.14195e+06	2.06761e+06	45325.4
D3YX41	D3YX41_MOUSE	Putative uncharacterized protein Gm16409	6	3	2.98392e+06	1.96818e+06	3.13423e+06	4.9044e+06	2.58815e+06	5.92442e+06	2.42621e+06	1.7257e+06	3.65005e+06	3.61694e+06	1.18102e+06	4.08584e+06	2.30016e+06	1.58431e+06	2.54609e+06	3.02298e+06	1.94611e+06	2.8808e+06
D3Z4Y4	D3Z4Y4_MOUSE	Putative uncharacterized protein Krt5	2	1	2.98194e+06	1.39164e+06	2.04884e+06	1.23678e+06	1.89545e+06	409259	1.41546e+06	2.47757e+06	3.05908e+06	610484	5.90613e+06	923039	1.08949e+06	2.51192e+06	1.29939e+07	1.91753e+06	3.50988e+06	1.17478e+06
Q3UW40	Q3UW40_MOUSE	Putative uncharacterized protein	5	5	2.92925e+06	2.68017e+06	1.74313e+06	2.9085e+06	3.94408e+06	2.9931e+06	2.1089e+06	1.60636e+06	2.44419e+06	4.03068e+06	4.94351e+06	1.03663e+06	3.72172e+06	3.23191e+06	2.59557e+06	1.95245e+06	3.68886e+06	2.54894e+06
D3YY54	D3YY54_MOUSE	Nitrilase 1, isoform CRA_a	7	7	2.92669e+06	2.41192e+06	2.91897e+06	3.83412e+06	3.44055e+06	3.19265e+06	2.23243e+06	2.82649e+06	3.11071e+06	2.96403e+06	3.61054e+06	1.1639e+06	6.15701e+06	3.07818e+06	3.10692e+06	3.64147e+06	3.27448e+06	2.04914e+06
P24456	CP2DA_MOUSE	Cytochrome P450 2D10	16	4	2.91229e+06	2.22349e+06	1.44724e+06	1.97616e+06	2.45889e+06	2.1214e+06	1.62381e+06	2.86693e+06	1.91038e+06	3.15647e+06	3.63679e+06	427611	1.98752e+06	2.31548e+06	1.9003e+06	2.39061e+06	2.64502e+06	365258
Q3T9Z2	Q3T9Z2_MOUSE	Glyoxylate reductase/hydroxypyruvate reductase	5	3	2.86846e+06	3.6267e+06	2.05647e+06	2.50869e+06	4.2227e+06	2.5572e+06	3.56448e+06	5.12399e+06	2.99773e+06	3.13877e+06	3.76526e+06	754566	3.59792e+06	2.66388e+06	2.16269e+06	2.91696e+06	4.03294e+06	1.31051e+06
P19157	GSTP1_MOUSE	Glutathione S-transferase P 1	3	3	2.86498e+06	3.09047e+06	1.99338e+06	1.96001e+06	2.29802e+06	2.3541e+06	2.44269e+06	3.80316e+06	3.46565e+06	1.7519e+06	1.78926e+06	2.93687e+06	845956	1.99309e+06	2.4375e+06	956812	1.18114e+06	2.77819e+06
Q8R1S0	COQ6_MOUSE	Ubiquinone biosynthesis monooxygenase COQ6	6	6	2.86449e+06	1.97982e+06	2.77469e+06	5.28115e+06	2.11425e+06	5.99743e+06	3.66768e+06	461583	1.20785e+06	4.07312e+06	1.8412e+06	1.19512e+06	1.00306e+07	3.25634e+06	471108	4.02631e+06	1.20445e+06	1.84714e+06
Q9WV98	TIM9_MOUSE	Mitochondrial import inner membrane translocase subunit Tim9	3	3	2.85553e+06	2.22469e+06	2.26984e+06	2.19868e+06	2.93472e+06	6.11434e+06	1.61779e+06	2.94993e+06	2.88124e+06	2.49537e+06	2.92855e+06	2.20428e+06	3.27076e+06	3.66114e+06	1.93425e+06	2.49828e+06	6.75586e+06	1.46879e+06
Q5XG73-2	ACBD5_MOUSE	Isoform 2 of Acyl-CoA-binding domain-containing protein 5	12	9	2.84728e+06	1.17306e+06	1.10499e+06	1.49275e+06	755262	789814	4.62033e+06	899723	1.12876e+06	804094	838227	1.58803e+06	1.5604e+06	856103	719007	868151	361929	1.2021e+06
Q8VCU1	ES31L_MOUSE	Liver carboxylesterase 31-like	9	3	2.80757e+06	3.77181e+06	1.42547e+06	4.23162e+06	4.81806e+06	4.0594e+06	3.62911e+06	3.20595e+06	2.59407e+06	6.08833e+06	6.80151e+06	385920	3.69359e+06	3.83075e+06	2.37514e+06	2.54234e+06	2.72392e+06	2.4845e+06
Q924T2	RT02_MOUSE	28S ribosomal protein S2, mitochondrial	4	3	2.79632e+06	3.31828e+06	1.4265e+06	4.03445e+06	3.00614e+06	1.49353e+06	3.50499e+06	1.93946e+06	3.34452e+06	2.7605e+06	2.72904e+06	1.92612e+06	3.488e+06	3.04417e+06	4.11822e+06	1.37765e+06	1.79109e+06	4.62034e+06
D3YUK4	D3YUK4_MOUSE	Putative uncharacterized protein Ndufb10	8	7	2.7803e+06	2.56906e+06	7.80958e+06	4.57492e+06	4.93402e+06	4.78852e+06	6.04923e+06	3.14956e+06	9.65784e+06	3.36229e+06	2.02625e+06	1.72987e+07	3.93864e+06	1.15542e+06	6.89308e+06	4.4261e+06	1.23329e+06	2.51664e+07
Q3TCN2-2	PLBL2_MOUSE	Isoform 2 of Putative phospholipase B-like 2	8	8	2.73359e+06	956738	2.41512e+06	3.01461e+06	1.23785e+06	4.01838e+06	3.41294e+06	1.93152e+06	2.65763e+06	1.72527e+06	1.32636e+06	1.31205e+06	4.66756e+06	2.1291e+06	3.28143e+06	1.62835e+06	1.4576e+06	1.03791e+06
A2AKK8	A2AKK8_MOUSE	Mitochondrial ribosomal protein L50	4	4	2.71658e+06	2.9016e+06	2.82415e+06	2.45633e+06	2.98179e+06	4.34485e+06	1.77282e+06	4.38391e+06	3.09534e+06	2.61471e+06	2.6716e+06	4.64642e+06	3.26441e+06	2.89856e+06	2.6345e+06	2.43357e+06	2.42365e+06	3.66179e+06
Q9CYT3	Q9CYT3_MOUSE	Putative uncharacterized protein	17	4	2.69085e+06	4.17552e+06	4.08767e+06	4.01198e+06	9.86663e+06	5.14164e+06	5.02732e+06	3.16022e+06	1.02164e+07	5.05466e+06	6.45413e+06	3.22647e+06	2.87699e+06	7.65815e+06	5.90118e+06	4.51965e+06	1.00635e+07	1.08896e+07
Q9WV55	VAPA_MOUSE	Vesicle-associated membrane protein-associated protein A	3	3	2.66447e+06	3.43192e+06	1.36165e+06	4.5147e+06	3.45323e+06	1.76437e+06	5.45686e+06	4.31599e+06	3.58356e+06	3.1592e+06	3.93242e+06	2.50502e+06	2.07584e+06	2.67404e+06	2.48762e+06	3.85317e+06	2.9279e+06	4.61821e+06
Q4LDG0	S27A5_MOUSE	Bile acyl-CoA synthetase	10	10	2.63927e+06	1.87109e+06	1.08878e+06	4.14091e+06	2.55682e+06	2.11333e+06	2.56067e+06	2.9486e+06	2.82122e+06	2.86548e+06	3.91185e+06	1.68907e+06	3.34691e+06	4.50873e+06	2.12662e+06	2.57015e+06	2.69213e+06	2.86942e+06
Q3UER4	Q3UER4_MOUSE	Putative uncharacterized protein	4	4	2.63065e+06	2.47486e+06	1.39095e+06	2.21466e+06	463013	973588	1.72572e+06	3.87517e+06	1.76499e+06	461501	588521	3.67541e+07	779580	740345	2.21254e+06	1.2778e+06	506589	1.70772e+06
P47963	RL13_MOUSE	60S ribosomal protein L13	5	4	2.60045e+06	2.96969e+06	1.7454e+06	4.04668e+06	3.30027e+06	4.28873e+06	2.35596e+06	1.60884e+06	2.5724e+06	4.57569e+06	6.21818e+06	2.70251e+06	3.23496e+06	2.50035e+06	2.15821e+06	3.26344e+06	3.1323e+06	140815
Q3TQP6	Q3TQP6_MOUSE	Malic enzyme	10	9	2.59969e+06	3.03713e+06	6.10219e+06	5.7954e+06	3.97805e+06	9.14054e+06	5.73096e+06	2.54128e+06	5.46029e+06	5.08291e+06	4.54718e+06	6.09999e+06	5.34721e+06	4.8711e+06	4.23263e+06	3.06541e+06	3.29444e+06	2.93376e+06
Q8VCR2-2	DHB13_MOUSE	Isoform 2 of 17-beta-hydroxysteroid dehydrogenase 13	9	8	2.59008e+06	2.89468e+06	1.68485e+06	2.52138e+06	2.69906e+06	3.36972e+06	3.38002e+06	1.37816e+06	2.86329e+06	2.80367e+06	2.81841e+06	2.66398e+06	4.26605e+06	3.29405e+06	3.02622e+06	2.34406e+06	2.43009e+06	1.36375e+06
Q8BK72	RT27_MOUSE	28S ribosomal protein S27, mitochondrial	10	10	2.57603e+06	2.58447e+06	1.31207e+06	2.4633e+06	2.5153e+06	1.82168e+06	1.68987e+06	2.21481e+06	2.08211e+06	1.66727e+06	1.66186e+06	2.50483e+06	1.00626e+06	2.77986e+06	1.97822e+06	2.11008e+06	2.05501e+06	2.56031e+06
Q8R123-2	FAD1_MOUSE	Isoform 2 of FAD synthase	3	3	2.57528e+06	826274	883259	662281	573779	910045	1.09487e+06	316534	1.05121e+06	528232	1.30965e+06	1.43889e+06	430063	1.41924e+06	526984	261608	941720	718821
Q9DCU6	RM04_MOUSE	39S ribosomal protein L4, mitochondrial	6	6	2.54689e+06	2.51707e+06	2.02184e+06	3.04709e+06	1.39547e+06	4.00856e+06	3.03821e+06	1.54405e+06	2.50307e+06	2.97806e+06	2.14024e+06	1.40686e+06	3.67696e+06	2.29996e+06	1.89806e+06	2.29816e+06	2.44065e+06	1.27828e+06
D3YZ47	D3YZ47_MOUSE	Putative uncharacterized protein 100048210	7	2	2.52478e+06	3.97802e+06	2.2708e+06	2.23948e+06	4.49416e+06	2.46499e+06	2.59829e+06	3.49615e+06	2.5305e+06	3.92477e+06	5.72465e+06	7.58556e+06	1.83377e+06	2.21963e+06	532363	3.5421e+06	2.95581e+06	2.67142e+06
A3R488	A3R488_MOUSE	NADH dehydrogenase subunit 5	5	5	2.52209e+06	2.22961e+06	2.60025e+06	1.42559e+06	3.71002e+06	2.66462e+06	2.99978e+06	3.10571e+06	2.79314e+06	2.16473e+06	3.04408e+06	3.95034e+06	2.78538e+06	3.68079e+06	2.52644e+06	2.70983e+06	2.98778e+06	2.05902e+06
Q5M8R0	Q5M8R0_MOUSE	Sirt5 protein	5	2	2.50804e+06	3.07751e+06	1.28498e+06	2.64163e+06	1.8259e+06	3.05935e+06	1.94354e+06	2.26252e+06	2.23274e+06	1.98897e+06	2.23877e+06	1.04021e+06	2.218e+06	1.94837e+06	1.11659e+06	1.72249e+06	2.87911e+06	1.11499e+06
Q4FJQ0	Q4FJQ0_MOUSE	MCG130610	3	3	2.50482e+06	1.65263e+06	384623	1.75312e+06	1.68867e+06	8.96026e+06	1.79771e+06	1.32388e+06	1.82546e+06	1.46811e+06	1.32936e+06	1.9355e+06	2.45573e+06	2.52865e+06	982481	1.4206e+06	4.1227e+06	614123
Q8VCW9	Q8VCW9_MOUSE	Cytochrome P450, family 2, subfamily a, polypeptide 12	21	11	2.48718e+06	2.43805e+06	3.50778e+06	4.88306e+06	5.08651e+06	1.35018e+07	6.29165e+06	3.64642e+06	4.7528e+06	4.7627e+06	5.82556e+06	1.34081e+07	3.87779e+06	2.62913e+06	2.39695e+06	3.5356e+06	3.71395e+06	7.28516e+06
Q14DH7	ACSS3_MOUSE	Acyl-CoA synthetase short-chain family member 3, mitochondrial	11	9	2.42769e+06	3.43525e+06	5.16126e+06	4.98739e+06	3.91042e+06	4.98749e+06	2.64808e+06	2.48746e+06	2.18463e+06	3.35299e+06	3.13324e+06	1.34333e+07	2.20244e+06	2.37108e+06	3.00012e+06	4.38911e+06	4.71776e+06	5.03034e+06
Q8K2M0-2	RM38_MOUSE	Isoform 2 of 39S ribosomal protein L38, mitochondrial	7	7	2.40451e+06	2.79492e+06	2.55277e+06	3.87112e+06	2.25717e+06	1.93526e+06	3.27889e+06	2.17917e+06	1.49523e+06	2.00568e+06	2.02555e+06	1.63608e+06	2.22668e+06	1.68533e+06	1.2654e+06	2.56226e+06	1.31689e+06	1.12998e+06
Q5RKZ7	MOCS1_MOUSE	Molybdenum cofactor biosynthesis protein 1	9	9	2.39438e+06	2.20574e+06	2.4564e+06	4.0648e+06	3.15667e+06	2.87527e+06	2.92022e+06	2.04525e+06	2.96816e+06	3.59962e+06	1.90944e+06	7.92987e+06	3.68873e+06	1.50371e+06	2.76638e+06	3.79165e+06	1.90571e+06	2.7743e+06
D3Z5R8	D3Z5R8_MOUSE	Putative uncharacterized protein Rps19	3	2	2.38735e+06	694831	172603	2.5156e+06	995580	2.61847e+06	1.12124e+06	448578	831626	2.35407e+06	1.51782e+06	1.00954e+06	1.20276e+06	324050	430146	1.46097e+06	1.05499e+06	644628
Q8BU88	RM22_MOUSE	39S ribosomal protein L22, mitochondrial	7	7	2.36595e+06	996638	993782	1.04931e+06	1.25523e+06	2.00946e+06	3.05063e+06	1.4819e+06	2.04499e+06	1.41129e+06	905448	3.65654e+06	2.31859e+06	1.37506e+06	2.39188e+06	1.459e+06	1.10585e+06	2.93276e+06
A6X954	A6X954_MOUSE	Mitochondrial ribosomal protein L39	8	8	2.36593e+06	3.09398e+06	2.22041e+06	1.83011e+06	2.81428e+06	1.655e+06	1.10151e+06	3.77478e+06	3.45155e+06	1.95475e+06	2.37268e+06	1.84363e+06	1.7556e+06	2.57007e+06	2.43146e+06	2.00274e+06	5.98223e+06	4.27638e+06
Q9CPX7	RT16_MOUSE	28S ribosomal protein S16, mitochondrial	2	2	2.36275e+06	2.3084e+06	1.52271e+06	1.35594e+06	2.57056e+06	3.10377e+06	1.37909e+06	1.09152e+06	2.6043e+06	2.11084e+06	2.50415e+06	2.22843e+06	2.10262e+06	1.78293e+06	2.20061e+06	2.12718e+06	863925	2.16144e+06
Q9CZL5	PHS2_MOUSE	Pterin-4-alpha-carbinolamine dehydratase 2	5	5	2.35609e+06	3.53139e+06	1.10157e+06	2.53283e+06	2.63504e+06	2.7271e+06	2.33786e+06	2.33122e+06	3.04093e+06	2.59148e+06	3.09395e+06	8.30893e+06	4.07634e+06	1.324e+06	1.69125e+06	2.90747e+06	2.05848e+06	1.44868e+06
Q91WM2	CECR5_MOUSE	Cat eye syndrome critical region protein 5 homolog	5	5	2.35502e+06	2.08021e+06	1.4798e+06	1.567e+06	2.86547e+06	5.09636e+06	1.7231e+06	1.73313e+06	1.42703e+06	1.96226e+06	2.46313e+06	2.32721e+06	2.17334e+06	2.57107e+06	1.98008e+06	2.10979e+06	2.43506e+06	2.02911e+06
D3YU45	D3YU45_MOUSE	Putative uncharacterized protein Gm3940	7	1	2.34169e+06	2.4528e+06	2.05373e+06	2.77595e+06	3.28229e+06	65087.4	2.97477e+06	2.85745e+06	4.50296e+06	3.31934e+06	4.29809e+06	1.32683e+06	1.14006e+06	3.18695e+06	3.3668e+06	2.82998e+06	7.03616e+06	1.21458e+07
Q9CR98	F136A_MOUSE	Protein FAM136A	9	9	2.34095e+06	2.31607e+06	1.76709e+06	2.57551e+06	2.56613e+06	1.83747e+06	1.88318e+06	2.86464e+06	2.22069e+06	2.84224e+06	2.66454e+06	3.35273e+06	3.01139e+06	2.31166e+06	2.90046e+06	2.91059e+06	2.53913e+06	4.76563e+06
Q3URE1	ACSF3_MOUSE	Acyl-CoA synthetase family member 3, mitochondrial	9	9	2.33155e+06	2.84255e+06	2.6923e+06	1.9738e+06	3.69445e+06	5.57655e+06	1.74401e+06	3.76997e+06	3.71614e+06	3.17506e+06	4.03251e+06	3.56053e+06	3.06352e+06	3.9794e+06	3.00663e+06	2.22285e+06	3.60823e+06	6.82247e+06
Q3U5P4	Q3U5P4_MOUSE	Putative uncharacterized protein	4	4	2.3315e+06	2.04874e+06	2.09731e+06	2.57921e+06	595830	2.15178e+06	3.52625e+06	957478	834153	1.43775e+06	736940	4.18251e+06	1.6873e+06	1.60879e+06	1.78954e+06	1.2277e+06	1.14274e+06	1.60221e+06
Q3UCC6	Q3UCC6_MOUSE	Putative uncharacterized protein (Fragment)	11	6	2.32348e+06	1.59467e+06	2.8649e+06	3.61413e+06	3.42494e+06	3.44064e+06	3.75843e+06	1.90916e+06	2.65961e+06	4.0223e+06	2.57823e+06	3.59958e+06	4.2692e+06	2.92947e+06	3.67385e+06	4.38443e+06	4.40869e+06	4.23479e+06
Q3TY87	Q3TY87_MOUSE	Putative uncharacterized protein	11	11	2.32091e+06	1.47491e+06	971881	4.85679e+06	2.16071e+06	7.07133e+06	2.92263e+06	2.80146e+06	1.62629e+06	6.41066e+06	3.56843e+06	5.78611e+06	3.84379e+06	2.20247e+06	1.99334e+06	3.67579e+06	2.53283e+06	2.24287e+06
Q0VDM9	Q0VDM9_MOUSE	Krt78 protein (Fragment)	1	1	2.31762e+06	1.11299e+06	796304	1.29136e+06	1.43045e+06	1.15792e+06	722783	943115	1.58042e+06	627151	4.51005e+06	645053	754097	6.8229e+06	8.09484e+06	1.18977e+06	3.15607e+06	166746
Q9CZP5	BCS1_MOUSE	Mitochondrial chaperone BCS1	6	6	2.31617e+06	2.34605e+06	2.52442e+06	3.30243e+06	3.04876e+06	3.61435e+06	3.2268e+06	1.92749e+06	2.58092e+06	2.61451e+06	2.92946e+06	1.67753e+06	1.6067e+06	2.71066e+06	2.20845e+06	1.7646e+06	1.88744e+06	1.95383e+06
Q8BYL4	SYYM_MOUSE	Tyrosyl-tRNA synthetase, mitochondrial	2	2	2.30054e+06	661951	1.26741e+06	695203	823813	2.06855e+06	1.44564e+06	777166	2.52715e+06	1.15206e+06	1.46772e+06	2.75626e+06	960167	1.60338e+06	1.80819e+06	953810	1.14803e+06	1.88323e+06
P50285	FMO1_MOUSE	Dimethylaniline monooxygenase [N-oxide-forming] 1	12	12	2.25438e+06	2.42912e+06	5.4993e+06	3.2155e+06	2.3843e+06	1.36487e+06	1.70878e+06	1.64847e+06	2.34857e+06	2.30533e+06	1.99678e+06	2.14794e+06	2.61364e+06	2.4071e+06	2.14753e+06	2.01065e+06	4.04162e+06	1.81626e+06
Q5D073	Q5D073_MOUSE	Peroxisomal membrane protein 2	6	6	2.25269e+06	2.60015e+06	2.30182e+06	2.5969e+06	2.45444e+06	2.05005e+06	2.52277e+06	5.59562e+06	2.14652e+06	2.58625e+06	2.80944e+06	8.04981e+06	2.90645e+06	3.32176e+06	3.11543e+06	2.59259e+06	2.55528e+06	2.93035e+06
Q8K411-2	PREP_MOUSE	Isoform 2 of Presequence protease, mitochondrial	20	20	2.23586e+06	3.80355e+06	1.24797e+06	3.58895e+06	3.17859e+06	2.35064e+06	2.83031e+06	2.31773e+06	2.284e+06	2.68623e+06	2.951e+06	3.46211e+06	1.94035e+06	2.63559e+06	1.39031e+06	2.75665e+06	2.99034e+06	2.06797e+06
Q3TK12	Q3TK12_MOUSE	Putative uncharacterized protein	6	6	2.22729e+06	2.97778e+06	1.27326e+06	2.13135e+06	4.56809e+06	901965	1.1225e+06	1.52402e+06	1.88938e+06	3.03421e+06	5.50361e+06	7.33087e+06	1.46874e+06	2.74838e+06	1.37051e+06	1.611e+06	2.73439e+06	4.17891e+06
Q9CPR5	RM15_MOUSE	39S ribosomal protein L15, mitochondrial	4	2	2.20868e+06	2.55323e+06	1.48868e+06	2.63257e+06	1.99563e+06	3.69741e+06	2.12337e+06	1.76906e+06	1.82548e+06	1.85579e+06	2.42728e+06	1.62477e+06	2.90085e+06	1.86982e+06	1.30065e+06	2.13937e+06	2.22078e+06	1.99759e+06
Q8C297	Q8C297_MOUSE	Putative uncharacterized protein	2	2	2.18415e+06	454970	433005	1.24792e+06	2.22727e+06	1.85021e+06	1.43683e+06	446796	242867	140217	133815	1.27642e+06	152950	265591	111502	269525	311406	464613
Q920L1	FADS1_MOUSE	Fatty acid desaturase 1	3	3	2.16708e+06	1.41849e+06	724615	1.84955e+06	2.04892e+06	2.78564e+06	3.64954e+06	1.49898e+06	1.34864e+06	1.06179e+06	1.62847e+06	911577	4.03714e+06	4.59325e+06	1.52012e+06	1.6587e+06	1.80585e+06	1.57786e+06
Q9D7N3	RT09_MOUSE	28S ribosomal protein S9, mitochondrial	7	2	2.15855e+06	253949	842279	287356	508590	249634	149290	180488	391270	204691	572020	124752	164076	1.02745e+06	390339	348485	209576	321477
Q07797	LG3BP_MOUSE	Galectin-3-binding protein	7	7	2.15112e+06	1.45908e+06	1.13359e+06	1.42589e+06	1.60162e+06	1.81406e+06	1.79074e+06	2.05632e+06	1.83517e+06	1.06093e+06	1.14394e+06	1.17329e+06	592895	2.3306e+06	1.52387e+06	1.37091e+06	973366	1.76805e+06
Q8CGB9	Q8CGB9_MOUSE	Insulin degrading enzyme	5	5	2.1256e+06	2.24416e+06	917914	1.78657e+06	1.55205e+06	2.39236e+06	1.64897e+06	504606	1.58749e+06	1.77807e+06	1.91017e+06	1.16856e+06	978629	1.2755e+06	1.3962e+06	1.11349e+06	1.56148e+06	887666
Q5CZY9	Q5CZY9_MOUSE	Rps16 protein	6	6	2.12552e+06	3.12182e+06	2.55984e+06	2.51983e+06	3.59183e+06	1.87895e+06	2.02236e+06	2.98157e+06	2.77847e+06	4.78967e+06	5.66759e+06	6.48582e+06	3.1309e+06	3.55075e+06	3.88202e+06	2.41442e+06	3.6043e+06	6.23585e+06
B1AS38	B1AS38_MOUSE	Mitochondrial ribosomal protein L37	10	10	2.09551e+06	2.46055e+06	1.69773e+06	3.06827e+06	2.33416e+06	2.69916e+06	2.58346e+06	1.60946e+06	1.89269e+06	2.11002e+06	2.07788e+06	1.29569e+06	2.9527e+06	1.73914e+06	1.93594e+06	2.52586e+06	2.62407e+06	2.93747e+06
Q9CZ42-2	CARKD_MOUSE	Isoform 2 of Carbohydrate kinase domain-containing protein	9	7	2.08068e+06	2.75814e+06	1.72054e+06	2.35262e+06	3.09805e+06	4.63599e+06	2.35487e+06	2.0587e+06	5.95048e+06	2.38997e+06	2.54354e+06	4.77919e+06	3.05436e+06	2.09389e+06	6.5765e+06	2.35799e+06	2.54455e+06	3.29591e+06
Q9CYV5	TM135_MOUSE	Transmembrane protein 135	10	10	2.06813e+06	2.5643e+06	1.99842e+06	2.51461e+06	2.26911e+06	2.59306e+06	2.13098e+06	2.12033e+06	2.02221e+06	1.90409e+06	2.06849e+06	1.25178e+06	3.5514e+06	3.46674e+06	3.55652e+06	1.9075e+06	2.38686e+06	1.99952e+06
Q91YM4-2	TBRG4_MOUSE	Isoform 2 of Protein TBRG4	9	7	2.04613e+06	1.23841e+06	1.40062e+06	4.01629e+06	1.31506e+06	4.68755e+06	3.90286e+06	2.02258e+06	2.85967e+06	2.55984e+06	1.70123e+06	4.53254e+06	8.8814e+06	1.47046e+06	1.52067e+06	3.34859e+06	1.52088e+06	1.13581e+06
A2AJX2	A2AJX2_MOUSE	Novel protein (Possible ortholog of Rat hormone-regulated proliferation-associated 20 kDa protein (HRPAP20))	5	3	2.01016e+06	2.44829e+06	3.43065e+06	1.97959e+06	1.73318e+06	2.1317e+06	1.36594e+06	1.89095e+06	2.36204e+06	1.88907e+06	1.7175e+06	1.00665e+06	2.45937e+06	2.42328e+06	2.0557e+06	1.643e+06	1.7711e+06	1.34268e+06
Q3THH1	Q3THH1_MOUSE	Putative uncharacterized protein	6	5	2.00925e+06	2.03964e+06	1.33394e+06	1.75258e+06	2.29336e+06	2.61987e+06	2.24705e+06	2.67701e+06	2.74968e+06	2.55743e+06	3.14845e+06	2.11956e+06	2.56983e+06	1.80185e+06	2.03589e+06	1.83573e+06	2.69234e+06	2.00827e+06
B1AXQ0	B1AXQ0_MOUSE	Glyoxylate reductase/hydroxypyruvate reductase (Fragment)	4	2	1.98931e+06	4.23642e+06	8.03677e+06	3.95404e+06	5.31886e+06	7.61345e+06	3.68629e+06	1.42148e+06	4.5434e+06	3.63153e+06	5.76366e+06	4.09451e+06	3.55861e+06	4.81977e+06	4.04274e+06	3.47707e+06	7.07202e+06	3.67719e+06
Q9D1I5	MCEE_MOUSE	Methylmalonyl-CoA epimerase, mitochondrial	6	6	1.98028e+06	3.00566e+06	3.08492e+06	2.42697e+06	3.33412e+06	3.83027e+06	2.91456e+06	2.9768e+06	3.9695e+06	2.20062e+06	3.36016e+06	3.91461e+06	2.17155e+06	2.87043e+06	2.45104e+06	2.10274e+06	3.53813e+06	5.24358e+06
A3E4B6	A3E4B6_MOUSE	NADH-ubiquinone oxidoreductase chain 4	6	6	1.98026e+06	1.48213e+06	1.8852e+06	1.86637e+06	1.59928e+06	2.83104e+06	2.01008e+06	1.55179e+06	1.91503e+06	1.65412e+06	1.64015e+06	525837	1.80318e+06	1.39667e+06	575570	1.87226e+06	1.37765e+06	596745
Q3TWI5	Q3TWI5_MOUSE	Putative uncharacterized protein (Fragment)	2	2	1.97993e+06	958682	899856	2.34158e+06	996224	2.55866e+06	2.1216e+06	440470	1.26688e+06	1.62842e+06	1.63756e+06	2.16064e+06	1.9024e+06	1.70044e+06	1.78686e+06	1.68397e+06	1.79104e+06	2.15365e+06
Q9WUU7	CATZ_MOUSE	Cathepsin Z	5	5	1.9581e+06	1.22509e+06	734912	1.98022e+06	443067	332940	2.58545e+06	1.93557e+06	2.1218e+06	1.3024e+06	738603	670392	1.18676e+06	671524	1.62744e+06	1.38048e+06	1.06815e+06	806290
Q5FWB6	Q5FWB6_MOUSE	MCG17387, isoform CRA_a	5	3	1.92725e+06	2.06463e+06	1.92536e+06	3.37856e+06	3.0652e+06	3.07049e+06	1.93701e+06	3.35855e+06	2.66924e+06	3.872e+06	5.61148e+06	1.48802e+06	2.48959e+06	4.19845e+06	2.70539e+06	2.33509e+06	2.87154e+06	1.98813e+06
D3Z792	D3Z792_MOUSE	Putative uncharacterized protein Rtn4ip1	2	2	1.89319e+06	2.41896e+06	3.09706e+06	1.62234e+06	2.8919e+06	2.41794e+06	1.55692e+06	1.34596e+06	2.80941e+06	1.50909e+06	2.88137e+06	2.34821e+06	1.48364e+06	2.83258e+06	2.53125e+06	1.53998e+06	1.8822e+06	2.24078e+06
A3E4A8	A3E4A8_MOUSE	NADH-ubiquinone oxidoreductase chain 2	3	3	1.89026e+06	1.63296e+06	2.2694e+06	1.5427e+06	2.26028e+06	1.12069e+06	2.3549e+06	4.01604e+06	4.703e+06	2.28988e+06	3.44716e+06	3.50749e+06	1.83325e+06	4.78169e+06	3.44431e+06	2.03328e+06	3.84397e+06	2.87666e+06
A2AJT6	A2AJT6_MOUSE	Coenzyme Q3 homolog methyltransferase (Yeast)	3	3	1.88512e+06	2.13876e+06	1.25446e+06	1.69047e+06	1.95151e+06	1.61624e+06	1.54592e+06	2.44836e+06	2.08355e+06	2.08719e+06	2.45837e+06	2.32512e+06	1.53141e+06	2.17143e+06	1.51264e+06	1.74231e+06	1.92629e+06	692910
Q8K239	Q8K239_MOUSE	Elongation factor Ts (Fragment)	4	4	1.87872e+06	2.78725e+06	2.99989e+06	2.87047e+06	4.23889e+06	5.89732e+06	3.49561e+06	1.55003e+06	5.1534e+06	3.08264e+06	4.19655e+06	4.95444e+06	2.23081e+06	8.30206e+06	4.62298e+06	3.16575e+06	3.18132e+06	5.29398e+06
Q3UJV6	Q3UJV6_MOUSE	MCG13388, isoform CRA_b	1	1	1.87789e+06	2.38606e+06	1.0665e+06	1.76024e+06	2.42759e+06	1.9033e+06	1.05734e+06	496143	392760	1.05496e+06	2.21132e+06	257882	2.49592e+06	993548	1.25664e+06	1.37047e+06	2.24536e+06	1.76688e+06
Q3TV98	Q3TV98_MOUSE	Putative uncharacterized protein (Fragment)	6	5	1.87458e+06	1.04524e+06	1.5835e+06	1.02065e+06	984984	1.46164e+06	685988	813637	1.72068e+06	932741	1.77238e+06	2.07139e+06	1.59896e+06	1.91007e+06	1.05812e+06	677295	743284	941801
Q3UBR4	Q3UBR4_MOUSE	Putative uncharacterized protein	2	2	1.86357e+06	1.21915e+06	724377	930529	996728	1.25356e+06	1.40221e+06	1.13839e+06	1.43307e+06	707013	933977	974974	1.24297e+06	786067	1.24742e+06	747429	786668	1.10259e+06
P04939	MUP3_MOUSE	Major urinary protein 3	8	3	1.85257e+06	1.87479e+06	1.28002e+06	2.85899e+06	2.26246e+06	1.05305e+06	1.45538e+06	2.23903e+06	1.58029e+06	2.49315e+06	3.41045e+06	2.026e+06	2.10833e+06	2.32756e+06	1.73182e+06	1.68161e+06	2.26242e+06	131648
Q9CQ40	RM49_MOUSE	39S ribosomal protein L49, mitochondrial	1	1	1.85069e+06	2.30076e+06	1.15343e+06	2.53031e+06	2.40051e+06	1.77118e+06	1.8953e+06	1.48871e+06	1.98271e+06	1.72009e+06	3.23879e+06	257852	2.48564e+06	2.64611e+06	1.71824e+06	1.98181e+06	2.62443e+06	257844
Q61285	ABCD2_MOUSE	ATP-binding cassette sub-family D member 2	4	3	1.84854e+06	857441	329945	634608	784591	761170	695692	380342	511871	366174	605747	406717	1.25017e+06	652775	545907	699323	890895	435863
Q9DCC7	ISC2B_MOUSE	Isochorismatase domain-containing protein 2B, mitochondrial	3	2	1.84839e+06	1.14466e+06	1.3845e+06	1.58195e+06	837338	325988	2.15995e+06	1.71067e+06	1.53592e+06	1.52641e+06	1.26748e+06	1.13409e+06	867723	1.06304e+06	1.36062e+06	1.75412e+06	1.24879e+06	1.99248e+06
Q8BIP0	SYDM_MOUSE	Aspartyl-tRNA synthetase, mitochondrial	2	2	1.83798e+06	212381	255496	52652.7	62825.9	6.32234e+06	189773	216874	777906	263104	460427	3354.7	499025	214544	172319	57377.9	490226	73634.1
Q6XL46	Q6XL46_MOUSE	UDP glycosyltransferase 1 family polypeptide A9	15	3	1.83374e+06	2.21826e+06	2.28203e+06	2.57966e+06	5.27482e+06	1.96362e+06	1.76174e+06	4.79703e+06	4.73903e+06	2.34425e+06	6.19046e+06	6.99126e+06	1.3728e+06	6.36362e+06	6.93787e+06	1.73327e+06	2.4606e+06	7.7101e+06
Q3UHB1	NT5D3_MOUSE	5'-nucleotidase domain-containing protein 3	1	1	1.82106e+06	878404	2.51546e+06	897568	462580	1.52726e+06	1.02043e+06	99038.3	717114	595844	410306	1.34327e+07	569134	58029.5	457314	576322	616189	933786
Q8BK48	Q8BK48_MOUSE	Carboxylesterase 5, isoform CRA_b	10	6	1.81392e+06	1.24375e+06	1.86132e+06	3.40429e+06	2.92438e+06	8.96542e+06	1.78072e+06	2.17742e+06	2.42341e+06	2.65536e+06	3.58009e+06	564252	1.61602e+06	2.89687e+06	3.1714e+06	2.31942e+06	3.41098e+06	893031
Q3UNW2	Q3UNW2_MOUSE	Putative uncharacterized protein	7	4	1.80847e+06	1.22019e+06	2.29844e+06	1.24322e+06	2.6624e+06	1.07949e+06	1.07192e+06	2.92289e+06	3.19463e+06	1.52074e+06	2.89788e+06	3.44459e+06	1.10336e+06	4.05987e+06	2.87716e+06	904488	1.15266e+06	1.62728e+06
Q9CQF0	RM11_MOUSE	39S ribosomal protein L11, mitochondrial	3	3	1.80566e+06	906974	2.22241e+06	1.23666e+06	765528	1.0551e+06	877947	1.29404e+06	1.39473e+06	1.21268e+06	1.69138e+06	495477	950357	1.49588e+06	1.14829e+06	880698	1.37034e+06	1.25186e+06
Q8C6I5	Q8C6I5_MOUSE	Nitrogen fixation gene 1 (S. cerevisiae)	15	12	1.78879e+06	1.4882e+06	1.38209e+06	1.75195e+06	1.82718e+06	1.7367e+06	2.13782e+06	1.40688e+06	1.35864e+06	1.53503e+06	1.9007e+06	4.35345e+06	1.63368e+06	2.31691e+06	1.46929e+06	1.73282e+06	1.44301e+06	1.99942e+06
Q8BJ03-2	COX15_MOUSE	Isoform 2 of Cytochrome c oxidase assembly protein COX15 homolog	6	6	1.78573e+06	1.34135e+06	1.44719e+06	2.25521e+06	1.25609e+06	3.93637e+06	2.01662e+06	755517	1.96347e+06	1.5962e+06	977970	1.43506e+06	1.12763e+06	703932	1.6872e+06	1.75669e+06	1.12619e+06	2.01559e+06
Q3TMX5	Q3TMX5_MOUSE	Arginine-rich, mutated in early stage tumors, isoform CRA_b	5	5	1.7817e+06	1.46874e+06	759823	1.69129e+06	1.80918e+06	3.17644e+06	1.84147e+06	1.51859e+06	1.70987e+06	2.01709e+06	1.75535e+06	1.57122e+07	1.77384e+06	1.11108e+06	1.47241e+06	1.54044e+06	1.45122e+06	2.15415e+06
Q8VED5	K2C79_MOUSE	Keratin, type II cytoskeletal 79	3	1	1.7791e+06	427836	636243	574976	684394	83513.5	369166	1.37557e+06	849431	169015	2.40071e+06	236465	640220	2.10403e+06	5.13661e+06	511800	873635	303404
Q3TH84	Q3TH84_MOUSE	Putative uncharacterized protein	4	4	1.77722e+06	2.02993e+06	931125	4.62993e+06	2.18176e+06	3.58932e+06	3.22486e+06	1.80661e+06	2.44095e+06	3.38085e+06	1.86014e+06	1.06107e+06	3.70473e+06	1.21986e+06	2.71659e+06	4.30132e+06	2.10195e+06	6.58406e+06
Q3TQC7	Q3TQC7_MOUSE	Putative uncharacterized protein	5	5	1.75891e+06	1.47088e+06	1.21824e+06	2.14768e+06	1.96027e+06	2.93295e+06	1.50235e+06	1.35698e+06	1.24185e+06	1.50532e+06	1.65406e+06	1.48421e+06	2.4714e+06	3.82433e+06	2.39016e+06	1.81761e+06	1.61363e+06	1.31738e+06
Q9CY27	TECR_MOUSE	Trans-2,3-enoyl-CoA reductase	8	7	1.75489e+06	1.37458e+06	2.55062e+06	1.39404e+06	484783	755694	2.26077e+06	1.39656e+06	3.19321e+06	520580	720644	1.99077e+07	1.03427e+06	811940	1.69545e+06	1.18014e+06	500508	855539
Q3UJW9	Q3UJW9_MOUSE	Putative uncharacterized protein	2	2	1.73388e+06	1.7373e+06	1.21613e+06	1.62699e+06	1.44616e+06	2.56714e+06	1.79622e+06	686430	1.65581e+06	1.49332e+06	1.15065e+06	1.58702e+06	1.32515e+06	926649	1.14742e+06	1.48225e+06	1.54355e+06	1.95954e+06
Q8BH80	Q8BH80_MOUSE	Putative uncharacterized protein	3	3	1.72999e+06	1.83272e+06	960907	1.96525e+06	2.0908e+06	1.30394e+06	1.38846e+06	1.30582e+06	1.60277e+06	1.97585e+06	2.27565e+06	1.79717e+06	1.51206e+06	1.58535e+06	1.0388e+06	1.95066e+06	1.93882e+06	1.62916e+06
Q8BHE8	CB047_MOUSE	Uncharacterized protein C2orf47 homolog, mitochondrial	3	3	1.68941e+06	1.95346e+06	2.22293e+06	1.64498e+06	1.88583e+06	1.81077e+06	2.08542e+06	1.69042e+06	2.25878e+06	1.83167e+06	1.9419e+06	1.91767e+06	1.02463e+06	1.73522e+06	1.95189e+06	1.43514e+06	2.40442e+06	435923
D3YXG3	D3YXG3_MOUSE	Putative uncharacterized protein Gm4963	4	4	1.68122e+06	2.28644e+06	1.4726e+06	3.21788e+06	3.43273e+06	3.02123e+06	2.90816e+06	2.31063e+06	2.44076e+06	3.88099e+06	4.96503e+06	2.83274e+06	1.8703e+06	2.44136e+06	2.22024e+06	2.5805e+06	3.3861e+06	2.28885e+06
Q924L1-2	LTMD1_MOUSE	Isoform 2 of LETM1 domain-containing protein 1	3	3	1.66469e+06	1.50246e+06	2.06069e+06	955539	1.62131e+06	1.87818e+06	1.01503e+06	1.65674e+06	1.60742e+06	951372	1.71e+06	1.17573e+06	524695	1.63001e+06	1.53645e+06	770302	1.72896e+06	1.24158e+06
Q9CPU2	NDUB2_MOUSE	NADH dehydrogenase [ubiquinone] 1 beta subcomplex subunit 2, mitochondrial	1	1	1.65765e+06	867232	1.36885e+06	1.27386e+06	1.40596e+06	1.06893e+06	1.51123e+06	2.03537e+06	1.28756e+06	1.48398e+06	919938	564.831	1.63993e+06	2.12359e+06	103455	1.49177e+06	1.29921e+06	2515.02
Q9D6S7	RRFM_MOUSE	Ribosome-recycling factor, mitochondrial	5	4	1.65217e+06	1.77801e+06	377500	2.91187e+06	1.98387e+06	1.75287e+06	2.68459e+06	662278	1.92794e+06	1.32549e+06	1.56458e+06	1.22305e+06	1.57576e+06	1.43477e+06	722783	2.24632e+06	1.66898e+06	2.23232e+06
Q3TIF8	Q3TIF8_MOUSE	40S ribosomal protein S24	3	2	1.62397e+06	1.00638e+06	724135	2.57877e+06	1.01129e+06	3.75005e+06	2.19688e+06	468533	2.05698e+06	2.83579e+06	1.74511e+06	4.94142e+06	6.61167e+06	952235	1.20627e+06	2.50993e+06	1.77545e+06	1.26585e+06
Q6ZWV3	RL10_MOUSE	60S ribosomal protein L10	5	5	1.61586e+06	1.49403e+06	1.68935e+06	2.5908e+06	2.13333e+06	2.69126e+06	1.30585e+06	2.63906e+06	1.53022e+06	2.36372e+06	1.22909e+06	2.03678e+06	2.75194e+06	1.28317e+06	1.70118e+06	1.95484e+06	1.00257e+06	1.63731e+06
Q3TBB4	Q3TBB4_MOUSE	Putative uncharacterized protein (Fragment)	2	2	1.61455e+06	615606	106045	708585	396403	1.45482e+06	662520	376344	521128	707336	458765	461066	552486	2.4305e+06	2.24859e+06	396838	586820	259410
Q3TMB3	Q3TMB3_MOUSE	Putative uncharacterized protein	2	2	1.61269e+06	990981	324994	1.54389e+06	629720	1.23216e+06	1.52729e+06	607916	618872	1.21532e+06	632964	747257	651522	555043	438209	825728	771693	748396
Q3TFP8	Q3TFP8_MOUSE	Putative uncharacterized protein	2	2	1.6112e+06	700209	842555	1.22183e+06	1.31234e+06	1.44493e+06	551709	2.34133e+06	589822	1.09217e+06	2.20212e+06	204166	1.37084e+06	1.65699e+06	1.14357e+06	1.32877e+06	721247	841857
P61922	GABT_MOUSE	4-aminobutyrate aminotransferase, mitochondrial	23	6	1.6088e+06	545908	673512	5.70505e+06	591796	4.7051e+06	4.70247e+06	531585	479045	1.63265e+06	566984	554200	1.06792e+06	580830	653424	2.0936e+06	672216	662099
B1ARN8	B1ARN8_MOUSE	Hydroxysteroid dehydrogenase-2, delta<5>-3-beta	4	3	1.60296e+06	1.72167e+06	1.29557e+06	2.06031e+06	2.58419e+06	2.25693e+06	1.69843e+06	2.04353e+06	1.76816e+06	2.00931e+06	2.85064e+06	675062	1.90629e+06	2.13377e+06	1.97543e+06	1.77598e+06	2.67378e+06	1.40115e+06
A2A8C9	A2A8C9_MOUSE	DnaJ (Hsp40) homolog, subfamily C, member 11	9	9	1.5955e+06	2.67716e+06	1.49012e+06	4.21237e+06	2.50809e+06	3.26723e+06	2.59345e+06	1.62139e+06	2.57246e+06	2.87091e+06	2.64019e+06	1.53921e+06	3.08338e+06	2.14779e+06	1.85973e+06	2.93752e+06	3.81486e+06	3.00816e+06
Q3V2F9	Q3V2F9_MOUSE	Cytochrome b (Fragment)	1	1	1.59418e+06	3.42055e+06	1.50456e+06	2.49604e+06	1.55896e+06	1.86979e+06	2.37859e+06	2.76785e+06	2.44207e+06	1.79143e+06	1.60102e+06	140719	2.52693e+06	1.62635e+06	1.57672e+06	1.95876e+06	2.39543e+06	943685
Q8R4H7	NAGS_MOUSE	N-acetylglutamate synthase, mitochondrial	5	5	1.59236e+06	1.44311e+06	2.06457e+06	2.58596e+06	2.04693e+06	1.6093e+06	1.71559e+06	1.96149e+06	1.67508e+06	2.26815e+06	3.11398e+06	588350	1.40466e+06	1.02094e+06	3.22878e+06	1.72857e+06	2.97338e+06	3.40212e+06
Q8QZY2	GLCTK_MOUSE	Glycerate kinase	10	3	1.59203e+06	1.68486e+06	1.38137e+06	1.99583e+06	1.84268e+06	7.32918e+06	933150	1.49989e+06	1.92355e+06	2.59643e+06	2.39656e+06	3.75355e+06	2.29358e+06	1.21042e+06	1.79353e+06	2.15928e+06	1.79889e+06	692543
Q3TWG2	Q3TWG2_MOUSE	Putative uncharacterized protein	6	6	1.58908e+06	1.18009e+06	641522	2.57188e+06	1.90261e+06	2.5038e+06	1.4927e+06	1.02747e+06	1.81565e+06	1.49181e+06	2.21421e+06	340694	2.23266e+06	1.63411e+06	1.17167e+06	1.42041e+06	1.93146e+06	1.28619e+06
D3YVW7	D3YVW7_MOUSE	Putative uncharacterized protein Tomm40	10	5	1.58669e+06	2.30335e+06	1.46289e+06	2.07903e+06	2.30038e+06	917689	2.15414e+06	883647	3.21982e+06	1.57508e+06	2.06796e+06	2.53933e+06	2.02915e+06	1.55317e+06	1.97676e+06	2.0222e+06	1.43809e+06	8.54306e+06
D3YTQ9	D3YTQ9_MOUSE	Putative uncharacterized protein Rps15	2	2	1.58349e+06	1.14153e+06	141854	2.13415e+06	2.3063e+06	1.2322e+06	1.61861e+06	126848	304605	1.31675e+06	2.38444e+06	1.5156e+06	619272	302928	314558	854362	1.61713e+06	1.08583e+06
Q3TWT5	Q3TWT5_MOUSE	Putative uncharacterized protein	8	7	1.57756e+06	2.38099e+06	2.48619e+06	3.52925e+06	2.49826e+06	2.3212e+06	2.33527e+06	1.87355e+06	3.34596e+06	2.51706e+06	2.31941e+06	1.54644e+07	1.70925e+06	2.65784e+06	1.54725e+06	1.51077e+06	2.64507e+06	1.22472e+06
D3Z6F9	D3Z6F9_MOUSE	Putative uncharacterized protein Oxsm	6	5	1.57632e+06	2.37273e+06	1.36005e+06	2.05737e+06	2.35874e+06	1.96022e+06	2.30431e+06	2.83159e+06	3.38048e+06	2.05474e+06	2.64888e+06	4.09646e+06	1.95581e+06	2.29481e+06	3.04165e+06	2.38029e+06	3.72945e+06	3.16183e+06
Q9CPQ3	TOM22_MOUSE	Mitochondrial import receptor subunit TOM22 homolog	1	1	1.57394e+06	905777	65920.6	2.36874e+06	470887	1.83388e+06	1.33183e+06	198234	408066	771821	506505	56851.9	804480	123058	269621	853920	804858	776707
Q9DD20	MET7B_MOUSE	Methyltransferase-like protein 7B	9	8	1.56983e+06	1.59829e+06	1.49409e+06	3.16472e+06	1.64842e+06	1.99679e+06	1.97047e+06	2.62797e+06	2.18714e+06	2.50255e+06	3.80459e+06	2.78511e+06	2.57378e+06	2.61548e+06	2.62173e+06	2.17324e+06	1.69857e+06	3.56666e+06
Q9D1H8	RM53_MOUSE	39S ribosomal protein L53, mitochondrial	4	4	1.56638e+06	1.69589e+06	1.05766e+06	1.1617e+06	1.44915e+06	3.08326e+06	1.55785e+06	1.89947e+06	1.58495e+06	1.2799e+06	1.53539e+06	1.49821e+06	1.03472e+06	2.45963e+06	1.10148e+06	1.10814e+06	1.25355e+06	1.09013e+06
Q9D625	Q9D625_MOUSE	Putative uncharacterized protein	8	8	1.56343e+06	1.15022e+06	1.82055e+06	1.12855e+06	1.13122e+06	1.04566e+06	1.60959e+06	1.3526e+06	1.61625e+06	860578	743526	1.21322e+06	2.74502e+06	1.33869e+06	2.1068e+06	766659	503767	794285
Q8BH59	CMC1_MOUSE	Calcium-binding mitochondrial carrier protein Aralar1	13	7	1.55834e+06	1.31748e+06	1.01292e+06	1.38213e+06	1.80192e+06	1.78962e+06	1.5546e+06	1.56379e+06	1.30193e+06	1.88719e+06	2.43727e+06	1.1308e+07	2.04806e+06	1.52329e+06	1.52536e+06	1.39572e+06	1.52476e+06	1.23068e+06
Q91XE8	TM205_MOUSE	Transmembrane protein 205	1	1	1.54968e+06	1.55545e+06	704841	1.44357e+06	2.11053e+06	1.0706e+06	1.22378e+06	1.7816e+06	1.87665e+06	1.93358e+06	2.9112e+06	2.59508e+06	1.75964e+06	3.45571e+06	1.81533e+06	1.55678e+06	2.05769e+06	584829
Q8BP40	PPA6_MOUSE	Lysophosphatidic acid phosphatase type 6	5	5	1.54594e+06	1.28893e+06	517525	1.82892e+06	1.64008e+06	1.09944e+07	789843	1.9979e+06	2.15131e+06	1.5369e+06	2.1968e+06	1.59976e+06	1.57747e+06	1.86773e+06	2.33702e+06	1.41732e+06	2.12082e+06	3.06822e+06
Q6P8N8	Q6P8N8_MOUSE	Caseinolytic peptidase X (E.coli)	12	12	1.53307e+06	1.87372e+06	1.66813e+06	2.30735e+06	1.99058e+06	1.03275e+06	1.58063e+06	3.81434e+06	1.92897e+06	2.53893e+06	2.79765e+06	2.76984e+06	2.46516e+06	3.18214e+06	2.38877e+06	2.73637e+06	2.7604e+06	6.41408e+06
Q8K2C9	HACD3_MOUSE	3-hydroxyacyl-CoA dehydratase 3	6	6	1.53047e+06	1.39626e+06	893528	1.60625e+06	2.12744e+06	834469	1.24673e+06	580943	1.02812e+06	2.02311e+06	2.83204e+06	1.52071e+06	1.84169e+06	3.1904e+06	1.36776e+06	1.43165e+06	1.35598e+06	1.81591e+06
A2A9W4	A2A9W4_MOUSE	Mitchondrial ribosomal protein S7	6	6	1.51475e+06	1.19439e+06	745909	1.2839e+06	1.24648e+06	2.56926e+06	912635	827292	1.1822e+06	1.02417e+06	1.19598e+06	3.36949e+06	1.24122e+06	936393	1.19489e+06	1.0821e+06	1.75782e+06	3.45327e+06
Q4VAG4	Q4VAG4_MOUSE	MCG12304	2	2	1.50708e+06	1.74671e+06	1.31636e+06	1.92893e+06	2.64325e+06	2.83791e+06	1.77509e+06	1.80712e+06	1.75859e+06	2.55738e+06	3.43066e+06	5.49154e+06	1.60322e+06	2.08367e+06	1.80527e+06	2.01482e+06	2.05325e+06	619808
Q9CQE3	RT17_MOUSE	28S ribosomal protein S17, mitochondrial	3	3	1.5046e+06	1.9362e+06	2.33053e+06	2.47196e+06	2.03861e+06	2.27659e+06	2.09713e+06	1.26807e+06	2.6312e+06	1.49174e+06	2.09963e+06	1.04894e+06	1.8578e+06	1.39273e+06	2.08568e+06	1.48321e+06	2.03928e+06	2.02368e+06
B2RQY8	B2RQY8_MOUSE	Spastic paraplegia 7 homolog (Human)	7	7	1.49535e+06	966050	1.08482e+06	2.57557e+06	1.1783e+06	2.33875e+06	1.70187e+06	2.12431e+06	1.20324e+06	1.78341e+06	827036	1.20922e+06	2.86028e+06	1.15781e+06	1.10947e+06	1.58806e+06	2.21948e+06	1.09647e+06
P51175	PPOX_MOUSE	Protoporphyrinogen oxidase	3	3	1.48328e+06	927506	635286	577427	942704	463295	1.33024e+06	1.05777e+06	948725	749088	1.56921e+06	181297	802252	1.17787e+06	821484	555198	851855	494995
Q9CXI0	COQ5_MOUSE	Ubiquinone biosynthesis methyltransferase COQ5, mitochondrial	8	7	1.48315e+06	1.28494e+06	5.21468e+06	1.84894e+06	1.36522e+06	4.76715e+06	1.49796e+06	1.58126e+06	2.47413e+06	1.43011e+06	1.4459e+06	2.34184e+06	1.43382e+06	1.76616e+06	1.98808e+06	2.15136e+06	1.52523e+06	1.4798e+06
Q5M9K9	Q5M9K9_MOUSE	MCG126194, isoform CRA_a	3	3	1.48146e+06	1.00524e+06	1.32302e+06	2.21995e+06	1.53404e+06	1.82535e+06	960023	2.33465e+06	1.4633e+06	1.92531e+06	2.96879e+06	2.8394e+06	1.28427e+06	1.62902e+06	1.80492e+06	842982	1.10117e+06	1.47065e+06
Q3TCG3	Q3TCG3_MOUSE	Putative uncharacterized protein	7	4	1.46999e+06	1.36488e+06	1.35929e+06	1.24087e+06	1.28621e+06	1.12139e+06	909616	615987	1.23296e+06	1.39124e+06	1.20417e+06	116966	2.26844e+06	2.58651e+06	3.16241e+06	1.21074e+06	1.90215e+06	3.48518e+06
Q9CWI9	Q9CWI9_MOUSE	Putative uncharacterized protein	3	3	1.46655e+06	1.56411e+06	1.62382e+06	2.52177e+06	1.73303e+06	1.73234e+06	1.10504e+06	881692	1.51977e+06	2.50849e+06	2.64144e+06	1.24296e+06	1.77934e+06	1.37641e+06	1.38917e+06	1.42216e+06	2.14179e+06	1.3631e+06
B1ASG4	B1ASG4_MOUSE	Fatty acid amide hydrolase	8	8	1.46482e+06	1.5664e+06	882908	2.75429e+06	1.08572e+06	1.92438e+06	1.88011e+06	819100	2.07464e+06	1.42536e+06	1.37123e+06	444338	1.45672e+06	823843	552804	1.68936e+06	1.69044e+06	1.28856e+06
Q9D8S9	BOLA1_MOUSE	BolA-like protein 1	4	4	1.45777e+06	1.72867e+06	2.33452e+06	2.10063e+06	1.59715e+06	845616	1.3334e+06	2.03743e+06	2.30786e+06	1.7129e+06	1.8686e+06	2.01346e+06	1.58993e+06	1.78666e+06	1.48558e+06	1.84344e+06	1.34298e+06	2.63353e+06
D3Z1P4	D3Z1P4_MOUSE	40S ribosomal protein S12	2	2	1.44678e+06	1.25682e+06	1.39889e+06	1.43743e+06	1.4636e+06	2.70784e+06	1.59099e+06	724471	1.3902e+06	2.08599e+06	2.26249e+06	2.29904e+06	2.47082e+06	884509	1.17819e+06	1.42599e+06	1.47601e+06	1.18198e+06
A2AJM8	A2AJM8_MOUSE	MCG7378	2	2	1.44207e+06	1.48697e+06	789308	1.63728e+06	1.57124e+06	1.35354e+06	1.20596e+06	1.70565e+06	1.55358e+06	1.49112e+06	2.18092e+06	1.07864e+06	1.3427e+06	1.51017e+06	971249	1.69483e+06	1.23659e+06	1.16027e+06
Q3TH64	Q3TH64_MOUSE	Putative uncharacterized protein	8	1	1.43408e+06	1.95026e+06	1.05574e+06	728249	1.47089e+06	692057	796764	1.46199e+06	1.6353e+06	1.5027e+06	1.58701e+06	2.15831e+06	1.28854e+06	1.78989e+06	2.6645e+06	1.30672e+06	1.79459e+06	1.96561e+06
Q3UG34	Q3UG34_MOUSE	Putative uncharacterized protein	2	2	1.43236e+06	1.46659e+06	1.06136e+06	1.43298e+06	2.1717e+06	108007	158731	1.7136e+06	1.53184e+06	1.41794e+06	1.58591e+06	61835.3	107646	2.23116e+06	1.41696e+06	1.10109e+06	2.10834e+06	900176
Q80YD1	SUV3_MOUSE	ATP-dependent RNA helicase SUPV3L1, mitochondrial	5	5	1.42948e+06	1.40511e+06	1.57148e+06	699461	1.90535e+06	2.14581e+06	1.32501e+06	1.58482e+06	1.85267e+06	949857	1.74557e+06	325579	771766	543156	2.65364e+06	534316	943167	2.35932e+06
P04104	K2C1_MOUSE	Keratin, type II cytoskeletal 1	5	3	1.42436e+06	497129	872869	1.18605e+06	1.05322e+06	447856	1.00007e+06	1.19512e+06	913743	944844	1.39272e+06	1.11885e+06	773321	3.44825e+06	4.88342e+06	1.32444e+06	987786	775850
A2A513	A2A513_MOUSE	Keratin 10	2	2	1.42008e+06	310576	761834	623209	650539	404568	773958	1.57595e+06	730744	599982	1.7233e+06	690266	807272	1.34045e+06	3.44455e+06	842253	700543	490003
Q3U3G8	Q3U3G8_MOUSE	Putative uncharacterized protein	4	3	1.41e+06	2.67907e+06	965238	2.77101e+06	2.37132e+06	3.34915e+06	3.04041e+06	1.51051e+06	1.82226e+06	2.69145e+06	1.73505e+06	1.17795e+06	1.58668e+06	1.59309e+06	1.74835e+06	2.58526e+06	1.6175e+06	1.97368e+06
Q922Q8	LRC59_MOUSE	Leucine-rich repeat-containing protein 59	5	5	1.40983e+06	1.6948e+06	2.16675e+06	2.43956e+06	2.52635e+06	2.63138e+06	1.12233e+06	3.13511e+06	1.68943e+06	2.27869e+06	3.26425e+06	3.60457e+06	1.45134e+06	766437	1.02716e+06	1.87243e+06	2.16539e+06	6.30741e+06
D3Z2T7	D3Z2T7_MOUSE	MCG123716	2	2	1.40951e+06	1.00601e+06	870561	1.52525e+06	1.19015e+06	1.85413e+06	855066	716301	1.28884e+06	1.35703e+06	1.28338e+06	1.79022e+06	1.10768e+06	731857	1.14378e+06	1.25144e+06	926310	1.07663e+06
Q3V0B2	Q3V0B2_MOUSE	Putative uncharacterized protein	3	3	1.40736e+06	2.05299e+06	2.11714e+06	2.89362e+06	1.6117e+06	2.81759e+06	2.02273e+06	757985	2.13995e+06	1.80963e+06	1.84894e+06	1.4874e+06	2.44025e+06	1.42638e+06	3.93541e+06	1.93852e+06	1.54585e+06	2.26601e+06
Q8C338	Q8C338_MOUSE	Putative uncharacterized protein	11	9	1.40387e+06	1.43876e+06	1.33578e+06	2.62794e+06	1.18794e+06	2.12573e+06	1.0951e+06	646413	1.18691e+06	1.1542e+06	851463	3.81388e+06	3.32326e+06	1.03901e+06	1.5812e+06	1.41645e+06	1.45088e+06	1.44176e+06
Q3U9R7	Q3U9R7_MOUSE	Putative uncharacterized protein (Fragment)	4	4	1.40323e+06	1.09142e+06	703516	1.05549e+06	1.61918e+06	693320	810326	1.10661e+06	1.43114e+06	1.24889e+06	2.066e+06	499512	1.43562e+06	1.42063e+06	1.04892e+06	919111	1.77413e+06	881673
Q6Y642	Q6Y642_MOUSE	Activin receptor-interacting protein 2a	2	2	1.39852e+06	1.49083e+06	1.3361e+06	1.76781e+06	1.49617e+06	3.27059e+06	1.86648e+06	2.94263e+06	1.80033e+06	1.2761e+06	988917	986091	975453	1.18729e+06	1.2732e+06	1.67379e+06	1.57476e+06	1.30155e+06
Q9QWL7	K1C17_MOUSE	Keratin, type I cytoskeletal 17	2	1	1.39788e+06	322742	606006	494370	457116	169643	361967	763581	535500	278723	1.63936e+06	98136.2	638156	924617	3.89026e+06	593465	731205	346833
Q8CC47	Q8CC47_MOUSE	Putative uncharacterized protein	3	3	1.39766e+06	1.68324e+06	1.38596e+06	835315	862920	1.30635e+06	2.13762e+06	782289	1.8524e+06	729115	1.08919e+06	1.19842e+06	525552	1.18133e+06	1.56711e+06	579872	779211	854985
A2AD94	A2AD94_MOUSE	Mitochondrial ribosomal protein L20	2	2	1.3968e+06	2.35142e+06	665285	1.38875e+06	1.47857e+06	723287	1.33694e+06	555412	1.34356e+06	1.08274e+06	1.24387e+06	1.64372e+06	1.66255e+06	1.48627e+06	1.2747e+06	1.14095e+06	2.06825e+06	971442
Q5SVZ5	Q5SVZ5_MOUSE	MCG116671	6	4	1.38652e+06	917599	185851	1.03617e+06	1.19628e+06	1.0346e+06	3.55019e+06	3.47458e+06	823357	1.10656e+06	2.49508e+06	8.30748e+06	960672	593641	423539	606494	232905	1.22009e+06
Q541E3	Q541E3_MOUSE	Peripheral-type benzodiazepine receptor (Fragment)	1	1	1.37269e+06	1.35111e+06	866105	1.73558e+06	1.50013e+06	2.99468e+06	693489	312063	1.20833e+06	1.42044e+06	1.2637e+06	23684.9	1.54733e+06	909527	1.05353e+06	1.16159e+06	1.18831e+06	988663
Q9D8W7	OCAD2_MOUSE	OCIA domain-containing protein 2	4	4	1.36587e+06	685298	733664	1.74094e+06	998488	758664	776405	1.91349e+06	882403	1.12697e+06	1.42067e+06	1.03184e+06	1.02279e+06	2.17494e+06	4.34893e+06	1.32121e+06	860708	915431
Q8BTB8	Q8BTB8_MOUSE	Putative uncharacterized protein (Fragment)	3	3	1.36054e+06	1.34833e+06	1.40138e+06	1.54153e+06	1.25042e+06	2.4027e+06	1.33818e+06	1.02901e+06	1.6848e+06	1.0977e+06	1.24895e+06	1.23901e+06	1.23291e+06	1.12772e+06	1.31418e+06	1.20097e+06	1.36286e+06	1.59577e+06
P99027	RLA2_MOUSE	60S acidic ribosomal protein P2	3	3	1.35811e+06	1.34189e+06	2.4365e+06	2.93763e+06	1.94687e+06	4.29772e+06	1.43792e+06	3.37217e+06	2.7836e+06	2.32835e+06	3.05701e+06	2.04292e+07	1.52697e+06	3.25608e+06	3.45511e+06	1.50302e+06	3.51922e+06	2.17787e+06
Q3UZX5	Q3UZX5_MOUSE	Putative uncharacterized protein	7	3	1.35352e+06	489671	345225	1.45715e+06	492598	277833	1.09591e+06	119934	234076	656514	666866	115117	1.53864e+06	669882	103770	534004	673999	249614
Q3UUI3	THEM4_MOUSE	Thioesterase superfamily member 4	6	6	1.35251e+06	1.82014e+06	1.52686e+06	1.02497e+06	1.81093e+06	1.34434e+06	1.25495e+06	1.59015e+06	1.32461e+06	1.10162e+06	1.57872e+06	1.5107e+06	1.20708e+06	1.4225e+06	1.44068e+06	964429	1.45708e+06	2.51309e+06
Q8K4F5	ABHDB_MOUSE	Abhydrolase domain-containing protein 11	3	3	1.3517e+06	117525	224766	722371	890456	3.75165e+06	480464	49374.2	282650	491483	208686	39686.4	494304	144303	157466	567051	727926	48474
Q91WK1	SPRY4_MOUSE	SPRY domain-containing protein 4	8	7	1.34729e+06	1.93218e+06	1.90521e+06	1.44368e+06	1.78781e+06	4.085e+06	1.5488e+06	1.441e+06	1.58941e+06	1.7303e+06	1.64927e+06	818021	2.63147e+06	1.11833e+06	1.94734e+06	1.56409e+06	1.08679e+06	1.31271e+06
D3Z285	D3Z285_MOUSE	Putative uncharacterized protein Nfu1	3	2	1.3452e+06	736696	191084	544556	633491	407989	486108	1.08984e+06	364514	832147	1.08576e+06	450825	523629	946984	654316	505347	616944	67986.5
Q3U6K8	Q3U6K8_MOUSE	Putative uncharacterized protein	16	1	1.34213e+06	797394	1.33238e+06	2.13872e+06	1.25824e+06	1.48404e+06	2.05791e+06	529362	1.65848e+06	2.04486e+06	1.39887e+06	3.91002e+06	2.5253e+06	4.37673e+06	2.12953e+06	1.55272e+06	3.59259e+06	2.45742e+06
Q91V16	LYRM5_MOUSE	LYR motif-containing protein 5	3	3	1.34033e+06	1.74092e+06	1.66516e+06	2.97343e+06	1.53793e+06	2.55546e+06	1.9679e+06	953085	1.43886e+06	1.3547e+06	1.39247e+06	1.2483e+06	1.72808e+06	1.44962e+06	1.89586e+06	1.48967e+06	1.27921e+06	1.61656e+06
A2AJ87	A2AJ87_MOUSE	MCG55255	3	3	1.33439e+06	1.15334e+06	256656	1.09101e+06	916054	1.82197e+06	656420	647161	475810	625872	1.05756e+06	133516	526405	1.57414e+06	532298	772760	967216	803023
Q8C5Q4	GRSF1_MOUSE	G-rich sequence factor 1	6	6	1.31768e+06	895579	617537	1.1704e+06	1.3843e+06	1.20107e+06	885447	867871	951023	614491	935434	1.17353e+06	758147	989834	722327	864321	866185	744274
P17439	GLCM_MOUSE	Glucosylceramidase	4	4	1.3147e+06	1.43564e+06	1.33389e+06	1.3909e+06	1.09129e+06	1.52458e+06	842794	1.52219e+06	904329	878384	1.48824e+06	652212	991088	1.03098e+06	967224	699921	789151	983192
Q8CHQ9	CMLO2_MOUSE	Probable N-acetyltransferase CML2	7	6	1.31022e+06	1.98071e+06	2.07731e+06	1.85558e+06	2.89556e+06	3.48362e+06	2.74257e+06	1.86759e+06	2.92942e+06	3.16956e+06	4.23615e+06	1.26945e+06	2.55278e+06	1.96185e+06	2.56288e+06	2.18624e+06	3.23155e+06	4.27439e+06
Q5EBQ6	Q5EBQ6_MOUSE	MCG10266, isoform CRA_a	3	2	1.30978e+06	1.6581e+06	1.1618e+06	3.29348e+06	1.46399e+06	1.71057e+06	832083	869576	916169	2.39745e+06	1.9433e+06	507790	1.09425e+06	560458	777287	1.89489e+06	609213	681674
Q3V1Y3	Q3V1Y3_MOUSE	Carnitine acetyltransferase	4	1	1.30745e+06	737746	877198	743385	1.06181e+06	733872	230874	1.68304e+06	557957	484433	612444	748396	1.07733e+06	5.21271e+06	1.54478e+06	599919	666924	1.23673e+06
Q3U5P8	Q3U5P8_MOUSE	Putative uncharacterized protein	13	7	1.30405e+06	1.1399e+06	800441	1.58926e+06	1.46824e+06	1.35498e+06	1.28379e+06	1.28856e+06	950059	2.543e+06	2.01632e+06	541536	1.45016e+06	1.4127e+06	1.07963e+06	1.58414e+06	1.35492e+06	173224
Q9QYR7-2	ACOT3_MOUSE	Isoform PTE-Ia 5':2 of Acyl-coenzyme A thioesterase 3	4	4	1.29611e+06	115377	17695.3	438271	126872	139256	231044	232533	372143	133189	109638	127850	4.09223e+06	650396	47919	645993	183082	40763.9
P21614	VTDB_MOUSE	Vitamin D-binding protein	4	4	1.29492e+06	1.77659e+06	358290	2.53988e+06	1.33075e+06	3.25791e+06	1.57833e+06	871454	686967	1.78416e+06	1.40458e+06	1.55143e+06	6.54542e+06	3.17725e+06	920005	1.82077e+06	860198	1.00394e+06
Q3U6T2	Q3U6T2_MOUSE	Putative uncharacterized protein	8	4	1.29185e+06	1.46993e+06	913215	1.11318e+06	1.39691e+06	960259	2.00555e+06	1.98626e+06	1.47934e+06	1.22274e+06	1.18274e+06	1.19776e+06	1.36602e+06	1.57527e+06	1.09298e+06	1.01945e+06	948884	518900
Q8C3X2	CC90B_MOUSE	Coiled-coil domain-containing protein 90B, mitochondrial	5	5	1.26113e+06	1.18015e+06	651803	2.10357e+06	1.01337e+06	1.77186e+06	1.32128e+06	480365	1.19733e+06	1.11873e+06	1.00524e+06	700733	1.53249e+06	723399	667056	1.33453e+06	1.23778e+06	1.23034e+06
Q3TDQ1	STT3B_MOUSE	Dolichyl-diphosphooligosaccharide--protein glycosyltransferase subunit STT3B	7	5	1.24886e+06	1.20567e+06	1.00664e+06	2.02757e+06	1.84618e+06	2.4707e+06	1.54582e+06	1.02728e+06	429706	1.44149e+06	1.98978e+06	399514	1.12003e+06	1.5896e+06	1.01367e+06	1.3975e+06	1.59106e+06	1.22615e+06
Q920A7	AFG31_MOUSE	AFG3-like protein 1	9	6	1.24754e+06	598804	219699	1.7657e+06	734697	1.03117e+06	1.10056e+06	696148	501949	1.0299e+06	319974	367466	2.87273e+06	583496	604854	1.23145e+06	546967	711779
Q3TII3	Q3TII3_MOUSE	Elongation factor 1-alpha	16	1	1.24219e+06	303678	590844	583671	309042	1.73585e+06	985694	803323	1.44904e+06	1.07438e+06	953027	2.40115e+06	546173	466716	719530	606590	736723	1.02884e+06
Q71RI9-2	KAT3_MOUSE	Isoform 2 of Kynurenine--oxoglutarate transaminase 3	4	4	1.23703e+06	1.37231e+06	900816	832369	658430	1.6719e+06	759882	788482	1.08033e+06	494173	551682	735209	1.80627e+06	1.35685e+06	584699	797663	1.12462e+06	941941
Q9D5T0	ATAD1_MOUSE	ATPase family AAA domain-containing protein 1	4	4	1.23515e+06	1.1866e+06	929664	857965	1.85714e+06	2.03307e+06	1.31469e+06	1.62958e+06	1.51531e+06	1.51422e+06	1.682e+06	576371	1.35138e+06	1.57937e+06	1.40379e+06	1.51275e+06	1.74455e+06	793351
Q9DB15	RM12_MOUSE	39S ribosomal protein L12, mitochondrial	5	5	1.23494e+06	2.2879e+06	2.00452e+06	1.22322e+06	2.2319e+06	789262	953844	2.43178e+06	1.61228e+06	1.4538e+06	1.84441e+06	4.00102e+06	1.28663e+06	1.20517e+06	1.54468e+06	1.62255e+06	2.3201e+06	7.55254e+06
B8JJY6	B8JJY6_MOUSE	Defender against cell death 1	4	4	1.23395e+06	1.95949e+06	410059	1.47813e+06	934074	1.19753e+06	4.41664e+06	2.43321e+06	884707	1.24857e+06	1.75134e+06	8.32206e+06	606131	2.87644e+06	601074	1.44245e+06	2.26395e+06	3.97066e+06
Q5D071	Q5D071_MOUSE	Acyl-CoA synthetase long-chain family member 4	7	6	1.23314e+06	1.25321e+06	874067	895938	1.05417e+06	985198	1.0554e+06	1.47294e+06	2.04416e+06	761608	1.23063e+06	659580	398536	1.58199e+06	1.39848e+06	774761	865449	3.47891e+06
A2AKK5-2	ACNT1_MOUSE	Isoform 2 of Acyl-coenzyme A amino acid N-acyltransferase 1	5	4	1.23305e+06	1.33281e+06	817102	992321	1.23897e+06	636344	1.0741e+06	1.41038e+06	1.40336e+06	837738	1.39614e+06	655114	1.04908e+06	1.69372e+06	1.65299e+06	815577	1.28733e+06	983886
Q8R097	Q8R097_MOUSE	Putative uncharacterized protein	7	3	1.22332e+06	436262	595327	400527	1.37191e+06	436824	656431	679157	1.28365e+06	694323	1.47768e+06	1.32448e+06	425646	1.07885e+06	889186	529257	937729	837752
E0CXS3	E0CXS3_MOUSE	Putative uncharacterized protein Echdc1	2	2	1.22152e+06	1.30956e+06	664804	2.30006e+06	949616	1.03385e+06	2.20023e+06	244299	774374	1.25216e+06	938110	1.94118e+06	1.3552e+06	1.76011e+07	1.09945e+06	1.18799e+06	1.84442e+07	2.13297e+06
Q3UQM5	Q3UQM5_MOUSE	Putative uncharacterized protein (Fragment)	3	3	1.22019e+06	724222	1.12982e+06	1.09795e+06	1.49991e+06	864496	1.13284e+06	1.63195e+06	1.06109e+06	1.01235e+06	661049	639847	1.93862e+06	1.48884e+06	1.38329e+06	1.186e+06	920553	167575
Q0VGQ1	Q0VGQ1_MOUSE	Hydroxysteroid (17-beta) dehydrogenase 12	6	6	1.21852e+06	1.59901e+06	827700	1.61897e+06	1.94688e+06	1.27822e+06	1.1895e+06	1.46473e+06	1.39601e+06	1.67245e+06	797983	2.19779e+06	1.78468e+06	903858	1.43025e+06	1.92687e+06	1.46804e+06	1.06458e+06
Q3U3J6	Q3U3J6_MOUSE	Putative uncharacterized protein	4	4	1.21725e+06	594141	416916	900400	972248	452341	881262	2.00275e+06	2.10992e+06	819211	1.87979e+06	1.65649e+06	538484	920090	1.73835e+06	978673	625568	379245
Q9CR57	RL14_MOUSE	60S ribosomal protein L14	2	2	1.20936e+06	1.31345e+06	1.05245e+06	1.3205e+06	1.38705e+06	1.05676e+06	876097	1.41154e+06	1.36742e+06	1.46608e+06	1.65678e+06	430197	1.06308e+06	1.04265e+06	1.30195e+06	1.1045e+06	857798	2.97913e+06
Q9DCU1	Q9DCU1_MOUSE	Glutathione S-transferase	10	5	1.20689e+06	826069	567015	804969	1.56573e+06	715178	544753	383667	1.85299e+06	1.02433e+06	1.29481e+06	3.69491e+06	1.63416e+06	468455	1.40713e+06	954333	783449	1.83308e+06
Q8K2Y7	RM47_MOUSE	39S ribosomal protein L47, mitochondrial	4	4	1.20505e+06	662206	786671	1.14647e+06	772094	1.08893e+06	701541	423677	626566	438626	524347	564063	829354	567870	711429	778777	622961	536327
Q5RKP4	Q5RKP4_MOUSE	Rpn1 protein (Fragment)	8	7	1.2043e+06	2.24383e+06	1.65141e+06	3.06763e+06	2.90094e+06	2.11888e+06	2.41792e+06	970712	1.99605e+06	2.97775e+06	3.8402e+06	6.98984e+06	2.55968e+06	2.28439e+06	2.55509e+06	2.41334e+06	1.72935e+06	2.99044e+06
Q8CIF4	BTD_MOUSE	Biotinidase	2	2	1.20412e+06	1.74674e+06	168666	233001	46130.9	286853	343030	171239	637420	519736	316975	208590	429673	417065	300316	248652	1.3211e+06	14223.3
Q543Q9	Q543Q9_MOUSE	Putative uncharacterized protein	10	2	1.18809e+06	659551	677305	976438	641129	633958	531533	949388	616648	764795	811076	18132.1	1.03355e+06	782155	896774	599626	634191	651396
Q8C6I2	SDHF2_MOUSE	Succinate dehydrogenase assembly factor 2, mitochondrial	2	2	1.18513e+06	1.25537e+06	2.68727e+06	1.65377e+06	981410	6.95032e+06	414293	979260	1.41647e+06	1.05041e+06	1.07024e+06	617424	1.41364e+06	1.35535e+06	1.08376e+06	1.10329e+06	555298	420682
B1AS89	B1AS89_MOUSE	Peroxisomal biogenesis factor 14	5	4	1.1809e+06	787219	687968	604849	933096	839632	776679	1.32814e+06	1.33307e+06	1.00075e+06	964801	402554	1.17088e+06	2.07761e+06	916270	661809	1.04184e+06	1.08154e+06
Q3TW82	Q3TW82_MOUSE	Putative uncharacterized protein	14	7	1.17852e+06	804697	528878	677646	657044	474453	620868	1.57609e+06	864425	427648	787629	1.02928e+06	937073	1.34705e+06	949620	346498	379881	6.75044e+06
P17563	SBP1_MOUSE	Selenium-binding protein 1	6	5	1.17786e+06	2.69751e+06	1.44442e+06	1.64159e+06	1.84616e+06	447365	2.22528e+06	454547	1.39559e+06	1.94825e+06	1.62065e+06	1.99457e+06	578639	670231	800809	884338	749452	1.72423e+06
D3YVC9	D3YVC9_MOUSE	Putative uncharacterized protein Slc25a16	4	4	1.1721e+06	1.02417e+06	1.29379e+06	1.45971e+06	1.63135e+06	8.71451e+06	909213	1.78549e+06	1.63933e+06	1.17045e+06	1.77213e+06	663761	1.21301e+06	1.05903e+06	1.47153e+06	1.10205e+06	1.68546e+06	1.27781e+06
B2KFT7	B2KFT7_MOUSE	Mitofusin 2	4	4	1.16776e+06	449969	600404	1.46035e+06	396301	2.24932e+06	1.90932e+06	217828	398686	1.36837e+06	436976	1.98984e+06	1.16311e+06	295533	848193	1.38876e+06	580768	1.26106e+06
Q9CXW2	RT22_MOUSE	28S ribosomal protein S22, mitochondrial	7	7	1.16689e+06	982557	981146	1.3509e+06	1.24265e+06	1.02556e+06	818566	1.2495e+06	1.11583e+06	1.19373e+06	1.07652e+06	1.10303e+06	409244	1.02976e+06	623732	1.1135e+06	1.24377e+06	973958
Q9Z0R9	FADS2_MOUSE	Fatty acid desaturase 2	6	6	1.16525e+06	645466	1.20038e+06	1.31321e+06	1.79423e+06	6.92169e+06	1.61761e+06	1.29497e+06	1.13024e+06	711149	1.42451e+06	2.20537e+06	1.44712e+06	2.51474e+06	1.4071e+06	981006	1.32032e+06	1.05194e+06
Q5M9M0	Q5M9M0_MOUSE	MCG23455, isoform CRA_e	7	7	1.16474e+06	637739	461816	1.39139e+06	913078	651145	609353	870943	562326	1.62643e+06	1.68359e+06	308680	1.28058e+06	582594	846599	882484	630603	777650
Q99KB8	GLO2_MOUSE	Hydroxyacylglutathione hydrolase, mitochondrial	7	2	1.16008e+06	871048	829124	1.06225e+06	844356	770742	1.23276e+06	1.32276e+06	985680	1.04812e+06	1.12722e+06	554720	950716	1.29966e+06	773847	820968	1.0913e+06	352279
A2A547	A2A547_MOUSE	Ribosomal protein L19	7	6	1.1572e+06	1.28193e+06	2.10909e+06	1.8008e+06	1.98518e+06	2.4841e+06	1.39497e+06	797255	1.72968e+06	2.10127e+06	2.06778e+06	1.54675e+06	1.32627e+06	1.14581e+06	1.59429e+06	1.31847e+06	1.73944e+06	1.95734e+06
Q8R3F5	FABD_MOUSE	Malonyl-CoA-acyl carrier protein transacylase, mitochondrial	7	7	1.14857e+06	1.434e+06	2.28544e+06	1.79923e+06	1.53028e+06	1.78414e+06	1.31975e+06	1.16656e+06	2.382e+06	1.10437e+06	1.27265e+06	1.60101e+06	1.80251e+06	344004	2.04395e+06	1.23161e+06	1.37296e+06	2.87951e+06
A2ASZ8	SCMC2_MOUSE	Calcium-binding mitochondrial carrier protein SCaMC-2	7	7	1.14472e+06	695979	358482	1.71914e+06	930017	2.02568e+06	717279	678322	1.21608e+06	811996	532328	1.99016e+06	1.58228e+06	383118	614558	1.09816e+06	700848	954132
A2BH07	A2BH07_MOUSE	MCG5487, isoform CRA_b	3	2	1.14448e+06	805140	2.49517e+06	1.75095e+06	1.30278e+06	211121	901054	1.85314e+06	1.59935e+06	1.59345e+06	1.95563e+06	910381	2.52288e+06	1.24619e+06	1.57602e+06	1.27505e+06	1.98456e+06	1.22739e+06
Q9CYN2	SPCS2_MOUSE	Signal peptidase complex subunit 2	5	5	1.12913e+06	1.40546e+06	398928	1.78806e+06	1.31944e+06	1.70136e+06	1.25674e+06	806097	1.00725e+06	1.28593e+06	1.49262e+06	839301	1.11614e+06	851776	622115	1.08827e+06	1.46986e+06	985963
Q9CXJ4	ABCB8_MOUSE	ATP-binding cassette sub-family B member 8, mitochondrial	4	3	1.12566e+06	1.42656e+06	623761	1.52091e+06	1.14369e+06	2.01471e+06	1.23687e+06	992253	1.27252e+06	2.61837e+06	883170	2.35978e+06	1.6502e+06	1.2328e+06	1.20711e+06	1.32153e+06	1.03952e+06	1.39935e+06
A2BFA6	A2BFA6_MOUSE	Alpha-N-acetylglucosaminidase (Sanfilippo disease IIIB)	6	6	1.1221e+06	1.59267e+06	2.1149e+06	985222	1.33886e+06	803834	1.30995e+06	1.73403e+06	2.07719e+06	1.09914e+06	1.43671e+06	1.5364e+07	1.40151e+06	979647	1.52632e+06	899334	2.72948e+06	2.12449e+06
Q80XP1	Q80XP1_MOUSE	Complement component 3	14	14	1.12166e+06	796237	1.89137e+06	977076	804137	935650	947878	1.07215e+06	1.4295e+06	877847	986198	718194	762448	785853	1.03891e+06	1.14451e+06	767774	3.22181e+06
Q6PEV0	Q6PEV0_MOUSE	Ephx1 protein	14	1	1.1166e+06	1.73886e+06	1.35144e+06	2.4032e+06	1.78902e+06	2.49619e+06	2.87682e+06	4.4542e+06	1.89732e+06	1.99243e+06	1.98354e+06	1.96563e+06	2.32165e+06	8.07755e+06	1.00937e+06	1.27346e+06	4.70057e+06	6.36456e+06
D3Z6S1	D3Z6S1_MOUSE	Putative uncharacterized protein Tmem214	2	2	1.11575e+06	998921	1.11879e+06	608292	1.07139e+06	1.41922e+06	2.24388e+06	1.23653e+06	1.29078e+06	1.25738e+06	1.33287e+06	353999	1.00423e+06	549530	424406	780627	211867	254015
Q9CPR5-2	RM15_MOUSE	Isoform 2 of 39S ribosomal protein L15, mitochondrial	4	3	1.11404e+06	701887	1.43245e+06	794933	856255	858136	921245	959055	1.52564e+06	828392	630166	683001	623026	703118	2.03155e+06	1.76096e+06	884600	1.65961e+07
Q9JK42	PDK2_MOUSE	[Pyruvate dehydrogenase [lipoamide]] kinase isozyme 2, mitochondrial	7	4	1.11287e+06	2.39696e+06	1.05296e+06	1.41075e+06	1.32586e+06	1.30265e+06	1.26311e+06	1.27676e+06	1.19607e+06	910605	1.89679e+06	157075	1.90268e+06	1.5688e+06	1.82355e+06	1.1061e+06	1.65898e+06	3.19937e+06
Q3TXQ4	Q3TXQ4_MOUSE	Putative uncharacterized protein	5	5	1.10791e+06	981164	973161	622820	517865	378378	837307	1.05576e+06	1.04556e+06	458784	509916	401492	1.20603e+06	878077	1.15607e+06	340497	517385	364003
O08807	PRDX4_MOUSE	Peroxiredoxin-4	6	4	1.10718e+06	1.06205e+06	1.18523e+06	1.4492e+06	1.63035e+06	1.46856e+06	923641	2.12321e+06	1.71373e+06	1.61451e+06	2.47133e+06	388870	1.08208e+06	1.75213e+06	1.19333e+06	1.49582e+06	1.35607e+06	1.57834e+06
P28665	MUG1_MOUSE	Murinoglobulin-1	17	7	1.10528e+06	1.02666e+06	893483	1.27961e+06	1.26873e+06	1.31737e+06	1.0897e+06	1.2917e+06	1.94485e+06	1.42133e+06	1.71244e+06	1.74524e+06	1.62919e+06	1.09463e+06	774495	992144	614303	552062
Q3TF84	Q3TF84_MOUSE	Putative uncharacterized protein	5	5	1.10298e+06	956809	1.861e+06	1.86394e+06	1.71505e+06	1.84142e+06	1.40748e+06	1.49284e+06	1.5647e+06	2.10436e+06	2.3104e+06	3.9186e+06	329389	2.5655e+06	811440	1.3348e+06	1.63533e+06	887758
Q9CQW2	ARL8B_MOUSE	ADP-ribosylation factor-like protein 8B	3	3	1.10104e+06	511926	934901	1.57164e+06	425264	234525	1.06428e+06	1.03611e+06	502510	851876	319251	433157	660545	714697	376835	831086	288858	272267
Q0QER9	Q0QER9_MOUSE	Isocitrate dehydrogenase 1 (Fragment)	12	5	1.10053e+06	572127	1.36933e+06	1.50073e+06	424941	2.32772e+06	718152	415837	1.38653e+06	799414	335133	2.12351e+06	8.53147e+06	598092	1.63437e+06	810287	708033	893328
D3YUG4	D3YUG4_MOUSE	Putative uncharacterized protein Lypla1	2	2	1.097e+06	950195	677420	925207	1.50255e+06	718797	1.09296e+06	1.48518e+06	1.02404e+06	1.73501e+06	812072	5.03386e+06	1.58508e+06	2.03738e+06	1.09834e+06	1.24637e+06	1.12675e+06	330506
D3Z220	D3Z220_MOUSE	Putative uncharacterized protein Ctsc	2	2	1.09196e+06	1.13584e+06	900222	767345	960606	723782	1.02248e+06	1.5634e+06	1.10521e+06	747974	762847	1.70966e+06	936418	1.36457e+06	947834	704212	661578	172387
D3YXU0	D3YXU0_MOUSE	Putative uncharacterized protein Gm7263	5	1	1.08873e+06	1.22694e+06	862216	1.41638e+06	2.84706e+06	1.06514e+06	882797	2.21634e+06	1.11004e+06	1.73653e+06	1.67526e+06	2.32456e+06	852600	1.69406e+06	1.37215e+06	993308	1.3416e+06	1.25538e+06
Q9D7A8	ARMC1_MOUSE	Armadillo repeat-containing protein 1	3	3	1.08635e+06	209651	85886.9	1.29615e+06	286645	263300	139343	291318	156608	115996	266803	356535	275171	820581	654218	897830	241772	1.01679e+06
Q9D1B9	RM28_MOUSE	39S ribosomal protein L28, mitochondrial	5	4	1.07935e+06	1.88185e+06	1.43753e+06	1.48565e+06	1.41886e+06	1.27968e+06	1.71094e+06	1.06234e+06	1.69544e+06	1.28021e+06	1.2429e+06	5.54217e+06	1.06205e+06	1.2063e+06	953910	1.33307e+06	1.61475e+06	852439
B1AX78	B1AX78_MOUSE	Hydroxysteroid dehydrogenase like 2	10	8	1.0727e+06	1.98447e+06	3.43539e+06	1.55411e+06	1.96337e+06	1.75774e+06	1.75076e+06	3.77093e+06	2.49722e+06	1.55029e+06	1.41174e+06	6.86639e+06	8.52335e+06	3.4333e+06	3.61574e+06	2.08447e+06	1.43597e+06	4.16288e+06
D3YX27	D3YX27_MOUSE	Putative uncharacterized protein Htra2	4	4	1.05615e+06	1.07027e+06	519945	1.07425e+06	1.25256e+06	291248	655432	920563	1.33034e+06	1.13072e+06	1.21684e+06	1.10785e+06	999905	1.16613e+06	1.11551e+06	1.10692e+06	952434	1.2884e+06
Q921H9	CA163_MOUSE	Hcp beta-lactamase-like protein C1orf163 homolog	2	2	1.05553e+06	559345	817472	598050	459016	379964	1.2672e+06	760920	647504	690889	647918	166835	1.52878e+06	916194	632120	512763	1.44705e+06	642721
D3YYB0	D3YYB0_MOUSE	Ribosomal protein S27	3	2	1.05055e+06	1.19616e+06	2.02768e+06	1.70809e+06	1.96044e+06	6.32292e+06	3.45212e+06	3.03487e+06	3.53862e+06	1.95299e+06	1.40472e+06	3.84943e+06	1.55561e+06	2.45523e+06	2.07996e+06	1.64131e+06	1.19177e+06	2.66401e+06
D3YXJ4	D3YXJ4_MOUSE	Putative uncharacterized protein Gm16417	1	1	1.04787e+06	179848	1.01587e+06	821323	689941	725952	280230	155277	758700	521537	105523	1.12317e+06	385229	92245.8	884191	664049	151369	737754
D3Z3X1	D3Z3X1_MOUSE	Putative uncharacterized protein Hsd3b7	3	3	1.04651e+06	467687	1.34061e+06	751540	610580	1.64182e+06	306822	187429	257451	705450	1.02535e+06	556136	235822	663426	630968	707846	925209	318890
P63017	HSP7C_MOUSE	Heat shock cognate 71 kDa protein	7	5	1.04266e+06	1.52605e+06	126068	2.13204e+06	1.04189e+06	695811	1.43602e+06	385454	620142	1.39546e+06	1.19486e+06	815213	1.85309e+06	975088	305301	1.22084e+06	2.01194e+06	938071
Q3UGH3	Q3UGH3_MOUSE	Putative uncharacterized protein	4	3	1.03971e+06	1.08534e+06	835981	776429	744515	677244	1.00684e+06	527865	1.13315e+06	683422	486261	146171	250118	581052	1.54347e+06	665828	655848	7775.32
Q3TJI8	Q3TJI8_MOUSE	Putative uncharacterized protein	7	7	1.03482e+06	1.63963e+06	511457	1.84999e+06	1.91697e+06	1.10194e+06	1.03362e+06	840418	1.03861e+06	1.83283e+06	1.77999e+06	8.10271e+06	1.50839e+06	1.61773e+06	1.10402e+06	1.62019e+06	1.79514e+06	3.66063e+06
Q8JZZ0	UD3A2_MOUSE	UDP-glucuronosyltransferase 3A2	9	8	1.0311e+06	3.3808e+06	4.73059e+06	6.01456e+06	4.00526e+06	9.72609e+06	4.75744e+06	2.98864e+06	3.94786e+06	4.1518e+06	5.00304e+06	4.37748e+06	5.89633e+06	2.81729e+06	3.08935e+06	3.13349e+06	3.16181e+06	3.82728e+06
Q3UEM4	Q3UEM4_MOUSE	Putative uncharacterized protein (Fragment)	7	6	1.031e+06	1.40101e+06	1.12893e+06	1.38596e+06	1.38134e+06	958691	1.29493e+06	1.20506e+06	1.82781e+06	1.78045e+06	2.39809e+06	1.29286e+06	1.38823e+06	1.22438e+06	1.30553e+06	891042	936646	1.08313e+06
Q3UC02	Q3UC02_MOUSE	MCG23457	9	9	1.02339e+06	751719	691703	1.12397e+06	735057	1.18857e+06	779546	1.25573e+06	715715	1.02246e+06	1.32284e+06	962777	2.52533e+06	655687	729412	957186	455006	636608
Q9JKL4	NDUF3_MOUSE	NADH dehydrogenase [ubiquinone] 1 alpha subcomplex assembly factor 3	4	4	1.02069e+06	631948	155227	461172	1.18429e+06	436172	632703	291694	1.04544e+06	462898	860428	1.0959e+06	187234	468854	499887	388720	698438	907361
Q8VHE0	SEC63_MOUSE	Translocation protein SEC63 homolog	7	7	1.02032e+06	1.38616e+06	971200	1.71455e+06	1.63859e+06	2.0969e+06	1.24572e+06	1.57998e+06	1.77321e+06	1.85973e+06	2.84069e+06	1.64127e+06	2.5624e+06	1.92469e+06	1.64654e+06	1.46037e+06	2.01931e+06	1.27415e+06
Q3UDS4	Q3UDS4_MOUSE	Putative uncharacterized protein	9	3	1.01666e+06	2.34039e+06	1.08308e+06	2.0684e+06	2.36275e+06	2.34176e+06	1.8785e+06	1.42892e+06	1.43302e+06	2.16297e+06	2.54772e+06	2.14236e+06	2.02795e+06	1.77868e+06	1.66428e+06	1.91606e+06	1.98232e+06	2.21088e+06
D3YYC8	D3YYC8_MOUSE	MCG50146	7	7	1.0159e+06	1.34903e+06	1.86544e+06	1.58546e+06	2.34526e+06	611682	1.8321e+06	1.26405e+06	1.47785e+06	1.66285e+06	2.085e+06	1.79378e+06	1.2139e+06	1.06946e+06	1.99578e+06	1.31855e+06	719255	1.44241e+06
Q924D0	RT4I1_MOUSE	Reticulon-4-interacting protein 1, mitochondrial	5	4	1.014e+06	806720	566019	1.16037e+06	1.09446e+06	930775	916640	2.02661e+06	491563	1.06428e+06	956294	941403	2.53368e+06	845025	1.57248e+06	900508	917105	2.69721e+06
P62077	TIM8B_MOUSE	Mitochondrial import inner membrane translocase subunit Tim8 B	1	1	1.01195e+06	1.28605e+06	459808	1.23641e+06	1.21894e+06	1.28675e+06	1.13014e+06	340512	751078	1.41623e+06	1.08923e+06	98826.5	1.11006e+06	1.14323e+06	641454	1.1086e+06	1.23116e+06	988402
Q8BGV0	SYNM_MOUSE	Probable asparaginyl-tRNA synthetase, mitochondrial	6	6	1.00665e+06	1.12132e+06	546337	1.12674e+06	872902	1.42275e+06	1.15886e+06	741372	852463	972111	1.07174e+06	1.7397e+06	900701	666257	1.02157e+06	997011	779047	1.25488e+06
Q59J78	MIMIT_MOUSE	Mimitin, mitochondrial	3	2	1.00415e+06	1.05509e+06	662707	1.80172e+06	964528	494417	481101	579230	944221	1.06186e+06	893361	1.46791e+06	1.73641e+06	588706	59240.7	983339	2.0211e+06	396595
Q8BK08	TMM11_MOUSE	Transmembrane protein 11	3	3	1.00195e+06	1.66702e+06	1.14365e+06	1.89215e+06	1.63166e+06	5.37523e+06	1.23122e+06	1.32328e+06	1.70949e+06	1.66449e+06	1.50509e+06	902075	1.62318e+06	1.42627e+06	628773	1.33805e+06	1.75079e+06	904002
Q3UKH3	Q3UKH3_MOUSE	Putative uncharacterized protein	33	1	996872	1.83035e+06	1.0263e+06	1.94948e+06	2.33085e+06	2.36155e+06	3.63151e+06	1.48413e+06	1.8324e+06	1.61985e+06	2.35091e+06	1.14939e+07	3.00639e+06	682804	663753	1.92933e+06	5.16085e+06	8.12099e+06
Q9D1D4-2	TMEDA_MOUSE	Isoform 2 of Transmembrane emp24 domain-containing protein 10	4	3	994817	443890	2.02405e+06	1.88157e+06	418542	1.047e+06	953666	409384	851641	886209	366997	1.29499e+06	2.1996e+06	350724	866656	729567	466510	1.02574e+06
Q8BK30	NDUV3_MOUSE	NADH dehydrogenase [ubiquinone] flavoprotein 3, mitochondrial	2	1	988727	873325	580612	650943	1.42613e+06	648235	745939	1.1297e+06	1.1692e+06	1.0747e+06	937353	1.56814e+06	1.4109e+06	1.58247e+06	1.11292e+06	1.04425e+06	1.09871e+06	1.14363e+06
P14115	RL27A_MOUSE	60S ribosomal protein L27a	3	2	982916	765986	1.00663e+06	1.1514e+06	1.03325e+06	1.2399e+06	830978	981521	1.35902e+06	1.30225e+06	1.45976e+06	1.38268e+06	786682	764893	995292	892680	1.05901e+06	793872
Q9Z0M5	LICH_MOUSE	Lysosomal acid lipase/cholesteryl ester hydrolase	7	4	981461	2.73331e+06	824833	5.14671e+06	4.66627e+06	1.58757e+06	1.52076e+06	921019	871212	1.67598e+06	2.06579e+06	449606	1.1739e+06	963764	1.25503e+06	3.05501e+06	1.52392e+06	1.0923e+06
Q8JZN7	MIRO2_MOUSE	Mitochondrial Rho GTPase 2	4	4	972642	1.5596e+06	1.13547e+06	1.54415e+06	1.28759e+06	1.58201e+06	1.09897e+06	1.86979e+06	1.18725e+06	818516	1.27625e+06	1.35578e+06	1.21555e+06	1.91313e+06	968143	1.11132e+06	1.33145e+06	1.2208e+06
Q5PR09	Q5PR09_MOUSE	Ribosomal protein L32	2	2	968710	822459	651562	1.16966e+06	1.59522e+06	1.5e+06	1.39995e+06	1.35078e+06	1.21071e+06	1.71604e+06	2.13455e+06	503653	956142	1.22501e+06	1.41138e+06	1.34518e+06	1.42291e+06	576232
Q8BWN8	ACOT4_MOUSE	Acyl-coenzyme A thioesterase 4	9	5	967114	597589	1.54398e+06	457724	1.02924e+06	507744	328758	811875	1.21923e+06	550889	899123	801590	1.06796e+06	1.5964e+06	2.2886e+06	501116	970195	2.08352e+06
D3YW52	D3YW52_MOUSE	Putative uncharacterized protein Pzp	8	8	964779	909893	582850	842087	735581	1.5529e+06	741110	486879	794074	845512	844469	570514	652225	523812	491051	567335	664705	456547
Q3U0J0	Q3U0J0_MOUSE	MCG21676	5	5	961199	715082	1.55692e+06	1.00719e+06	1.16081e+06	757115	1.10534e+06	2.17202e+06	1.46828e+06	812880	986226	765002	870890	1.09096e+06	613758	624032	631174	742715
Q64374	RGN_MOUSE	Regucalcin	4	3	960892	1.41618e+06	1.07971e+06	906761	1.69511e+06	821153	668724	2.00044e+06	1.49363e+06	986498	1.22449e+06	527139	367466	759901	991980	359257	1.02439e+06	890154
Q3TIQ2	Q3TIQ2_MOUSE	Putative uncharacterized protein	4	4	952433	1.22697e+06	958262	1.43449e+06	1.62869e+06	1.27791e+06	1.06655e+06	3.22369e+06	1.24749e+06	2.14477e+06	2.03667e+06	3.38815e+06	1.20734e+06	1.78874e+06	1.68092e+06	1.31481e+06	1.44007e+06	2.87323e+06
D3Z034	D3Z034_MOUSE	Putative uncharacterized protein Rpl30	5	5	951979	1.48813e+06	1.74448e+06	2.17562e+06	1.74188e+06	1.78216e+06	2.31571e+06	1.41934e+06	2.27937e+06	2.28082e+06	1.85524e+06	5.12331e+06	1.18078e+06	1.45706e+06	1.63567e+06	1.51327e+06	1.47903e+06	3.77884e+06
Q3TI14	Q3TI14_MOUSE	Mitochondrial ribosomal protein S23	3	1	949623	783995	831801	573220	1.10939e+06	614687	713820	194343	828197	874243	1.18521e+06	319609	854230	718312	656177	678045	1.11498e+06	719904
Q3TC56	Q3TC56_MOUSE	Putative uncharacterized protein	1	1	942396	1.19321e+06	1.44302e+06	1.71657e+06	1.1288e+06	486638	1.31744e+06	1.44068e+06	1.02563e+06	1.18817e+06	1.38006e+06	5.07492e+06	1.60874e+06	1.42847e+06	1.15309e+06	1.18897e+06	5.97407e+06	1.58853e+06
A2AWH6	A2AWH6_MOUSE	Pyruvate dehydrogenase complex, component X	12	12	939767	1.13347e+06	1.00259e+06	797160	1.07293e+06	783985	939769	2.34438e+06	1.56181e+06	930938	1.39007e+06	2.06181e+06	1.06635e+06	1.83217e+06	1.72147e+06	953125	1.62563e+06	3.43412e+06
Q9CPU4	MGST3_MOUSE	Microsomal glutathione S-transferase 3	2	2	931443	963349	1.31344e+06	1.38623e+06	949119	586008	2.60426e+06	1.17226e+06	1.71702e+06	750239	787876	2.40581e+06	1.66853e+06	651713	1.21273e+06	1.6355e+06	1.68198e+06	1.32638e+06
Q3TYX5	Q3TYX5_MOUSE	Putative uncharacterized protein	3	2	929628	620735	1.03487e+06	1.06342e+06	524045	786795	796588	339388	634328	749506	661040	6354.15	1.06752e+06	470860	599837	635740	853034	46371.8
O88833	CP4AA_MOUSE	Cytochrome P450 4A10	10	7	927610	1.11003e+06	643974	448017	650784	291818	480880	911074	429008	425870	677820	135724	1.59384e+06	2.52819e+06	1.70273e+06	553981	835312	427324
O88962	CP8B1_MOUSE	7-alpha-hydroxycholest-4-en-3-one 12-alpha-hydroxylase	6	6	927215	883916	311047	836952	1.77971e+06	527071	1.22879e+06	1.25818e+06	342455	1.14737e+06	1.6876e+06	3.50209e+06	1.32242e+06	2.46793e+06	969367	1.54517e+06	768589	498253
Q9DCG6	PBLD1_MOUSE	Phenazine biosynthesis-like domain-containing protein 1	6	6	924944	901625	954356	557800	1.17128e+06	1.84112e+06	1.05403e+06	1.30243e+06	1.03064e+06	776137	736031	3.72883e+06	982587	1.04645e+06	690807	920190	673741	2.32229e+06
Q3TIF1	Q3TIF1_MOUSE	Putative uncharacterized protein	2	2	922089	699839	397554	1.06239e+06	456041	1.02895e+06	1.07653e+06	2.30753e+06	860422	504927	487511	845966	1.33472e+06	676415	521164	479587	468127	351640
Q3THB2	Q3THB2_MOUSE	Putative uncharacterized protein	1	1	913122	1.17219e+06	718882	120383	1.33732e+06	1.06928e+06	789896	777752	800885	1.86104e+06	2.0946e+06	232769	49420.4	1.18145e+06	1.26707e+06	1.19072e+06	1.47109e+06	12621.3
A2ANC9	A2ANC9_MOUSE	Novel protein (D430028G21Rik)	4	4	912036	189251	302343	148635	154964	64045.3	154859	123201	186186	65492	133212	8.47101e+06	137957	506564	127881	234714	67948.8	3.94608e+06
D2KHZ9	D2KHZ9_MOUSE	Glyceraldehyde-3-phosphate dehydrogenase	11	7	904569	451108	819106	941697	471578	1.15805e+06	486340	197531	478177	383056	516850	1.36089e+06	244662	197584	609908	224794	643175	223151
B2RUF2	B2RUF2_MOUSE	Glutaminase 2 (Liver, mitochondrial)	29	5	898741	2.74972e+06	2.92019e+06	2.17557e+06	2.82359e+06	1.5895e+06	1.7962e+06	2.10738e+06	6.09535e+06	1.76874e+06	3.58177e+06	3.16643e+06	1.22435e+06	2.66373e+06	2.98443e+06	1.5578e+06	3.55285e+06	3.26083e+06
Q8VE38-2	OXND1_MOUSE	Isoform 2 of Oxidoreductase NAD-binding domain-containing protein 1	5	5	897503	622806	943546	670905	471521	894258	643220	481106	755042	662865	655631	571035	711699	4.06451e+06	585618	509327	384959	966275
D3Z4I7	D3Z4I7_MOUSE	60S ribosomal protein L6	5	3	891373	919796	890009	1.31954e+06	963666	1.3304e+06	877306	892318	995330	1.50205e+06	1.93149e+06	2103.31	927357	727350	889454	1.22133e+06	1.10839e+06	13073.3
A2AEG2	A2AEG2_MOUSE	Oral-facial-digital syndrome 1 gene homolog (Human)	1	1	886107	827317	2.34995e+06	793544	407983	955339	1.10732e+06	1.04482e+06	672573	869720	566235	606603	1.43838e+06	781325	1.41069e+06	688265	495503	897274
D3YW41	D3YW41_MOUSE	60S ribosomal protein L36	3	2	872363	596156	546980	854435	1.01122e+06	946144	781815	591531	872967	970875	1.18352e+06	46145.4	720533	774146	325918	980024	854990	168459
Q91WV3	Q91WV3_MOUSE	Glucose-6-phosphatase, catalytic	3	3	867206	372269	237169	961176	451422	3.06135e+06	1.33393e+06	589216	1.06403e+06	1.25891e+06	364786	2.79701e+06	2.71242e+06	254281	399911	1.3517e+06	515864	972598
Q7TMH5	Q7TMH5_MOUSE	Mrpl13 protein (Fragment)	3	3	860145	319596	492588	573082	244673	930041	601770	727942	395401	599569	405942	473136	864192	635075	547963	325155	346507	737431
Q6PET3	Q6PET3_MOUSE	Sec11a protein (Fragment)	2	2	858058	645793	380091	640333	674466	773120	482260	532236	603897	727959	1.28804e+06	267920	791111	550339	368537	536523	827632	56450.2
B9EJR4	B9EJR4_MOUSE	HCLS1 associated X-1	2	2	854171	677795	495508	1.23023e+06	488735	1.76492e+06	1.08164e+06	569961	764044	790314	691846	806321	1.26395e+06	609891	523364	663830	793271	817552
Q9D0G0	RT30_MOUSE	28S ribosomal protein S30, mitochondrial	6	5	848645	698973	346564	876157	466324	983873	1.09789e+06	316704	536418	368991	437805	547244	843028	394874	361738	601018	487303	351781
D3Z2J3	D3Z2J3_MOUSE	Putative uncharacterized protein Dhx30	1	1	848398	18913	2077.29	45407.8	29582.3	6843.74	16270.6	4059.98	16929.4	7415.1	12865	585.311	8498.38	33948.4	5163.75	26132.6	5517.37	16541.4
Q60766-2	IRGM_MOUSE	Isoform 2 of Immunity-related GTPase family M protein	5	4	848331	1.19521e+06	2.14979e+06	1.52981e+06	1.13088e+06	1.74225e+06	1.08042e+06	1.82888e+06	1.10266e+06	1.24966e+06	1.49291e+06	1.01031e+06	1.05324e+06	939724	855817	1.20669e+06	1.27354e+06	1.77135e+06
Q8BJZ4	RT35_MOUSE	28S ribosomal protein S35, mitochondrial	3	3	844240	911912	1.15811e+06	615227	1.04622e+06	453531	767613	65629	1.35611e+06	353094	1.40247e+06	1.68145e+06	148209	1.14848e+06	2.84335e+06	721466	730528	1.07299e+06
Q059G7	Q059G7_MOUSE	MCG16762, isoform CRA_a	3	3	842809	1.14643e+06	858354	992362	1.38463e+06	954744	959396	1.14029e+06	1.19158e+06	1.216e+06	1.45018e+06	802409	1.04642e+06	1.17988e+06	891837	831708	1.25417e+06	161463
Q3TLH6	Q3TLH6_MOUSE	Putative uncharacterized protein	3	3	839539	802827	1.30379e+06	311308	279979	432001	2.05798e+06	532927	1.2082e+06	299230	322074	427158	3.14166e+06	823785	1.33624e+06	215698	227693	163068
Q3THJ0	Q3THJ0_MOUSE	Putative uncharacterized protein	7	5	837402	773874	205452	1.20207e+06	785319	848898	1.31203e+06	345599	432948	1.20656e+06	1.19224e+06	63324.6	2.55471e+06	799271	398703	740513	552972	280870
Q05CB9	Q05CB9_MOUSE	Mrpl13 protein	1	1	836042	702044	574871	428528	811418	528848	769671	451300	820086	356114	75289	970715	399384	215143	985110	592824	452580	669111
D3YW69	D3YW69_MOUSE	Putative uncharacterized protein Gm7589	2	1	835679	194100	148500	230664	228445	200188	169604	251696	293964	286530	346104	492317	212703	290528	345240	195022	252436	348969
A2ASM3	A2ASM3_MOUSE	MCG128338	5	5	832636	391618	167298	631770	738761	430886	862638	521621	687604	529343	724349	1.7184e+06	799990	302289	395901	499777	770983	419819
Q3THX0	Q3THX0_MOUSE	Putative uncharacterized protein	2	2	831304	700066	767304	675406	892259	1.62492e+06	1.09238e+06	1.29386e+06	944449	803135	931414	397751	675976	2.57084e+06	1.57233e+06	863110	2.38639e+06	5.05896e+06
A3E4B3	A3E4B3_MOUSE	Cytochrome c oxidase subunit 3	2	2	829537	128372	116428	94807.8	159005	403386	210568	411879	161034	255531	288839	46597	294268	277246	58557.2	110267	219170	112830
D3YU17	D3YU17_MOUSE	Putative uncharacterized protein Ncln	5	5	828554	599031	1.04197e+06	1.0485e+06	576984	5.27699e+06	996871	522563	583300	751335	623056	567698	581067	558479	478599	689345	680030	479477
Q8C5H8-2	CE033_MOUSE	Isoform 2 of UPF0465 protein C5orf33 homolog	11	3	822038	585199	1.7392e+06	592842	910776	1.22028e+06	963109	1.11664e+06	1.75876e+06	813661	371538	3.80831e+06	686168	1.08855e+06	1.25338e+06	731724	468138	1.21668e+06
Q3UN47	Q3UN47_MOUSE	Endonuclease G	7	7	818730	784865	721810	1.08842e+06	741060	722050	1.71493e+06	964648	680116	818030	699784	483505	883281	390166	711063	1.02796e+06	335117	4.2736e+06
Q99KK9	SYHM_MOUSE	Probable histidyl-tRNA synthetase, mitochondrial	3	3	817635	722774	471542	1.23925e+06	730946	356429	676154	268206	462130	611746	636018	743963	729804	515803	528385	690004	637972	353701
A2AV97	A2AV97_MOUSE	MCG2706	2	2	815818	702245	958617	646910	609046	487497	700597	518313	909606	539296	358617	285774	933623	521220	1.42014e+06	738386	293376	1.55356e+06
Q8BRQ9	Q8BRQ9_MOUSE	Putative uncharacterized protein	7	4	814132	918954	502094	1.115e+06	1.13249e+06	1.25384e+06	834454	922368	960702	1.05943e+06	1.05511e+06	77946.4	1.02136e+06	799114	997184	1.38533e+06	1.09099e+06	1.99996e+06
Q50HW9	Q50HW9_MOUSE	RAB14 protein variant	1	1	810719	667040	312430	960979	856917	734767	749658	888468	1.25879e+06	624075	763094	830108	1.23729e+06	753686	1.39585e+06	1.19553e+06	440553	1.34409e+06
Q8BUY5	CC001_MOUSE	Transmembrane protein C3orf1 homolog	2	2	808591	447487	244149	631096	967384	214854	613037	628095	572862	348715	339316	562194	1.10313e+06	1.2011e+06	786156	765272	362726	848844
Q9DCI9	RM32_MOUSE	39S ribosomal protein L32, mitochondrial	2	2	805620	1.26704e+06	221199	775682	1.21557e+06	1.24438e+06	1.04107e+06	465519	753153	692231	1.17495e+06	997783	843861	885452	388949	711661	983561	1.53029e+06
Q545X8	Q545X8_MOUSE	MCG116623	10	2	804935	577587	749823	989742	482479	399637	955100	301171	406967	597778	431612	126140	659404	422445	661826	627858	305464	131585
D3YWI4	D3YWI4_MOUSE	Putative uncharacterized protein Gtf3c2	2	2	802973	747306	705124	570508	624368	1.06371e+06	851990	909570	1.61661e+06	1.04929e+06	971888	1.61638e+06	1.08407e+06	1.34611e+06	959690	597886	1.00307e+06	941387
Q3TND1	Q3TND1_MOUSE	FK506 binding protein 2, isoform CRA_a	3	3	802952	445669	617601	71234.5	178502	259130	184381	962065	1.00829e+06	859330	889557	144626	1.00418e+06	975129	187736	921545	1.2391e+06	368393
P56593	CP2AC_MOUSE	Cytochrome P450 2A12	10	3	802071	96108.6	49417.6	193343	102548	71738.3	74441	254264	68981.4	91238.1	509653	81500.6	56194.7	837899	111506	117893	520399	485905
Q3UEN8	Q3UEN8_MOUSE	MCG15287	11	7	797535	558519	1.26163e+06	1.56087e+06	1.67785e+06	1.36221e+06	605709	365416	1.87657e+06	1.53553e+06	1.56367e+06	786909	660764	2.12719e+06	1.94963e+06	664319	634701	142899
D3Z111	D3Z111_MOUSE	Putative uncharacterized protein Lypla1	7	7	796360	693879	41896.9	330114	569821	520639	885767	114439	90353.8	1.1035e+06	141207	60475	670535	219614	100667	681429	226239	324231
Q3TG52	Q3TG52_MOUSE	Putative uncharacterized protein	15	6	794435	1.70244e+06	2.4855e+06	924567	1.76567e+06	1.14471e+06	1.72885e+06	2.05583e+06	2.35067e+06	978580	1.49019e+06	746176	760658	4.5196e+06	2.22225e+06	1.27588e+06	2.00667e+06	1.62548e+06
D3Z6N4	D3Z6N4_MOUSE	MCG18633	10	2	790166	800186	593247	1.08369e+06	1.45234e+06	1.16353e+06	636729	583619	273818	952939	1.86199e+06	539888	1.02046e+06	3.44311e+06	1.41734e+06	597735	1.06996e+06	1.05779e+06
Q62086	PON2_MOUSE	Serum paraoxonase/arylesterase 2	3	3	787206	913588	1.17372e+06	654801	1.50564e+06	1.55914e+06	1.11536e+06	684534	716209	946016	1.48244e+06	619817	741286	1.56257e+06	745858	821744	1.54954e+06	893177
B1AX52	B1AX52_MOUSE	Monoamine oxidase A	10	6	782338	803879	614919	555459	393585	638088	657273	745042	687676	668700	630428	541033	3.73435e+06	1.02922e+06	937532	839551	1.03604e+06	1.04327e+06
Q8C847	Q8C847_MOUSE	Beta-galactosidase	5	5	780621	780365	283981	596685	328465	584413	977621	407084	626919	507368	426405	189301	1.09888e+06	388715	326044	441709	406473	234626
Q99LP6	GRPE1_MOUSE	GrpE protein homolog 1, mitochondrial	5	1	774136	1.02369e+06	496104	828508	1.34136e+06	2113.64	852693	1.1766e+06	1.00945e+06	927505	861441	3306.63	770608	1.65863e+06	488047	957839	499706	2801.67
Q64435	UD16_MOUSE	UDP-glucuronosyltransferase 1-6	16	4	772335	1.04961e+06	362843	457243	1.07744e+06	432681	463488	49245.9	382865	1.05894e+06	1.32185e+06	3.01099e+06	309498	292762	1.1966e+06	1.07919e+06	1.56666e+06	1.07002e+06
Q9CPY1	RM51_MOUSE	39S ribosomal protein L51, mitochondrial	3	3	768879	416087	779901	1.12435e+06	611519	1.41299e+06	402692	373896	524618	508491	511781	54584.6	743027	1.16191e+06	521536	380917	2.20514e+06	200397
Q3TA21	Q3TA21_MOUSE	Putative uncharacterized protein	5	1	768710	1.04284e+06	212525	641478	1.48684e+06	905424	1.55721e+06	66021.5	1.0586e+06	1.34598e+06	1.48957e+06	1.74075e+06	156605	404348	265732	880612	890576	1.06375e+06
Q8R2Q4-2	RRF2M_MOUSE	Isoform 2 of Ribosome-releasing factor 2, mitochondrial	6	6	767461	724739	802855	494413	997409	684952	698840	570114	616406	1.0055e+06	1.22497e+06	3.36762e+06	639716	1.39907e+06	389972	887445	1.12329e+06	241077
Q8VEB4	PAG15_MOUSE	Group XV phospholipase A2	5	5	764670	1.03821e+06	504018	837740	687193	954150	697761	502083	718078	677463	710319	386416	3.1264e+06	524353	588416	813848	487427	344007
Q921I1	TRFE_MOUSE	Serotransferrin	8	8	757888	866486	932884	1.86546e+06	1.5205e+06	4.74684e+06	908325	1.77409e+06	1.06271e+06	1.13497e+06	1.58524e+06	2.33804e+06	1.5764e+06	1.92009e+06	824528	1.50212e+06	2.03178e+06	2.73972e+06
D3YZW2	D3YZW2_MOUSE	Putative uncharacterized protein Gm6404	1	1	752348	609802	577640	865427	724994	125451	267108	481944	457032	829221	864853	25791.3	1.73939e+06	987772	532382	598773	183934	796037
Q8CBU2	Q8CBU2_MOUSE	Deoxyguanosine kinase, isoform CRA_a	4	4	741185	882983	563859	955098	1.26857e+06	800419	1.21852e+06	346386	685178	1.00438e+06	1.38511e+06	204103	434725	1.60329e+06	1.22626e+06	619560	980245	598537
A2A7A7	A2A7A7_MOUSE	Hexose-6-phosphate dehydrogenase (Glucose 1-dehydrogenase)	5	5	735913	628259	265116	530638	553999	1.26056e+06	466234	943563	456238	689500	773602	787208	774677	1.34731e+06	467817	481540	612018	547501
Q9DBD9	Q9DBD9_MOUSE	Putative uncharacterized protein	14	1	734493	511305	1.09551e+06	623666	1.61434e+06	763928	544052	706868	1.74449e+06	1.49759e+06	2.77773e+06	1.53435e+06	728388	1.75403e+06	1.66796e+06	793919	1.41489e+06	1.95063e+06
Q6ZWQ7	Q6ZWQ7_MOUSE	Putative uncharacterized protein	2	2	728011	1.00282e+06	652873	1.23451e+06	1.02596e+06	1.15157e+06	1.09646e+06	525202	1.05043e+06	1.16862e+06	1.07003e+06	1.78638e+06	1.05276e+06	508554	1.1101e+06	794171	616179	772288
Q3UEF2	Q3UEF2_MOUSE	Putative uncharacterized protein	13	3	726639	1.10517e+06	367792	2.27674e+06	2.66054e+06	2.47626e+06	1.09187e+06	166318	1.32669e+06	1.74675e+06	2.0999e+06	107474	1.50923e+06	920612	1.12038e+06	1.09426e+06	632508	212017
D3YZH3	D3YZH3_MOUSE	MCG128013	3	3	723860	1.29676e+06	349443	1.76375e+06	1.46167e+06	2.11099e+06	779397	681467	1.21119e+06	1.55141e+06	1.77762e+06	2.65487e+06	1.36928e+06	1.07162e+06	1.05331e+06	960359	1.08371e+06	1.44264e+06
Q3TWX1	Q3TWX1_MOUSE	Putative uncharacterized protein	3	2	723406	100705	18054.4	638932	619268	332270	388149	57838.6	20372.6	294333	228855	155888	78195.6	23643.5	1.53765e+06	181024	74308.3	40642.3
Q9DBC0	SELO_MOUSE	Selenoprotein O	2	2	714123	474067	431825	490649	519197	492125	277683	419017	558579	490007	566940	850623	654389	868633	556105	461108	493311	599605
A2A5F5	A2A5F5_MOUSE	RAB5C, member RAS oncogene family (Fragment)	2	1	713144	396869	815587	464355	673175	419875	412468	1.03693e+06	646487	466025	424096	375933	141958	624401	683822	524649	331393	499348
B7ZCV4	B7ZCV4_MOUSE	Coenzyme Q4 homolog (Yeast) (Fragment)	1	1	711762	674871	89872.3	974527	986064	930867	613607	563275	666181	534991	559603	623760	1.07597e+06	561301	378045	622151	830497	819708
Q8CEI1	BOLA3_MOUSE	BolA-like protein 3	4	4	711118	751031	426759	719611	606288	547640	542429	703308	500154	698665	605642	3.94115e+06	413429	793252	640184	704615	537240	653813
A2A9T8	A2A9T8_MOUSE	Mitochondrial ribosomal protein L45	3	3	709782	248135	596229	377057	278242	500455	470399	1.09089e+06	350432	824390	431083	491030	582112	3.4659e+06	331754	263517	435798	228320
A2A8Y4	A2A8Y4_MOUSE	Mitochondrial ribosomal protein S15	2	2	708753	611609	269666	543535	466521	119842	470462	279694	236661	428780	511433	4.98406e+06	570693	499257	155387	397867	509336	902086
Q8K1N1	PLPL8_MOUSE	Calcium-independent phospholipase A2-gamma	4	3	702793	834972	1.09533e+06	1.087e+06	949158	1.02312e+06	694845	252590	817496	695706	843269	440444	1.58353e+06	471323	752664	913386	864471	640221
Q58E35	Q58E35_MOUSE	MCG10168	1	1	701811	996570	174863	664243	1.24608e+06	314383	507657	2.17242e+06	253069	1.1567e+06	2.28629e+06	366143	855759	2.4753e+06	365407	815704	1.09796e+06	891361
Q3UK70	Q3UK70_MOUSE	Putative uncharacterized protein	1	1	698672	476473	724400	743439	588136	545230	651586	387725	418558	841909	335887	187531	437700	220127	504446	739058	249230	57610.3
Q8K0Z7	TACO1_MOUSE	Translational activator of cytochrome c oxidase 1	4	4	692955	178836	58975.3	656013	119267	110774	475696	132504	148437	193137	147123	884073	306798	392419	358284	96964.4	59979.1	98933.5
A6H611	MIPEP_MOUSE	Mitochondrial intermediate peptidase	5	5	692499	456908	311896	536599	391552	512452	269420	246611	472415	323786	211938	489044	526028	367133	85230.9	476642	362771	385800
Q3U832	Q3U832_MOUSE	Putative uncharacterized protein	1	1	687938	865522	619544	898265	790009	790601	663827	438542	696540	695231	644953	764770	401828	549980	1.02912e+06	861144	901548	1.02871e+06
Q3THE1	Q3THE1_MOUSE	Putative uncharacterized protein (Fragment)	12	4	686657	571412	840183	622036	798057	767957	471586	397183	700307	495989	695715	1.15203e+06	890153	368900	543440	463690	425931	690838
Q8CAK1	CA069_MOUSE	Putative transferase C1orf69 homolog, mitochondrial	5	5	684618	762653	459598	771971	914544	325488	642825	708393	689034	532846	912332	331729	713852	973260	739306	775285	767407	533487
Q9CRB9	CHCH3_MOUSE	Coiled-coil-helix-coiled-coil-helix domain-containing protein 3, mitochondrial	8	2	681981	907174	842497	643629	1.12178e+06	457677	725532	814720	877492	723232	1.02128e+06	2.66653e+06	687448	1.04948e+06	1.36923e+06	715311	1.03099e+06	661746
P56213	ALR_MOUSE	FAD-linked sulfhydryl oxidase ALR	4	4	680661	435683	490326	868843	161763	371769	822150	1.02359e+06	828488	340964	682585	201090	102734	387769	262045	1.09736e+06	164390	913532
Q8BJL4	Q8BJL4_MOUSE	Lectin, mannose-binding 2	3	2	678181	626567	354821	1.37481e+06	735456	2.08605e+06	1.25887e+06	337739	1.12575e+06	1.24532e+06	1.2642e+06	1.18345e+06	1.21413e+06	511380	479114	787977	728142	813397
Q3U926	Q3U926_MOUSE	Putative uncharacterized protein	2	2	668790	459869	652069	370274	702405	1.06493e+06	648030	1.17543e+06	659520	650104	1.22901e+06	1.01453e+06	429223	900420	350719	458662	393914	573472
Q3UEM7	Q3UEM7_MOUSE	Putative uncharacterized protein	5	5	668594	817307	466797	1.10696e+06	958971	1.88294e+06	821084	1.35516e+06	1.4741e+06	1.14894e+06	1.35738e+06	796629	1.03393e+06	1.1053e+06	759379	659317	1.73182e+06	678902
D3Z4H3	D3Z4H3_MOUSE	Putative uncharacterized protein Gm10154	1	1	666597	519300	545332	1.41816e+06	1.51295e+06	1.07245e+06	1.00469e+06	830324	566549	884067	740234	165937	1.32451e+06	1.04066e+06	105607	1.25686e+06	909739	102681
Q3TQX5	Q3TQX5_MOUSE	DEAD/H (Asp-Glu-Ala-Asp/His) box polypeptide 3, X-linked	4	4	665815	596152	64835.3	728618	778885	206005	511249	81509.8	40951.8	1.03062e+06	79344.8	1.12762e+06	577720	95280.2	281485	869202	150877	736116
Q91VC9	GHITM_MOUSE	Growth hormone-inducible transmembrane protein	3	3	660556	463335	307583	831787	585814	279395	687753	736045	434238	370038	257318	579281	592464	458586	677308	825265	334476	885225
Q3URF5	Q3URF5_MOUSE	Putative uncharacterized protein	6	5	658221	446549	248373	353895	464139	390530	173073	333683	711906	391951	392080	949173	299775	347074	505373	215931	457778	719444
Q3UCH0	Q3UCH0_MOUSE	60S ribosomal protein L6	5	1	656640	394875	667027	575864	451925	438242	564497	543392	370716	527576	557591	510045	511394	485521	631390	437616	505565	435285
Q61733	RT31_MOUSE	28S ribosomal protein S31, mitochondrial	6	5	647972	680398	718038	873341	745261	6.61189e+06	938850	478593	745414	558207	654274	270604	224201	292418	616016	673129	327021	224918
Q9R0P3	ESTD_MOUSE	S-formylglutathione hydrolase	1	1	646671	476000	257431	444271	484387	626531	640354	383118	460407	446788	514498	720372	249523	213787	314643	537949	334551	812645
Q3TXR9	Q3TXR9_MOUSE	Putative uncharacterized protein	4	4	643854	806642	1.04243e+06	578429	751976	529511	527817	1.09181e+06	994978	497030	767922	3.48474e+06	196282	402751	910856	443058	803041	704845
A2AHS8	A2AHS8_MOUSE	Mitochondrial ribosomal protein S5	5	4	637067	1.16698e+06	1.26263e+06	878975	1.1079e+06	1.16241e+06	1.90716e+06	1.53032e+06	1.39756e+06	776214	1.18244e+06	589392	1.17803e+06	1.38956e+06	1.0373e+06	782864	953214	867777
Q9R013	CATF_MOUSE	Cathepsin F	3	3	636133	442837	458854	469067	398307	250499	384195	804596	677218	377889	427120	8304.75	533889	679663	570508	275418	356676	338574
A2ATS2	A2ATS2_MOUSE	Translocase of inner mitochondrial membrane 10 homolog (Yeast)	6	6	633975	426187	616112	430198	528639	460438	439692	736768	873395	303210	432840	735732	324732	674005	561992	334057	418707	459841
D3YWK7	D3YWK7_MOUSE	MCG9098	3	2	628997	381001	615180	1.01546e+06	559957	997528	498648	731182	658213	477641	674794	31711.1	318518	526261	481576	535224	77674.1	523339
Q91VG6	Q91VG6_MOUSE	Chchd3 protein (Fragment)	9	8	625596	457140	567044	2.21532e+06	614528	3.02282e+06	1.63371e+06	682478	681592	1.20127e+06	512990	844515	1.9232e+06	714061	690072	2.18252e+06	1.06775e+06	900178
Q8QZY2-2	GLCTK_MOUSE	Isoform 2 of Glycerate kinase	8	1	625551	757698	1.10092e+06	359120	2.08183e+06	2.65871e+06	762738	1.42337e+06	1.96989e+06	855546	1.43404e+06	1.35777e+06	1.28002e+06	1.71025e+06	1.66763e+06	976699	1.45891e+06	1.62624e+06
Q3TXD4	Q3TXD4_MOUSE	Putative uncharacterized protein	4	3	624626	666764	502502	750045	833460	911199	1.95133e+06	236210	1.44413e+06	1.00451e+06	762146	2.16272e+06	742161	301464	563359	925869	637030	1.03473e+06
Q9ER88	RT29_MOUSE	28S ribosomal protein S29, mitochondrial	7	3	623769	556175	581558	431402	673892	497540	414017	675454	590769	516221	749109	97683.6	471292	886413	823214	531602	337291	1.10652e+06
Q3TVU9	Q3TVU9_MOUSE	Putative uncharacterized protein	9	9	623226	354167	1.34073e+06	752989	927605	817193	598328	662999	713275	828302	502649	3.61273e+06	883776	706646	498930	757950	429334	154592
B2RT14	B2RT14_MOUSE	MCG14318, isoform CRA_h	9	5	617519	549584	395566	1.26923e+06	573565	913964	516679	337036	638697	655801	608504	540118	1.96865e+06	725096	877795	668764	742380	614001
Q91WN4	KMO_MOUSE	Kynurenine 3-monooxygenase	20	3	614490	237314	534741	968512	312710	1.43205e+06	968275	1.20589e+06	756167	744866	438277	1.65028e+06	1.3165e+07	602189	756621	853627	374067	523145
Q64458	CP2CT_MOUSE	Cytochrome P450 2C29	11	5	612450	575418	898594	667494	1.0843e+06	1.01271e+06	406132	839564	921633	826182	1.47247e+06	1.04438e+06	995312	1.05703e+06	1.08955e+06	790759	819426	1.11474e+06
Q8K4Z3	AIBP_MOUSE	Apolipoprotein A-I-binding protein	5	5	612238	1.53695e+06	408799	2.22835e+06	750330	1.09406e+06	4.27273e+06	655326	1.37188e+06	1.50297e+06	888070	2.45922e+06	3.00723e+06	4.30301e+06	628262	1.56824e+06	2.9502e+06	1.27863e+06
Q3TNR7	Q3TNR7_MOUSE	Putative uncharacterized protein	5	5	609746	1.11313e+06	1.03104e+06	342328	1.41742e+06	581736	1.11837e+06	1.62243e+06	1.72648e+06	497226	524715	626361	335887	1.26375e+06	943218	769169	1.20899e+06	1.62676e+06
Q91V01	MBOA5_MOUSE	Lysophospholipid acyltransferase 5	1	1	607115	175177	62302.4	202236	224536	104755	128643	224872	132288	212732	248797	1.25513e+07	235015	115863	72647.3	204117	286276	997298
Q9DCV5	CJ057_MOUSE	Transmembrane protein C10orf57 homolog	2	2	605862	337175	360960	980566	446853	1.04603e+06	415547	843043	733734	845832	628169	1.11049e+06	877518	898390	649163	584594	1.86717e+06	856103
Q8R2K3	Q8R2K3_MOUSE	Single-stranded DNA binding protein 1	8	3	604307	569691	625680	582662	699909	787239	550017	1.71417e+06	916120	758632	820735	1.62444e+06	594403	1.10937e+06	397074	675713	603253	863827
Q566J8	ADCK4_MOUSE	Uncharacterized aarF domain-containing protein kinase 4	2	2	600907	682911	145961	1.85805e+06	422232	245464	1.19609e+06	21950.7	340244	1.2525e+06	426428	1.13809e+06	3.12031e+06	528472	363773	906940	985357	561783
Q9DCB8	ISCA2_MOUSE	Iron-sulfur cluster assembly 2 homolog, mitochondrial	2	1	600041	390144	174703	764966	378064	1.39621e+06	623729	396859	670668	354906	371968	56356.9	271524	129347	390303	409422	498531	693649
Q8VC63	Q8VC63_MOUSE	Pyruvate dehydrogenase kinase, isoenzyme 2	5	4	596187	303678	287504	342677	318055	750264	397215	548038	1.15159e+06	287059	666012	555743	480035	546886	567781	308944	480849	306449
Q3TVT6	Q3TVT6_MOUSE	Putative uncharacterized protein	6	6	588358	472993	310823	601701	407960	2.73975e+06	829315	1.24083e+06	958992	480308	390364	528378	612809	1.17536e+06	1.12025e+06	455179	346650	872326
A2AS95	A2AS95_MOUSE	Elastase 2A	2	2	580900	1.3198e+06	487067	3326.15	17316.4	3105.78	56808.3	39539.3	24909.5	9339.4	10642.6	843136	8229.4	43969.5	72470	3885.41	36639.5	262.01
Q3UJS0	Q3UJS0_MOUSE	Putative uncharacterized protein	3	2	575467	695114	519005	863872	323142	671139	706692	528017	516537	311067	361380	3.20325e+06	331722	37267.5	195183	798456	232598	149787
Q8K215	LYRM4_MOUSE	LYR motif-containing protein 4	2	2	570911	384201	246777	466144	476237	258747	431109	312601	687842	293535	400825	366880	298356	357106	126895	563564	466864	429233
A2AFM0	A2AFM0_MOUSE	Aminolevulinic acid synthase 2, erythroid	2	1	570102	266205	306727	371722	301494	649294	500781	297182	595912	375622	375655	711499	271330	205253	473768	449713	321718	608405
Q99KV1	DJB11_MOUSE	DnaJ homolog subfamily B member 11	1	1	565290	406775	445075	646548	621293	557787	758562	483848	643193	796602	456017	1.58642e+06	979268	368416	353792	982755	342232	357701
Q8JZQ1	Q8JZQ1_MOUSE	Translocase of inner mitochondrial membrane 23 homolog (Yeast)	5	4	560459	479870	231112	432062	631681	287339	383278	272543	597008	184674	238010	531967	1.19915e+06	227932	457358	358959	274261	736426
Q9D8P4	RM17_MOUSE	39S ribosomal protein L17, mitochondrial	3	2	548597	512899	554366	560929	424606	272458	661738	562070	340304	570391	613229	311017	502733	475189	365733	607054	516229	296394
Q3UFV9	Q3UFV9_MOUSE	DnaJ (Hsp40) homolog, subfamily C, member 3	3	3	546903	51573.1	20424.7	64708.4	36840.6	65023.2	82300.7	25618.8	37320.1	96950	61832.6	1.10908e+06	46928.5	18001.3	31387	40941.4	38340.8	45029.4
Q545F8	Q545F8_MOUSE	Putative uncharacterized protein	11	6	538651	463854	603330	1.02462e+06	484263	1.21019e+06	661333	625621	514894	433932	942888	82854.1	113056	80358.2	363175	909735	332519	415186
P58044	IDI1_MOUSE	Isopentenyl-diphosphate Delta-isomerase 1	2	2	538059	444962	609920	827596	549524	1.06991e+06	844007	298194	377800	660224	561794	899761	1.0423e+06	857508	859452	524613	936907	959918
Q9JI39	ABCBA_MOUSE	ATP-binding cassette sub-family B member 10, mitochondrial	4	3	537365	631754	428305	925941	442554	781167	652644	450947	329167	528047	490967	3.63983e+07	855507	371129	391404	507733	503197	496304
Q8C178	Q8C178_MOUSE	Putative uncharacterized protein	2	1	536871	494269	298748	555265	489458	498335	549874	605033	394722	390106	359422	397883	433314	423500	320645	444949	375339	408700
A2AQY3	A2AQY3_MOUSE	YME1-like 1 (S. cerevisiae)	6	6	533323	850890	679830	291305	690294	283482	504798	704653	1.0379e+06	505915	822552	1.68065e+06	530466	603945	550339	295369	2.32249e+06	646512
D3Z512	D3Z512_MOUSE	Putative uncharacterized protein Dnase2a	2	2	530116	945075	350757	781753	368396	924625	944897	234390	239845	574543	402655	176993	667930	302408	770948	660057	413427	849930
Q5M8N0	CNRP1_MOUSE	CB1 cannabinoid receptor-interacting protein 1	1	1	529682	197076	312804	361782	200805	625075	226066	344978	220915	317997	440119	152808	399342	264606	657104	323222	287805	272722
A4FUS1	A4FUS1_MOUSE	MCG123443	3	3	526676	686342	855681	899500	838763	719252	637221	914698	847562	1.36922e+06	1.65264e+06	4.41432e+06	982171	804520	1.16449e+06	684392	660991	1.99082e+06
Q3U0K4	Q3U0K4_MOUSE	Putative uncharacterized protein	5	5	526311	401781	388054	284241	255031	131139	564724	401865	409294	374762	340363	254356	749551	482039	383455	598116	551907	372356
Q3UCL5	Q3UCL5_MOUSE	Ferritin	3	1	524317	95106.3	53094	1.02078e+06	28901.9	1.04655e+06	1.10432e+06	28797.4	98163	219060	68487	84343.3	1.53634e+06	63422.9	59864	405253	214576	78268.2
Q3U944	Q3U944_MOUSE	Putative uncharacterized protein	5	5	522834	495064	770274	1.60296e+06	1.35876e+06	1.32981e+06	1.7451e+06	938103	1.75437e+06	1.45223e+06	1.1152e+06	1.70486e+06	1.27082e+06	766160	1.21168e+06	1.34929e+06	572182	431856
Q5SUC9	SCO1_MOUSE	Protein SCO1 homolog, mitochondrial	4	2	522502	1.04101e+06	523068	593400	900261	1.11623e+06	651584	1.0889e+06	745894	845436	1.08136e+06	548298	592015	943099	767531	260485	1.36811e+06	563919
A2AMV0	A2AMV0_MOUSE	Novel DUF1620 domain containing protein	3	2	519786	85452.5	127.297	129132	117583	22970.9	34136.4	18611.7	47296.7	46416.4	15297.5	16877.7	117680	81492.9	45049.4	161659	27027.9	48775.8
Q6KAU3	Q6KAU3_MOUSE	MFLJ00023 protein (Fragment)	6	6	516750	546482	799413	719552	663461	224691	702840	844647	1.02628e+06	577871	977828	201111	650226	723798	210550	309090	371663	856179
B0LAC2	B0LAC2_MOUSE	Ubiquitin A-52 residue ribosomal protein fusion product 1 (Fragment)	3	3	516229	606595	835551	566359	548156	660041	514690	803906	798723	813757	643447	3.67825e+06	558017	533867	427322	741292	363762	1.63075e+06
Q60991	CP7B1_MOUSE	25-hydroxycholesterol 7-alpha-hydroxylase	5	5	513894	380603	236070	2.09774e+06	402340	7.86871e+06	1.75366e+06	708422	538722	1.14057e+06	463858	594383	3.21456e+06	416019	505364	999175	599650	560722
Q91V55	Q91V55_MOUSE	Putative uncharacterized protein	3	2	509103	226544	298060	433404	585278	403843	358473	536907	326760	720253	429459	207538	455932	448734	540431	437550	425239	129157
Q3U026	Q3U026_MOUSE	Putative uncharacterized protein	6	5	503376	886735	414839	939732	1.52762e+06	1.07666e+06	839464	497347	309364	1.20584e+06	1.78066e+06	2.89931e+06	1.2798e+06	1.09753e+06	800451	933623	1.26085e+06	692354
D3Z1D6	D3Z1D6_MOUSE	Putative uncharacterized protein Gm10335	7	4	497568	889916	644179	751404	1.21748e+06	1.04074e+06	461787	1.01186e+06	1.28006e+06	1.07626e+06	1.15874e+06	2.1426e+06	687701	821388	1.09909e+06	807578	1.01731e+06	1.25356e+06
P09528	FRIH_MOUSE	Ferritin heavy chain	3	2	496198	491611	445956	497645	174750	744995	386343	1.22811e+06	491211	382286	1.08308e+06	301494	967732	432996	764170	284737	401942	1.71773e+06
Q8R1G2	CMBL_MOUSE	Carboxymethylenebutenolidase homolog	4	4	488527	424854	391927	250634	184726	77127.2	135490	115333	252683	123872	114979	67314	278381	301581	198701	217201	149040	88030.1
Q3TA96	Q3TA96_MOUSE	Lysosomal membrane glycoprotein 1, isoform CRA_c	2	1	486850	350322	1.3486e+06	750588	303108	835196	734191	535489	1.992e+06	516398	391114	2.19282e+06	863287	1.08109e+06	908987	513133	278811	320691
Q91XG2	Q91XG2_MOUSE	Cytochrome P450, family 2, subfamily a, polypeptide 4	3	2	479638	567171	730153	234900	485007	346129	271194	668032	553738	424903	703201	585111	227592	548247	432587	238704	372639	429661
B1AR25	B1AR25_MOUSE	A kinase (PRKA) anchor protein 1	4	4	473334	301878	332800	476295	311611	477246	413765	168357	482052	325072	295851	104522	429268	232140	248125	318741	328009	455275
Q9D2R8	RT33_MOUSE	28S ribosomal protein S33, mitochondrial	3	3	471009	264158	43873.2	455272	1.02053e+06	131695	304035	32056.5	446752	169752	506386	17046.3	105809	98393.6	15562.6	142312	61445.9	46673.1
Q8C9W5	Q8C9W5_MOUSE	Putative uncharacterized protein (Fragment)	7	6	468008	190484	159305	297817	145074	303122	316377	488524	318177	242497	259319	704208	284545	329544	351139	216735	157461	179043
Q3TS40	Q3TS40_MOUSE	Putative uncharacterized protein	1	1	466566	129745	35756.2	298759	165600	377665	319893	18549.9	29058.8	152498	210039	278632	345520	82287	17017.8	286892	175931	66197.3
D3Z7X0	D3Z7X0_MOUSE	MCG142036	7	3	465222	590629	340921	718527	543913	431375	574768	731084	397013	610954	646192	4.39848e+06	408299	482195	181504	650869	655691	252103
Q8R035	ICT1_MOUSE	Peptidyl-tRNA hydrolase ICT1, mitochondrial	1	1	464960	618241	809962	1.4818e+06	577614	459156	1.03937e+06	383901	323632	600804	691011	1.59704e+06	1.1658e+06	327347	913394	674328	956466	598717
Q9EQ06-2	DHB11_MOUSE	Isoform 2 of Estradiol 17-beta-dehydrogenase 11	6	2	456811	705497	366057	498588	414209	388904	376163	438631	430879	626712	544217	29849.6	886900	804629	573962	366089	722066	12901.7
D3YTT7	D3YTT7_MOUSE	MCG2650	8	5	455898	834179	461985	717196	1.08403e+06	659566	703487	971664	474658	1.03376e+06	1.32938e+06	683191	465711	937734	1.05267e+06	786509	636965	1.5745e+06
Q3UFK7	Q3UFK7_MOUSE	Putative uncharacterized protein	5	5	453844	643638	466757	634117	455348	224508	579937	628175	615165	349699	711096	694242	477251	415694	580334	631911	694382	643409
D3YTV6	D3YTV6_MOUSE	Putative uncharacterized protein Mthfs	2	2	453049	449634	890092	287073	547263	508969	1.02514e+06	849718	527368	488901	679497	294534	341718	799067	513483	498130	618817	443104
A8Y5G1	A8Y5G1_MOUSE	MCG3895, isoform CRA_a	5	5	451704	552582	356941	484626	519479	313053	432479	852744	585507	500407	543279	694159	586639	673829	373005	476521	487492	9.08684e+06
D3Z253	D3Z253_MOUSE	Putative uncharacterized protein Aspdh	2	2	450170	449879	377156	685780	799264	626981	491067	587129	446747	908363	926708	58731.2	620462	256725	408920	637499	667763	54902.7
Q3UEI8	Q3UEI8_MOUSE	Putative uncharacterized protein	4	2	449475	414570	195602	486532	334248	123109	407851	217665	203377	429479	390442	217170	190937	509870	508189	369698	293382	289439
Q8C7H1	MMAA_MOUSE	Methylmalonic aciduria type A homolog, mitochondrial	11	8	445728	648691	716434	827453	858661	895183	648676	755836	814577	887369	938694	1.1457e+06	691093	544082	731703	1.06153e+06	772787	701389
Q3TBM1	Q3TBM1_MOUSE	Putative uncharacterized protein	9	5	444786	390650	131782	640459	173536	200398	1.74632e+06	419502	205689	386037	539403	17235.1	594920	928860	273050	432852	128622	189310
Q3UIQ5	Q3UIQ5_MOUSE	Putative uncharacterized protein	4	4	443112	1.11561e+06	217119	722968	364486	1.0651e+06	403335	1.73027e+06	488496	448631	1.19666e+06	348673	558031	262273	383948	635330	471411	35879.7
Q7TNE1	CG010_MOUSE	CaiB/baiF CoA-transferase family protein C7orf10 homolog	2	1	436832	391283	376418	502499	374611	334916	287683	504096	390969	493715	392349	5209.04	525073	635872	529085	433631	587139	59975.9
Q9D8V0-3	HM13_MOUSE	Isoform 3 of Minor histocompatibility antigen H13	1	1	430184	1.15523e+06	551592	896893	809782	395895	476262	226644	679767	986346	881223	978979	716499	216210	528052	781513	1.42231e+06	728673
B8JJA8	B8JJA8_MOUSE	Cytochrome c oxidase, subunit VIIc	1	1	428952	595290	542301	309090	489556	599790	466801	1.05461e+06	691097	471330	320768	121740	670673	993642	662430	594765	760980	816167
Q9CQX8	RT36_MOUSE	28S ribosomal protein S36, mitochondrial	2	2	419172	628694	334603	606076	801124	514161	602830	885140	529330	538625	748696	55027.2	647322	1.00192e+06	630460	784462	698359	31944.9
Q501J4	Q501J4_MOUSE	Mrps10 protein (Fragment)	1	1	419130	246797	148345	141674	680833	417243	574185	1.13517e+06	320379	391448	563920	838328	307093	748020	128335	641545	651864	259506
O70579	PM34_MOUSE	Peroxisomal membrane protein PMP34	3	3	418991	741075	89994.5	469723	524910	845969	994191	467538	204141	568695	682815	94037.8	1.45485e+06	442877	504111	722432	683484	313934
Q3TX23	Q3TX23_MOUSE	Putative uncharacterized protein	1	1	418876	416355	155553	281910	291510	11036.7	373458	192543	29227.7	254538	315763	307196	235594	209772	308616	243841	243085	300137
P51658	DHB2_MOUSE	Estradiol 17-beta-dehydrogenase 2	9	9	416863	798609	512402	874886	1.00374e+06	1.26927e+06	826299	1.07088e+06	864682	1.71128e+06	1.46524e+06	2.17421e+06	1.04225e+06	1.28903e+06	948460	999255	1.23231e+06	1.13047e+06
P49429	HPPD_MOUSE	4-hydroxyphenylpyruvate dioxygenase	4	3	416860	685741	591405	519873	433972	622804	384342	421945	599465	524225	592588	2.74027e+06	472577	334621	307952	418259	280412	554284
Q99N96	RM01_MOUSE	39S ribosomal protein L1, mitochondrial	5	3	414518	253661	262204	307400	537591	330497	288211	207681	273841	371774	533079	351414	881270	385428	295915	588059	500035	49202.6
Q9CQV1	TIM16_MOUSE	Mitochondrial import inner membrane translocase subunit Tim16	2	2	411824	207565	390919	188126	811456	499894	602411	200330	1.82868e+06	147261	236644	200833	191689	548231	1.28155e+06	146298	567828	687289
Q792A4	Q792A4_MOUSE	Cox7ah	1	1	409712	215116	49381.8	592847	138095	396891	575991	427143	132702	258167	168949	99050.7	584508	122925	180544	130180	134386	75264.3
A2RSS6	A2RSS6_MOUSE	Aspartylglucosaminidase	3	3	407534	353146	238826	274055	247701	602283	467857	377609	838435	218314	217585	613248	327936	295008	425046	191648	210877	269305
Q3TF14	Q3TF14_MOUSE	Adenosylhomocysteinase	3	3	404309	612883	431927	528265	490011	470070	347447	385684	332530	445825	375623	6.99911e+06	422887	396724	486893	476326	533684	611092
Q9D1I6	RM14_MOUSE	39S ribosomal protein L14, mitochondrial	5	4	403110	457583	288510	365240	495400	421320	356709	661346	290679	406163	444835	232043	458750	611001	408585	388765	460619	7424.76
Q9QXT0	CNPY2_MOUSE	Protein canopy homolog 2	2	2	400440	297338	278236	532580	11011.4	419275	226226	755041	632589	551925	685816	1.1407e+06	262496	832840	458557	520124	510259	256624
P07759	SPA3K_MOUSE	Serine protease inhibitor A3K	5	5	396960	464984	377327	500775	974835	424266	611079	563608	1.45658e+06	688804	1.16934e+06	2.41077e+06	193605	796349	496915	445289	731790	62220
O35680	RT12_MOUSE	28S ribosomal protein S12, mitochondrial	1	1	394295	283544	738342	338374	111086	404671	324181	407800	291484	224890	173269	28075.5	35448.9	41428.9	267924	362556	191902	2426.97
D3Z1G7	D3Z1G7_MOUSE	Putative uncharacterized protein Mmab	2	2	392127	580261	180569	726683	877258	398931	589323	398235	500543	754528	817372	225785	588809	528067	324594	774312	738212	98420.1
A2A6F9	A2A6F9_MOUSE	Ribosomal protein L23	5	5	390475	567628	797144	1.09288e+06	997985	959054	526423	2.64961e+06	1.08474e+06	819424	1.60882e+06	1.94329e+06	788722	1.0087e+06	1.35347e+06	663527	808378	975567
P11589	MUP2_MOUSE	Major urinary protein 2	13	1	390223	987440	1.16528e+06	1.70061e+06	1.43903e+06	828885	611117	1.19297e+06	1.0989e+06	1.67407e+06	1.50225e+06	1.39707e+06	762884	755285	1.31547e+06	913482	640947	1.35035e+06
Q3TN29	Q3TN29_MOUSE	Putative uncharacterized protein	9	3	389221	310567	183053	326762	306038	420675	316521	307656	316910	302271	314809	388949	234436	158946	293740	349330	261988	274521
Q3URS9-2	CCD51_MOUSE	Isoform 2 of Coiled-coil domain-containing protein 51	4	4	388765	226690	366000	501209	90598	50225.2	168834	526984	368900	271913	179681	1.48388e+06	53864.6	228165	39983.7	462176	60940.9	957988
D3YUR8	D3YUR8_MOUSE	Putative uncharacterized protein 0610007P14Rik	1	1	386793	374755	207707	570392	441509	174322	393591	336323	318938	460085	357225	910420	580964	1.03658e+06	595858	437745	352973	230071
B0R091	B0R091_MOUSE	Novel protein (1500003O03Rik)	1	1	386129	63957.8	5607.85	410864	95694.1	259975	81451.8	153209	115971	70088.5	46322.7	41746.6	88985.1	18858.9	28155.7	142881	63284.4	207564
Q3TLQ4	Q3TLQ4_MOUSE	Putative uncharacterized protein	2	2	384833	516509	478057	521684	459684	832802	517132	277352	495822	366306	302784	157521	495148	628225	411887	360730	789865	455302
Q3TND6	Q3TND6_MOUSE	Putative uncharacterized protein	3	3	382674	97788.8	71385.2	89260.8	85977.4	35078.8	92246.2	263784	102842	62786.1	66744.4	112739	141299	2.25508e+06	145402	65966.1	38749.1	21129.4
B7ZJH6	B7ZJH6_MOUSE	Sigma 1 receptor variant SR-1B	1	1	375734	135243	307386	280692	263131	447185	247943	646444	279258	281975	571277	7029.15	383733	363394	273663	227038	226230	160234
Q5BLJ9	Q5BLJ9_MOUSE	60S ribosomal protein L27	5	5	373502	529554	497707	548051	875486	614904	498837	489190	491920	484649	1.1584e+06	1.52804e+06	1.09341e+06	2.19962e+06	719274	387372	729604	478832
A2AKD5	A2AKD5_MOUSE	Peroxisomal membrane protein 4	5	4	373208	191779	251012	474993	234940	286820	470946	374632	336079	215549	289627	549291	451221	535705	537328	410872	123511	47999.2
D3YYL7	D3YYL7_MOUSE	Putative uncharacterized protein Gm10126	1	1	373037	283282	380577	64398.9	11857.3	4081.46	81839	33628.8	149093	12611.2	30534.4	15715.9	1835.35	2159.88	92156.9	55640.4	4774.99	6852.19
Q5M9P1	Q5M9P1_MOUSE	MCG115063, isoform CRA_a	1	1	372955	213622	464146	456417	251577	373840	299942	85100.2	241014	101015	73310	49948.4	123685	305011	111559	296247	76506.3	42068.4
Q9DB29	IAH1_MOUSE	Isoamyl acetate-hydrolyzing esterase 1 homolog	3	3	369679	519218	188251	270548	613090	363153	260049	638159	1.03735e+06	513124	779272	1.07542e+06	600736	796740	346364	421206	738903	765741
Q8R2L5	RT18C_MOUSE	28S ribosomal protein S18c, mitochondrial	2	2	368706	104913	204129	213679	81653.6	248572	231357	78752.9	281423	218691	105403	614295	223703	105598	274529	192778	58071.2	175353
Q76LV0	Q76LV0_MOUSE	Glutathione peroxidase	1	1	367704	398431	593656	155149	193352	554017	357742	288767	631053	129168	877646	3746.29	425529	695119	8786.99	154829	1.03444e+06	23834.7
Q99K47	Q99K47_MOUSE	Fibrinogen, alpha polypeptide	5	5	367447	380609	230579	520353	685166	541082	947627	546571	314147	438455	398478	630637	336368	384660	492075	362974	424812	231605
Q3TW74	Q3TW74_MOUSE	Putative uncharacterized protein	4	3	367292	797665	330894	1.01439e+06	735775	15088.2	209903	135200	583318	697629	1.01632e+06	207698	400381	861087	502005	412335	528111	568430
Q9CQ06	RM24_MOUSE	39S ribosomal protein L24, mitochondrial	1	1	363832	247231	228408	144342	302224	288720	220669	376937	407709	291844	395554	56713.9	251238	529177	297024	118256	177935	131665
P40142	TKT_MOUSE	Transketolase	6	5	362460	272224	409722	359468	572786	195626	251088	436469	356491	501586	1.11767e+06	913208	234886	406420	581889	237459	431297	148300
Q8K2W5	Q8K2W5_MOUSE	Epoxide hydrolase 1, microsomal	17	2	362319	395560	318085	336155	530237	764702	272029	727228	490488	485575	576401	812263	585230	628949	609476	421186	627824	359063
Q3U7H9	Q3U7H9_MOUSE	Putative uncharacterized protein (Fragment)	10	3	361828	1.99626e+06	1.68749e+06	2.10007e+06	1.79404e+06	1.42038e+06	1.15841e+06	2.22048e+06	3.33833e+06	2.20872e+06	2.2263e+06	3.09322e+06	3.26506e+06	2.12642e+06	4.53972e+06	2.32297e+06	2.06856e+06	2.03787e+06
Q8CEY5	Q8CEY5_MOUSE	Putative uncharacterized protein	2	2	359400	415186	399123	385696	674258	507547	416886	251784	708682	448493	690009	917392	316528	250389	313694	372621	613679	368620
D3Z722	D3Z722_MOUSE	Putative uncharacterized protein Rps19	3	1	358703	707897	339158	642617	648637	712216	416638	511592	477592	977621	1.12989e+06	606191	507017	529947	555417	509868	639059	562410
A2AIL4	CH038_MOUSE	UPF0551 protein C8orf38 homolog, mitochondrial	2	2	356728	445363	1.4924e+06	511083	628090	756135	40688.7	415731	524663	338521	550741	13311.8	410482	712391	424943	469062	1.06404e+06	18303.7
A2AHX7	A2AHX7_MOUSE	Bcl2-like 1 (Fragment)	1	1	353238	174109	240959	199245	215274	215200	171447	207044	185336	169708	216212	168243	162495	107776	204174	176539	170992	219072
Q00896	A1AT3_MOUSE	Alpha-1-antitrypsin 1-3	7	1	352913	516516	227116	506960	661339	1.99323e+06	379774	716490	566441	474169	718103	694401	352856	446017	1.18123e+06	365559	555634	2.37626e+07
C6ZII7	C6ZII7_MOUSE	SIRT3L mitochondrial	4	3	351852	277732	252592	359717	147874	233197	257549	143017	208555	287639	347167	95042.9	211126	289473	246486	202537	293997	223474
D3Z6D6	D3Z6D6_MOUSE	Putative uncharacterized protein Abhd14b	6	4	351063	195571	233419	117455	107697	126800	225049	441966	483025	251987	208951	437963	133434	218242	339198	168552	90760.2	1.03974e+06
Q3UP75	UD3A1_MOUSE	UDP-glucuronosyltransferase 3A1	2	1	350749	168640	149751	486149	136029	355221	364139	52580.3	240118	372230	64388	493902	12269.2	14859.8	307392	265801	29997.7	364815
Q3TYT1	Q3TYT1_MOUSE	Putative uncharacterized protein	5	5	347040	116041	125372	625386	91295	167038	463941	424431	140873	182343	115608	758412	6.13138e+06	131667	253271	140741	114033	393529
Q9D379	HYEP_MOUSE	Epoxide hydrolase 1	17	1	344423	314253	328804	374338	483044	365835	279384	250768	338414	340197	494718	10228	478453	583640	474225	267398	414116	4745.24
Q9CQL6	RM35_MOUSE	39S ribosomal protein L35, mitochondrial	3	3	341788	206432	166240	503079	89146.5	757512	541195	38502.2	116896	291935	91884.7	184714	405948	43698.6	68759.3	328006	136416	310168
Q5I0T9	Q5I0T9_MOUSE	Glycine N-methyltransferase	1	1	341351	469520	140483	214100	429229	1.10727e+06	238722	277832	318033	159819	413685	190154	334850	167390	636502	244794	182755	180992
Q9CZ83-2	RM55_MOUSE	Isoform 2 of 39S ribosomal protein L55, mitochondrial	2	2	340646	235092	350112	427638	246425	422624	282533	312802	417065	376849	309951	797070	682238	288942	342306	352824	299263	266792
B1AY76	B1AY76_MOUSE	Thioredoxin domain containing 4 (Endoplasmic reticulum)	4	4	339815	181568	59250.8	245438	280489	398351	218359	319447	181131	259810	536156	324742	239687	287034	165185	237637	235702	381080
Q91XH4	Q91XH4_MOUSE	Catechol-O-methyltransferase 1	6	2	338446	225204	327065	532079	1.10728e+06	842059	592375	364580	788086	581174	1.27984e+06	630184	457785	632652	138219	273821	292127	332114
Q8VCM5-3	MUL1_MOUSE	Isoform 3 of Mitochondrial ubiquitin ligase activator of NFKB 1	2	2	337851	366378	221875	189503	241623	237246	251583	211487	274211	229230	265843	315308	54381.3	201386	221168	186261	262499	383670
D3YX47	D3YX47_MOUSE	MCG20932	3	1	332710	573127	563865	739053	1.03114e+06	2.12767e+06	768225	1.18765e+06	1.32945e+06	1.50052e+06	1.50416e+06	1.59239e+06	398262	668981	1.22195e+06	858530	763519	1.30668e+06
O35469	3BHS6_MOUSE	3 beta-hydroxysteroid dehydrogenase/Delta 5-->4-isomerase type 6	3	1	332493	489085	1.34009e+06	470073	1.28673e+06	372634	740513	1.23354e+06	1.3227e+06	536285	1.43174e+06	1.07956e+06	185832	1.07621e+06	1.15228e+06	417423	565769	635274
D3Z316	D3Z316_MOUSE	Putative uncharacterized protein 1700021F05Rik	3	3	332329	366696	186316	402861	243840	468998	519063	262470	46576.6	272537	360134	185688	399271	219999	158892	262211	271567	211778
Q5F1Z8	Q5F1Z8_MOUSE	GM2 ganglioside activator protein	2	2	329546	367663	424518	307125	308387	1.03606e+06	360425	1.14362e+06	397124	216607	324555	576331	1.12306e+06	846351	369441	194154	124285	211931
E0CXH5	E0CXH5_MOUSE	Putative uncharacterized protein Tpi1	1	1	328923	592884	282076	432708	459342	133120	312328	3160.35	336481	316156	357836	8709.04	204156	179220	209997	245150	386666	374628
Q8VD00	TMM97_MOUSE	Transmembrane protein 97	1	1	328267	153194	237968	358091	114528	603389	432525	71733.3	66883.1	518375	209033	43541.8	332780	115999	195717	420547	164985	416682
B1ATP7	B1ATP7_MOUSE	ElaC homolog 2 (E. coli)	1	1	323562	144075	218142	265770	262057	269021	253109	320156	249437	285369	692190	490579	193297	326221	151044	178033	224649	137908
D3YWP6	D3YWP6_MOUSE	MCG116065	5	5	323209	381269	121384	484079	520299	94590	453188	618271	365516	877545	856294	1.77554e+06	1.78444e+06	513152	48981.9	665512	487123	440342
Q3U965	Q3U965_MOUSE	Acyl-CoA thioesterase 8	3	3	322358	420029	258846	438956	302508	140492	300268	258188	260647	269383	242741	714314	446037	406760	352206	254085	330807	232736
Q9D0L4	ADCK1_MOUSE	Uncharacterized aarF domain-containing protein kinase 1	2	2	320000	289318	152502	522439	378640	590596	492629	107359	378371	380515	318444	631523	66560	199718	137631	468951	396604	517433
Q0PD65	Q0PD65_MOUSE	RAB2, member RAS oncogene family	2	2	319935	539094	149216	891773	553648	653913	672588	360364	417500	821024	508687	421730	559844	441531	350051	349285	828284	682238
Q8R035-2	ICT1_MOUSE	Isoform 2 of Peptidyl-tRNA hydrolase ICT1, mitochondrial	2	2	317971	477681	596579	283729	813410	364635	486136	898144	668410	329175	515285	186128	179545	745370	753302	439669	521326	345512
D3Z1M3	D3Z1M3_MOUSE	Putative uncharacterized protein Mlec	2	2	316466	437832	1.34823e+06	377205	559238	580161	198924	1.16987e+06	902280	497838	1.03296e+06	143236	404059	9.40487e+06	1.19905e+06	216749	6.32639e+06	354437
Q2TPA8	HSDL2_MOUSE	Hydroxysteroid dehydrogenase-like protein 2	9	4	312951	343669	210913	421951	354687	486545	408528	118161	419031	325855	294457	334234	430346	677783	216000	230466	326713	328934
Q9CRA7	ATP5S_MOUSE	ATP synthase subunit s, mitochondrial	2	2	311973	367863	193636	1.43035e+06	276210	304457	502370	515513	317739	518996	516567	200933	419695	338057	334398	292208	338535	204971
Q0PD50	Q0PD50_MOUSE	RAB8A, member RAS oncogene family, isoform CRA_a	4	3	309348	567219	357670	1.01771e+06	523744	745892	271669	382688	377296	574782	524575	661676	529312	482682	383880	514025	327273	471711
P60603	ROMO1_MOUSE	Reactive oxygen species modulator 1	2	2	307531	212750	257975	288144	157232	121391	354545	476028	345429	241364	198016	53167.9	137011	64899	217116	459886	261953	881.578
Q9ER88-2	RT29_MOUSE	Isoform 2 of 28S ribosomal protein S29, mitochondrial	5	4	307384	120210	72679.2	473001	244246	67360.6	245411	191475	140200	205345	251538	62583	579190	102439	77297.9	335301	282152	26314.1
D3Z7R0	D3Z7R0_MOUSE	Putative uncharacterized protein Bckdk	1	1	306615	280879	107825	390764	256589	453155	370478	142713	181209	292366	251837	227934	126616	200628	129965	295271	327142	375538
Q9ESP1	SDF2L_MOUSE	Stromal cell-derived factor 2-like protein 1	3	3	306483	377853	94531.2	344569	295156	353970	252549	558378	190306	267221	509287	371430	1.16114e+06	159843	144857	177943	228274	362689
P50427	STS_MOUSE	Steryl-sulfatase	3	3	304561	112692	75651.7	164850	190176	63137.9	184810	148932	214816	226528	305860	198551	218096	228845	178626	136167	136346	137139
Q6P6M7	SPCS_MOUSE	O-phosphoseryl-tRNA(Sec) selenium transferase	1	1	304352	96373.9	523576	142017	147626	224956	254786	319593	224505	166125	168635	19878.9	198900	245256	97649.6	304310	190678	144172
Q4QRK2	Q4QRK2_MOUSE	Fech protein (Fragment)	11	1	302733	360089	136807	345474	441469	195007	284306	247381	285485	371392	554688	330790	328685	477960	557594	259120	421425	1.7002e+06
Q3UYN1	Q3UYN1_MOUSE	Putative uncharacterized protein	5	4	302634	512555	241754	552042	985263	1.20973e+06	391223	470327	321513	278132	580468	10331.3	256274	520389	156870	1.02795e+06	398506	400771
Q64176	EST22_MOUSE	Liver carboxylesterase 22	13	8	301899	305826	602350	532994	310657	1.07751e+06	369320	201049	1.43768e+06	335533	479062	1.04418e+06	687593	361076	247712	366446	523162	503597
D3Z0E6	D3Z0E6_MOUSE	Putative uncharacterized protein Bpnt1	2	2	301070	623645	351759	596626	802743	233659	263460	931952	476343	537289	705434	961531	314693	552967	128643	537873	1.00187e+06	1.78705e+06
Q91W64	CP270_MOUSE	Cytochrome P450 2C70	4	3	300645	600341	383886	664615	771422	842692	877087	567489	674077	735089	826420	839460	590912	603558	608655	643095	602322	363428
O70325	GPX41_MOUSE	Phospholipid hydroperoxide glutathione peroxidase, mitochondrial	4	4	299923	293427	157439	344195	221535	187759	169978	134904	97232.6	196754	214609	3954.66	238148	157724	183207	243885	208291	108219
Q6ZWX1	Q6ZWX1_MOUSE	MCG1036414	2	2	299441	137007	97829.4	289387	146468	120976	151179	195037	73751.8	314265	285980	129113	297807	133764	116226	185552	77714	119945
Q6P5G5	Q6P5G5_MOUSE	Hccs protein	1	1	297117	188862	147069	369431	223842	440509	318216	225782	296369	191745	172386	187621	285142	154267	177207	325923	250002	200082
B2RTP7	B2RTP7_MOUSE	Krt2 protein	2	2	292659	71994.6	75558.6	114382	217106	87032.7	113038	442593	124149	117645	313318	90971.8	23448.8	33380	972806	93148.8	67084.3	36851.3
Q3UMV5	Q3UMV5_MOUSE	Putative uncharacterized protein	7	3	290782	292983	182458	255415	62144.4	1.39903e+06	271409	341594	301435	80953.6	72807.1	1.91531e+06	168006	81179.3	26455.1	183882	75823.8	182785
P70665	SIAE_MOUSE	Sialate O-acetylesterase	3	3	290372	523923	236088	254909	385896	87418	285912	333160	641595	287323	257297	822111	465635	252278	339606	168003	62769	1.94945e+06
Q5M6W6	Q5M6W6_MOUSE	Translation initiation factor IF-2	3	3	289451	370229	226002	336873	288329	216626	287081	422604	283722	219863	264053	242225	113977	248215	16133.2	349695	197661	299753
Q9D009	LIPT2_MOUSE	Putative lipoyltransferase 2, mitochondrial	2	2	289289	304723	126353	589387	328839	557292	320634	79282.6	68609.2	412709	69252.3	290795	686492	65998.3	162234	291443	53402.6	234744
Q9JIZ0	CMLO1_MOUSE	Probable N-acetyltransferase CML1	2	2	288688	376823	428627	336881	427986	217955	187302	441099	756829	689762	675563	1.52979e+06	313379	451225	362421	520062	376835	504686
Q9D020-1	5NT3_MOUSE	Isoform 1 of Cytosolic 5'-nucleotidase 3	2	2	286151	346067	109871	466467	301179	249242	410375	126532	210678	340657	274690	490880	417509	236367	194003	385347	306041	142556
Q505D7	OPA3_MOUSE	Optic atrophy 3 protein homolog	2	2	280401	232148	330065	316747	289926	465438	176952	168227	134740	311347	324004	855534	322113	51235.2	210346	265091	159710	87113.3
Q3TE12	Q3TE12_MOUSE	Putative uncharacterized protein	1	1	279828	268939	357753	335851	233918	367673	120154	70448.2	219506	189076	189805	11837.4	114854	3479.73	459919	201620	188398	182388
P60335	PCBP1_MOUSE	Poly(rC)-binding protein 1	1	1	279373	17860.3	326179	116447	166248	7734.16	116475	148927	136535	200056	453088	18764.2	51790.2	186696	261505	106272	837481	176350
Q8VEA4	MIA40_MOUSE	Mitochondrial intermembrane space import and assembly protein 40	2	2	279353	175321	722976	346568	293412	482378	509282	154657	177708	248883	137542	139425	180763	116816	974331	197194	35008.5	258808
Q6P6M5	PX11C_MOUSE	Peroxisomal membrane protein 11C	2	1	278635	393883	143275	383874	402247	340456	243615	306754	489326	251436	211350	205010	338366	416796	290191	234158	331557	130713
B2RSR0	B2RSR0_MOUSE	Cytochrome P450, family 4, subfamily v, polypeptide 3	1	1	273076	330582	513497	364148	587143	540518	334447	239047	675626	270419	399828	765916	101004	241272	263864	248815	222785	339414
Q3UV17	K22O_MOUSE	Keratin, type II cytoskeletal 2 oral	2	1	272067	90450.1	113221	86084.2	119900	41924.6	97927.1	368306	182337	60283.2	410276	255852	82260.6	439881	1.16931e+06	172962	334339	133759
D3Z3X4	D3Z3X4_MOUSE	Putative uncharacterized protein Cisd2	1	1	271514	359876	141675	484554	331905	565972	259645	455490	320709	494524	392528	10626.8	457266	612547	288361	361963	515286	16388.7
Q5FW97	Q5FW97_MOUSE	Enolase	4	4	270611	129481	277135	312713	654634	233853	437215	151169	396053	193354	197867	372084	161364	278208	476456	170273	178826	462284
O88844	IDHC_MOUSE	Isocitrate dehydrogenase [NADP] cytoplasmic	5	3	270111	766866	979750	735088	770739	919879	737310	891006	735558	642319	684903	1.38713e+06	875665	1.42348e+06	1.16783e+06	922246	973536	394024
Q9DBG7	SRPR_MOUSE	Signal recognition particle receptor subunit alpha	3	3	268824	174443	164639	443723	232148	54058.6	158282	183758	61505.4	487530	300586	309090	228133	102789	51347.1	624202	100050	240272
Q91X77	CY250_MOUSE	Cytochrome P450 2C50	16	2	267754	681388	960218	783336	1.46797e+06	556791	529439	2.3685e+06	1.02665e+06	775586	1.73095e+06	1.87404e+06	286533	1.09315e+06	1.35082e+06	667240	1.39713e+06	2.87754e+06
Q921S5	Q921S5_MOUSE	ATPase, H+ transporting, lysosomal V0 subunit D1	3	3	265893	329473	282134	213449	261701	122399	288499	388707	326241	184619	226318	1.17458e+06	170889	362587	236192	187533	164087	187450
Q3TL44	NLRX1_MOUSE	NLR family member X1	7	6	263013	206747	221812	429118	159912	3.80425e+06	267422	384616	228376	441272	377492	516892	254614	372837	182698	106092	308144	152687
A2AFP5	A2AFP5_MOUSE	RAB9, member RAS oncogene family (Fragment)	1	1	261568	234212	283946	234736	153885	231056	311749	521439	175422	379690	193758	252006	450041	127255	230790	163320	112271	200065
Q3URC4	Q3URC4_MOUSE	Putative uncharacterized protein	6	5	259533	257925	78311.1	317976	154134	434686	93519.5	441474	177096	214544	208507	50334.5	366327	450116	133768	174752	227451	80892.9
Q3U8C2	Q3U8C2_MOUSE	Putative uncharacterized protein	5	4	259317	56283	128197	1.72678e+06	47229.8	1.8856e+06	1.68822e+06	86062.5	95251.6	868467	68031.6	107816	3.008e+06	46404	204427	942502	90850.3	71755.6
B2RWQ7	B2RWQ7_MOUSE	Arsb protein	1	1	256176	274.052	193027	55.8326	176196	204944	229665	228148	196949	172121	167399	113189	286794	190253	218081	130729	147274	111282
Q7TMR0	PCP_MOUSE	Lysosomal Pro-X carboxypeptidase	6	5	251875	878970	726501	405400	679036	1.50224e+06	656374	1.13399e+06	1.30692e+06	510694	581015	520400	903460	1.0244e+06	801649	432337	417785	169288
Q9CPT4	CS010_MOUSE	UPF0556 protein C19orf10 homolog	2	2	251424	117273	174322	138550	313603	564381	384537	177780	404345	160172	296432	1.17745e+06	603112	182975	215672	123775	405610	96184.7
P17156	HSP72_MOUSE	Heat shock-related 70 kDa protein 2	3	1	251014	89766.3	4561.27	197540	359930	8296.35	162436	56952.5	250893	197262	12834.3	195823	46914.1	86846.3	14971.2	99958.2	12383.8	1.23541e+06
Q6P6M5-2	PX11C_MOUSE	Isoform 2 of Peroxisomal membrane protein 11C	2	2	249533	266467	340409	255097	62479.2	41704.2	461437	620579	552408	47109.2	117644	20698	72270.8	46286.8	49276	491819	36006.8	614346
Q9D1R1	T126B_MOUSE	Transmembrane protein 126B	1	1	248816	397823	342901	716939	320217	441741	550778	229375	280998	498072	383812	5417.78	982336	451879	345021	430484	601669	387875
Q91YP2	NEUL_MOUSE	Neurolysin, mitochondrial	5	5	247642	405859	77298.9	289512	392275	218862	222666	408265	441829	312673	414011	608207	403240	509179	287545	409244	664619	265033
Q3UW87	Q3UW87_MOUSE	CYP3A13	4	4	246080	321498	74142.2	207373	333026	330231	301058	254346	244301	222444	349628	1.34036e+06	202080	356624	262132	187888	241823	214542
Q8R3K3	PTCD2_MOUSE	Pentatricopeptide repeat-containing protein 2	2	2	246009	199785	286791	318820	192401	169732	308287	189583	194303	225716	223993	272917	315713	363980	39569.7	221169	261056	170320
B0G0Y1	B0G0Y1_MOUSE	cDNA fis, clone TRACH2008583,highly similar to CYTOCHROME P450 4A8 (EC 1.14.14.1)	9	2	244993	333441	237007	437694	480178	444015	374596	280588	417837	453274	402130	282529	390430	505844	359122	127973	258721	3407.17
Q9D938	TM160_MOUSE	Transmembrane protein 160	2	2	244645	306125	230266	399968	491464	494735	336268	379887	263764	327500	255898	19980.4	284428	380667	508444	363877	407512	129623
Q6XPS7	Q6XPS7_MOUSE	L-threonine aldolase	1	1	240996	96007	97625.1	70792.5	210102	291710	138145	289786	155486	188708	275860	125354	94229.8	168198	163093	231923	395998	19042
A1L2Z3	A1L2Z3_MOUSE	C230096C10Rik protein	3	3	240977	121477	380238	402601	187456	440799	246861	162051	209123	238528	195343	692169	154673	119606	206772	230207	144444	295120
Q3U8Y1	Q3U8Y1_MOUSE	Mitochondrial ribosomal protein S11, isoform CRA_b	2	2	239845	141098	177204	182550	179611	314291	108720	173094	102408	187580	182890	3433.51	191237	130462	164790	173029	166297	350363
Q5XKN4	JAGN1_MOUSE	Protein jagunal homolog 1	1	1	239061	150574	24927	416674	138285	590090	282430	193936	244393	238563	236494	206838	327643	148342	74737.8	206587	405605	207055
A3R461	A3R461_MUSMC	NADH-ubiquinone oxidoreductase chain 4	4	1	236705	14105.1	4941.14	20780.9	86887.1	735.635	105602	1658.99	18465	40302	84370.7	239719	30612.3	23062.9	8120.38	18073.3	33580.5	297236
Q3UGL8	Q3UGL8_MOUSE	Putative uncharacterized protein	3	3	234952	304408	325433	337075	331208	319017	585425	486371	212199	153028	173150	23940	239979	369554	1.11977e+06	342013	153536	189517
B2RTM0	B2RTM0_MOUSE	Histone H4	2	2	234599	142863	71759.5	173160	35784.6	17554.5	132695	234687	28392.2	709580	158229	148883	123838	52154.1	132118	85957.6	35812.7	124709
Q8K2C6	SIRT5_MOUSE	NAD-dependent deacetylase sirtuin-5	4	1	234456	190841	165795	239901	329267	281602	312041	505937	240461	269604	188625	29042.9	346177	484228	270454	298781	246867	39839.8
Q3TEX7	Q3TEX7_MOUSE	Putative uncharacterized protein	3	2	234184	157500	153376	153786	169945	109945	107270	144639	120000	149078	184305	2.23285e+06	154146	82220.8	177803	187801	262612	2.52517e+06
D3Z7K1	D3Z7K1_MOUSE	Putative uncharacterized protein Pclo	2	1	232242	206784	191784	52897.7	55480.4	278234	51741.6	260292	81507.2	281732	356161	36.1796	66055.2	95669	91309.7	95070	39212.7	36008
Q8C0C7	SYFA_MOUSE	Phenylalanyl-tRNA synthetase alpha chain	2	2	230786	140807	31622.9	160628	240962	85404.2	244215	17607.3	26899.6	171491	74879.3	687614	66786.9	75286.5	267884	182362	27888.5	525921
A2BIN1	A2BIN1_MOUSE	Major urinary protein 8	9	1	228001	1.10274e+06	3.48217e+06	1.7504e+06	1.94234e+06	1.29174e+06	26532.8	1.63127e+06	1.85603e+06	1.63685e+06	2.65077e+06	453297	2.28257e+06	3.17484e+06	1.61985e+06	956642	1.58432e+06	2.16293e+06
Q3TDN2-2	FAF2_MOUSE	Isoform 2 of FAS-associated factor 2	3	3	225763	319168	448320	178997	441898	336467	1.59293e+06	700348	439571	292556	287899	1.55685e+06	139524	864423	321572	237134	537884	1.25077e+06
Q3TI65	Q3TI65_MOUSE	Putative uncharacterized protein	3	2	225752	243880	341510	208533	308703	176972	500164	556805	496302	143722	226646	1.47699e+06	222310	337532	273675	323087	196708	442176
Q8BU33	ILVBL_MOUSE	Acetolactate synthase-like protein	1	1	225235	127561	5150.48	182177	1738.3	38964.5	301578	9183.05	109150	67473.6	18600.8	114571	139765	6015.57	33129.9	80570.5	29092.9	29458.5
D3Z2K2	D3Z2K2_MOUSE	Putative uncharacterized protein Mrps14	1	1	222469	398028	234933	279668	412366	268319	229050	330392	216683	284757	388617	101685	355811	380305	355287	218117	295250	19921.4
Q4KL41	Q4KL41_MOUSE	MCG10089	2	2	219339	130091	728649	150394	1174.63	53779.6	375896	606448	482304	13082.8	80698.6	101612	205.749	355.44	38252.5	215567	6519.31	4045.89
Q3THT9	Q3THT9_MOUSE	Putative uncharacterized protein	2	2	219246	343539	528045	255038	367404	5.4883e+06	656412	471733	207332	245475	340706	786546	217339	428176	273470	194835	291669	362777
A2AT42	A2AT42_MOUSE	Arginyl-tRNA synthetase 2, mitochondrial (Putative)	3	3	216987	155153	104316	339140	92479.1	683162	267943	157713	119674	231684	140701	190212	190615	147800	178443	184007	193960	195937
Q8C165	P20D1_MOUSE	Probable carboxypeptidase PM20D1	3	2	216973	277657	343280	173383	951796	88544.9	26193.2	124556	722090	217612	678536	169193	828873	157142	488680	108253	1.01628e+06	94429.9
Q547C4	Q547C4_MOUSE	MCG131749	3	3	214978	184949	168025	261580	174131	219863	427604	125252	144822	100225	103699	22865.4	948685	407653	151627	157712	188334	32267.6
Q3U6W4	Q3U6W4_MOUSE	Putative uncharacterized protein	1	1	213298	116902	8320.73	269550	255575	396515	386085	26602.9	234197	285838	263610	13058.6	23633.7	24891.8	191180	211622	296752	347683
Q8BN32	Q8BN32_MOUSE	Putative uncharacterized protein	7	4	211210	500965	471657	734125	482113	248928	436268	230053	406027	746283	900478	748915	359355	406596	306601	437899	745541	823160
Q80YS6	AFAP1_MOUSE	Actin filament-associated protein 1	1	1	209262	147489	223773	207398	387953	158723	243342	401019	230524	240563	206230	1590.29	204281	202183	351945	338801	214104	3.32787e+06
Q91WL5	CP4CA_MOUSE	Cytochrome P450 4A12A	7	6	206898	366586	378604	519777	302368	710646	791237	829663	793809	490509	405745	1.25529e+06	907375	345230	274346	181306	793002	383871
Q9CR76	TM186_MOUSE	Transmembrane protein 186	2	2	204334	126311	240464	249678	167344	115938	150434	157800	213895	253584	316420	5830.98	345885	276936	191706	167744	168448	180518
Q5XJY4	PARL_MOUSE	Presenilins-associated rhomboid-like protein, mitochondrial	3	3	202558	115077	7386.06	369677	1.03245e+06	169873	115451	368094	534318	294472	852265	158254	96809.1	1.17058e+06	229210	329305	198933	417413
Q3UZ06	Q3UZ06_MOUSE	Putative uncharacterized protein	1	1	202506	212461	102150	598995	250906	699675	464494	91379.6	146056	447807	470745	149708	865624	88150	104081	476664	469370	202648
Q3U462	Q3U462_MOUSE	Putative uncharacterized protein	5	4	201907	21538.2	87775.5	73493.5	28117.4	347328	69921.5	127881	58168.6	28336.9	30391.4	260508	663799	1.73653e+06	377126	508367	537724	4.1107e+06
Q3U2A8	SYVM_MOUSE	Valyl-tRNA synthetase, mitochondrial	4	3	201698	254684	173912	319827	266642	5.64443e+06	346133	251260	361193	254977	363959	195022	246891	202458	276364	282611	42012.6	94701.5
D3Z2U1	D3Z2U1_MOUSE	Putative uncharacterized protein Ythdf3	1	1	199341	142535	240707	438480	168094	1.37987e+06	287377	112744	792628	294173	208287	632456	354962	177076	220697	318880	157676	220008
Q8BGY7	CR019_MOUSE	Uncharacterized protein C18orf19 homolog	3	2	198703	385732	22153.7	200676	315309	3924.11	1.41776e+06	232948	393387	257821	248183	598845	238149	46112.5	397892	189032	96904.1	812514
Q9R0X4	ACOT9_MOUSE	Acyl-coenzyme A thioesterase 9, mitochondrial	2	2	198680	98165.1	109651	421841	85158.6	294715	320257	148472	234393	114020	244899	111628	98500.4	152564	132216	109415	110863	282958
Q642L7	Q642L7_MOUSE	MCG13441	3	2	198650	118744	44838.3	179997	123707	42670.3	46492.6	99861	49551.2	173278	204790	44292.8	145801	49670.6	14594.4	148157	46102.2	46683.5
E0CXY0	E0CXY0_MOUSE	Putative uncharacterized protein Fndc3a	1	1	198493	74139.6	103787	126243	113833	84872.2	41561.2	60986.4	126589	85594.5	66137.3	143209	46161.2	37235.3	114793	65210.3	48496.8	79849
O70404	VAMP8_MOUSE	Vesicle-associated membrane protein 8	1	1	197787	258115	212431	141696	241080	113411	275360	391866	302897	185788	234407	390209	189530	161909	343490	169767	296985	1.42985e+06
Q5SSK3	CQ042_MOUSE	UPF0629 protein C17orf42 homolog	2	2	195160	155927	94961.6	103076	108652	266423	65700.8	246516	160637	60908	174374	654085	123926	134864	190078	79404.3	109489	509286
P40936	INMT_MOUSE	Indolethylamine N-methyltransferase	1	1	195051	243890	192067	218173	231285	231617	125885	123116	115564	126218	87540.7	187751	101297	132503	83488.2	98188.2	94463.9	95025.3
Q9CXJ1	SYEM_MOUSE	Probable glutamyl-tRNA synthetase, mitochondrial	6	5	194484	241701	154054	233615	154548	283862	188925	102391	165812	234329	208996	901546	220576	288151	117639	133882	187511	360468
Q3USU4	Q3USU4_MOUSE	Putative uncharacterized protein	7	3	193937	304192	30650	208238	75474.2	296548	279746	129632	247290	477838	354832	289641	264111	306894	121761	274113	386444	407088
Q8BH00	AL8A1_MOUSE	Aldehyde dehydrogenase family 8 member A1	5	3	193475	223028	11897.7	290442	234567	7375.99	222594	157484	22960	250023	573040	337187	333653	290500	427502	145931	193530	133304
Q91XC9	PEX16_MOUSE	Peroxisomal membrane protein PEX16	4	3	192505	178067	100904	252092	282044	108468	207589	258250	130383	182676	174812	101078	208810	430752	396116	211822	70119.7	198400
P34928	APOC1_MOUSE	Apolipoprotein C-I	1	1	192493	147597	126660	179182	258100	8.58121e+06	149067	175311	7429.9	479458	201265	42592.5	334768	156015	267486	404633	248824	226219
A2RS53	A2RS53_MOUSE	Transmembrane emp24 domain trafficking protein 2	4	4	189230	307026	205353	436503	423622	288061	262191	156889	183693	376386	438380	1.20488e+06	249145	122379	134039	276328	269914	237086
Q8R082	Q8R082_MOUSE	Dipeptidylpeptidase 7	2	2	186825	150566	286934	115129	381734	234216	421696	643370	445807	185440	160455	268194	162431	501415	448650	224133	126336	111581
D3YYG8	D3YYG8_MOUSE	Putative uncharacterized protein 5730469M10Rik	2	2	186176	263253	189934	284805	202607	44590	127425	38655.5	256484	161295	245213	699643	187481	216306	860378	160670	64875.3	1.3835e+06
Q9CR13	CG055_MOUSE	UPF0562 protein C7orf55 homolog	1	1	185808	288917	140919	191935	226361	158651	129977	165663	266117	263357	325401	459.091	343352	428650	220612	218461	260963	43.2175
Q9CSU4	Q9CSU4_MOUSE	Putative uncharacterized protein (Fragment)	3	2	184019	260099	131913	198104	169740	168839	174678	239386	139778	198455	164891	32478.4	207346	231558	274309	180611	186956	230.369
Q9DCX8	IYD1_MOUSE	Iodotyrosine dehalogenase 1	2	2	182048	679342	292417	729983	840004	431533	238157	182877	179838	327229	724712	618356	449118	222076	302606	461687	541426	845487
A8Y5N3	A8Y5N3_MOUSE	Dehydrogenase/reductase (SDR family) member 8, isoform CRA_b	4	1	178479	236384	386005	125767	190670	314557	89685.3	266389	219414	213775	278929	236726	345372	214036	500866	127427	578202	181204
Q14CH7	SYAM_MOUSE	Probable alanyl-tRNA synthetase, mitochondrial	3	3	177024	63009.6	20100.8	222681	223706	244309	59597.6	125521	55633.7	32261	15594.1	65745.8	204246	71480.8	65403.1	23988.5	17258.3	251640
Q3UH62	Q3UH62_MOUSE	Putative uncharacterized protein	1	1	176964	65655.2	76750.9	132069	58603.2	62331.1	73323.8	125725	71097.9	103432	91710.1	29992.3	122363	65611.8	74408.2	78342.3	37554.8	77144.5
Q8C1Q6	U640_MOUSE	UPF0640 protein	1	1	175082	588089	437385	756926	419731	1.32457e+06	359143	496411	697759	568539	572262	392949	524372	375072	118281	655471	496521	1.05221e+06
A4FUU4	A4FUU4_MOUSE	Retsat protein (Fragment)	3	2	174932	156279	167606	188073	339167	259179	160491	208735	162799	88156.4	310638	109113	179704	481347	53137.2	139391	231483	6617.02
Q3U816	Q3U816_MOUSE	Putative uncharacterized protein	2	2	173875	159001	14771	112046	150165	89880.7	214951	77471.2	54263.7	67098.3	128316	156971	162457	208012	26746.1	77754.6	168831	204315
Q3UMR5-2	C109A_MOUSE	Isoform 2 of Coiled-coil domain-containing protein 109A	3	2	172693	155021	150235	153298	169553	142539	151088	115566	86587.2	95263.8	97707.8	233.984	220321	73885.1	179335	143228	168740	84780.3
Q6P5E4	UGGG1_MOUSE	UDP-glucose:glycoprotein glucosyltransferase 1	3	3	171585	89240.1	131231	298588	84647.5	338775	115494	205660	117305	194594	319399	220648	399108	321373	120836	129421	436777	535242
Q8CGG8	Q8CGG8_MOUSE	Apob protein (Fragment)	3	3	171579	148702	97733.4	383038	163979	423665	292243	137357	210512	216522	152507	295817	125770	44845.4	112331	272382	330973	218670
Q9JJL8	SYSM_MOUSE	Seryl-tRNA synthetase, mitochondrial	5	4	170073	256081	174510	231676	482312	90257	234624	315290	377151	252523	265225	183313	263631	508982	293453	246145	121645	349789
Q9CWG8	MIDA_MOUSE	Protein midA homolog, mitochondrial	3	3	170013	208307	182831	188976	180709	61365.8	246632	211176	61713.3	169851	232009	401674	120427	245789	245749	150728	189081	178951
Q3U422	Q3U422_MOUSE	Putative uncharacterized protein	6	4	169750	312948	224756	263609	659401	243493	186399	285398	397810	320365	361515	6.45993e+06	176270	592809	225484	461412	81015.5	207664
Q3TIC8	Q3TIC8_MOUSE	Putative uncharacterized protein	14	1	169676	232333	525914	227807	802723	458086	775769	591546	743770	235263	194904	642081	203226	1.28209e+06	1.10146e+06	532961	293826	267753
D3YVH7	D3YVH7_MOUSE	Putative uncharacterized protein Pa2g4	5	4	168629	247630	183330	326857	357209	298405	168887	487360	215189	399338	521111	970454	126679	422977	342211	217878	322182	419489
Q3TSX6	Q3TSX6_MOUSE	Putative uncharacterized protein	2	2	168493	394068	326415	433931	245370	700249	323708	32755.8	326384	211203	179247	79880.7	141238	107241	416247	268813	283759	287987
Q922E6	FAKD2_MOUSE	FAST kinase domain-containing protein 2	1	1	168099	18733.2	28217.3	41935.6	18541.9	80465.5	93009.9	20436.6	28365.5	74110.6	44087.3	24530.7	223151	29231.6	9710.55	49591.8	10856	30483
Q9QYF1	RDH11_MOUSE	Retinol dehydrogenase 11	4	4	167780	212057	456164	169929	303801	62225.2	194603	767518	205393	133151	278432	163691	176152	477878	2.99078e+06	126615	200368	251240
Q8R0N6	HOT_MOUSE	Hydroxyacid-oxoacid transhydrogenase, mitochondrial	8	2	166895	196225	281514	115600	49714.9	223611	196936	178281	412727	83962.1	129403	18158	95271.3	170050	141291	122467	76900.9	299057
Q3UFY8	MRRP1_MOUSE	Mitochondrial ribonuclease P protein 1	3	3	166735	107735	145221	226972	134519	1.9321e+06	122876	298977	329729	143880	203537	196034	926618	139390	180053	120696	229355	19281.6
Q3UFF7	LYPL1_MOUSE	Lysophospholipase-like protein 1	4	4	165958	480191	218386	100681	408263	147338	415142	223799	726273	267940	423203	264437	1.06738e+06	393366	359947	390764	416483	583715
Q3TNC5	Q3TNC5_MOUSE	Cytochrome P450, family 2, subfamily j, polypeptide 5	7	6	164032	217785	621514	283173	393048	602470	148424	444296	210198	304166	566484	860830	171690	461536	316438	174302	331427	388707
Q3V4A0	Q3V4A0_MOUSE	Putative uncharacterized protein (Fragment)	1	1	161666	4564.05	127123	122.084	32343.2	71557.2	14416	303395	4437.07	19562.2	73469.4	754096	12787.3	39128.5	64374.4	10551.5	5252.74	19889.8
Q62087	PON3_MOUSE	Serum paraoxonase/lactonase 3	6	3	160702	463399	180916	399663	612227	798990	397035	302139	274464	196157	401005	342582	352948	292359	351735	399602	640389	568391
B0LAA8	B0LAA8_MOUSE	Nucleoside diphosphate kinase (Fragment)	2	2	159095	112640	95807.5	67283	137753	21160.8	18384	125321	53817.6	46446	196112	1710.6	130201	113765	14537.6	63392.4	137939	4826.09
A4QMQ0	A4QMQ0_MOUSE	Mitochondrial translational initiation factor 3	1	1	159059	169689	28697.4	84170.5	146197	397328	265453	362797	185086	151190	201485	175646	3115.69	514504	149872	165638	295568	381795
Q3TJD0	Q3TJD0_MOUSE	Putative uncharacterized protein	2	2	158851	189935	140181	253058	340947	45083.4	514008	395031	283068	268316	305729	507365	124367	219971	652548	303451	238244	143510
Q3TN90	Q3TN90_MOUSE	Putative uncharacterized protein	1	1	158235	48957.3	201212	271412	22314.3	90201.5	226655	303717	157089	82028	99638.3	94530.9	1.61695e+06	61103.3	68951.1	123144	56044.9	126827
Q3UAT2	Q3UAT2_MOUSE	Putative uncharacterized protein	1	1	157745	353515	273521	379192	364596	146306	260201	290804	234953	312804	463844	480963	263648	289148	167596	298731	253983	288506
Q8BTC1	CL073_MOUSE	Uncharacterized protein C12orf73 homolog	1	1	157294	131121	182568	43097.3	153453	871380	118111	250341	184178	148874	225594	17007.9	111989	6864.16	72329.4	224190	340584	19559.6
Q3UBB0	Q3UBB0_MOUSE	Putative uncharacterized protein (Fragment)	1	1	156389	202427	150954	160370	141089	178929	275080	163946	192820	114069	94864.8	61227.4	305679	150936	13275.9	72054.3	56681.5	49130.8
Q3UBI6	Q3UBI6_MOUSE	Putative uncharacterized protein	11	2	156082	118281	31111.9	299088	383984	168327	162058	81613.9	94232.1	384549	255339	127007	217776	198720	179852	238075	139445	713046
Q545F0	Q545F0_MOUSE	MCG3124, isoform CRA_b	1	1	155268	75147.6	26168.8	43446.2	52042.7	993119	307118	232630	58734.2	491598	135253	251987	82375.5	71092.1	71834.6	934908	107297	247710
Q8QZR3	Q8QZR3_MOUSE	Carboxylesterase 6	7	2	153634	287579	125166	535945	702848	334503	153118	371581	281901	501991	535694	505446	539484	491012	318523	353311	285794	167635
Q9D0B5	Q9D0B5_MOUSE	Novel rhodanese-like protein	3	3	153349	111254	148372	77908.4	24199.3	146199	112995	148273	574178	188595	33543.4	242617	55503.7	292739	86314.3	86260.5	240866	22278.5
Q8BJM7	TYW1_MOUSE	tRNA wybutosine-synthesizing protein 1 homolog	1	1	153177	119527	25997.6	124046	124467	63103.6	55493.5	106292	80033.2	114966	69639.4	102134	303565	150468	150137	523795	198512	151042
Q8K2I4	MANBA_MOUSE	Beta-mannosidase	5	4	153171	146008	216031	107752	149687	93291.6	194958	502239	259764	115907	203116	124384	184294	385944	195972	90716.5	82193.3	320445
D3Z458	D3Z458_MOUSE	Putative uncharacterized protein Sc4mol	2	2	152012	95531.9	28282.3	271207	122500	441583	234974	218781	265310	236556	134446	182450	217319	97909.7	75548.2	226138	144503	155209
Q62452	UD19_MOUSE	UDP-glucuronosyltransferase 1-9	8	4	151713	196800	353154	120418	116145	257277	235547	165657	204818	176871	115597	138067	577569	132081	164666	111963	78131.8	155949
Q4VBW6	Q4VBW6_MOUSE	Amylase 2, pancreatic	3	3	149929	336459	159115	18438.9	80111.8	2373.3	75387.3	115962	58294	8853.87	151.835	21509.7	118219	285631	142264	2406.22	1105.66	10582.8
Q6ZQ06	QN1_MOUSE	Protein QN1 homolog	1	1	149366	88586.1	78639.2	25518.8	41176.8	24778.5	54369.1	160415	72809.4	226483	419415	3287.88	37076.1	159492	89937.9	60006.5	53230.6	14641.9
Q91X83	METK1_MOUSE	S-adenosylmethionine synthase isoform type-1	1	1	147510	457208	260779	437024	499178	722708	331336	252122	376874	233705	370244	339169	173156	377904	211879	372525	488093	429216
Q3V2G1	Q3V2G1_MOUSE	Putative uncharacterized protein	2	2	146321	128784	114608	136791	89052.3	455448	228246	310511	271462	124210	120730	61303.7	63935.8	92803.5	55020	72433.8	52134.8	95543.5
A2ADH0	A2ADH0_MOUSE	Magnesium transporter 1 (Fragment)	1	1	145990	62164.4	4.75849e+06	56913.6	40330.6	115913	236505	171443	231669	94909	62138.5	232465	92022.6	3.65907e+06	345333	65152.5	4.18729e+07	2.06284e+06
Q9WVM8	AADAT_MOUSE	Kynurenine/alpha-aminoadipate aminotransferase, mitochondrial	16	2	144339	134305	126686	36724.5	119081	89053.5	98362.6	212931	72713.8	96896.9	73610.4	56372.9	101358	104761	121683	136399	102895	3.02875e+06
Q3UEI6	Q3UEI6_MOUSE	Putative uncharacterized protein	1	1	144254	67554.4	63520	149577	82958.6	66031.4	44700.8	39922.8	116503	73023.8	112834	113584	5652.46	38221.4	197291	62140	57309.3	147156
Q6GQT9	NOMO1_MOUSE	Nodal modulator 1	6	4	143625	151815	115690	246577	243668	205289	142129	90049.2	141963	246979	233345	205195	301119	123859	196491	204189	124183	283102
Q9D1D4	TMEDA_MOUSE	Transmembrane emp24 domain-containing protein 10	3	1	143383	162501	275427	236086	230935	289043	240330	229573	295700	209204	235769	366345	181881	129750	231898	167073	190405	207305
Q03734	SPA3M_MOUSE	Serine protease inhibitor A3M	1	1	142960	100035	237032	118140	126374	101850	10421.1	85617.1	176211	114753	101137	72429.9	43248.2	28550.9	153199	66891.5	2723.13	30942.2
Q6GQS1	SCMC3_MOUSE	Calcium-binding mitochondrial carrier protein SCaMC-3	3	2	142418	143464	123636	1533.85	123523	158629	101520	961.149	121427	195527	233629	313470	336127	129661	149113	140499	42422.1	338625
Q3TAW3	Q3TAW3_MOUSE	Putative uncharacterized protein	1	1	139927	159698	269156	237178	195990	215038	226752	103924	179689	138905	202538	177524	63185.4	331498	9894.01	60743.5	117958	214053
Q9CVR0	Q9CVR0_MOUSE	Putative uncharacterized protein (Fragment)	1	1	137021	52509.2	8340.95	202148	15994.7	28230.2	26444.9	96836.7	8027	27467.4	24658.3	92394.2	24287	39659.2	58455.9	17505.3	18615	95916.4
Q9DCD9	Q9DCD9_MOUSE	Putative uncharacterized protein	1	1	134907	164267	111611	158316	269856	128967	274436	390902	325882	198245	233826	41371.3	156363	224873	268380	274935	260063	533388
Q3TIG9	Q3TIG9_MOUSE	Putative uncharacterized protein	1	1	133936	56682.8	364887	220558	65105.2	339717	318688	70983.8	372068	360271	165497	1.34978e+06	43653.8	19798.9	13343.7	96391.4	46201.5	219492
Q66JZ4	CC023_MOUSE	Uncharacterized protein C3orf23 homolog	2	2	132458	203319	147333	133966	208217	113712	175114	99905.8	239949	178285	199809	110610	22087.8	126511	210899	96854.4	185358	211845
Q99M01	SYFM_MOUSE	Phenylalanyl-tRNA synthetase, mitochondrial	4	4	132279	113345	220035	309346	36318	2.24758e+06	62358.4	814379	205577	129376	121077	560991	254128	120921	233912	126323	115217	176491
Q9R092	H17B6_MOUSE	17-beta-hydroxysteroid dehydrogenase type 6	6	2	132247	316423	127113	137895	158329	153458	290951	187259	137298	264808	167102	13103	114848	109853	71735.3	101450	96298.4	97922.5
Q5SUY2	Q5SUY2_MOUSE	MCG50294	2	1	131526	133228	114959	220544	62544.2	6129.37	170482	51187.3	106460	131626	112349	312909	212041	106002	158038	169582	74718.1	75975.3
Q9D7N6	RM30_MOUSE	39S ribosomal protein L30, mitochondrial	2	2	130164	406672	108008	358816	535073	188199	462647	387719	808851	390911	658409	53162.2	301228	721996	99837.6	490894	2.48937e+06	247805
Q91XF0	PNPO_MOUSE	Pyridoxine-5'-phosphate oxidase	3	3	129214	73360.8	35698.8	197763	128165	254913	160923	426010	238598	146836	17581.8	257589	169055	18994.9	144121	153683	55018.2	171095
Q9CWE0	FA54B_MOUSE	Protein FAM54B	1	1	128985	163871	85554.5	62727.6	107194	51912.2	97998.2	610.845	23788.8	252246	305915	370406	63994.6	35658.8	104793	181136	244123	291474
Q3UHT6	Q3UHT6_MOUSE	Putative uncharacterized protein	2	2	128602	117230	8373.28	157543	79945.4	261977	135962	36872.5	83792.8	77747.9	72643.9	80822.6	41835	40453.5	29911.6	81022.8	188112	12056.6
Q9CY16	RT28_MOUSE	28S ribosomal protein S28, mitochondrial	2	2	128534	227783	230266	186597	251666	287456	266364	156770	256238	231328	108832	137.931	192305	204825	162657	214713	369141	2108.75
Q6GTP5	Q6GTP5_MOUSE	Endoplasmic reticulum aminopeptidase 1	4	2	127001	212724	66670.2	193192	289410	197439	100986	380637	57975.3	156891	360534	341447	232083	415607	67686.4	240769	291273	137501
Q91XH5	Q91XH5_MOUSE	Sepiapterin reductase	3	3	125360	160226	108900	96212	141721	58242.6	131704	300605	91364.4	100528	130161	87692.7	323041	196830	48554.1	82260.7	143734	227671
P48962	ADT1_MOUSE	ADP/ATP translocase 1	13	1	124929	246866	58295	69267.6	134632	195699	131032	122902	110099	136368	207238	815410	159649	116985	145910	107107	63574.7	170356
Q8K1J6	TRNT1_MOUSE	tRNA-nucleotidyltransferase 1, mitochondrial	2	2	123819	93333.5	39010.9	92500.8	63726.3	38874.1	12084.9	65363.7	49966.2	90900.2	167513	33635.9	50817.2	107580	67668.5	45801.9	99735.1	24989.7
Q52JJ6	Q52JJ6_MOUSE	Aminopeptidase A	4	4	123458	738179	843172	515443	648558	940881	935166	696883	1.10293e+06	322287	409475	782791	311544	755540	476567	327475	432711	511373
A2RTC8	A2RTC8_MOUSE	MCG13921, isoform CRA_b	3	3	123033	583121	384463	340878	567440	393287	339691	605840	385772	355617	642931	510316	315453	706139	484642	428896	498534	479446
Q9D2R6	CCD56_MOUSE	Coiled-coil domain-containing protein 56	1	1	122000	212079	168122	269520	277750	270396	394974	130134	193578	286748	96690.3	177966	312758	405166	384210	256333	92910.1	765965
Q3V1T9	Q3V1T9_MOUSE	Putative uncharacterized protein	2	2	121726	108941	44458.6	103532	89626.1	85920.4	120978	202446	96997.6	126198	169489	73826.3	27748.5	114911	69188.4	113744	27403.8	411485
B2KGB6	B2KGB6_MOUSE	Transmembrane protein 93	1	1	119137	159530	260320	24001.9	309757	193632	96539.1	165251	342399	213743	166908	22200.8	227930	354156	144050	208515	206069	435438
Q61765	K1H1_MOUSE	Keratin, type I cuticular Ha1	7	2	117985	33412.4	71052.2	13286.6	57890.4	31900.5	33165.8	96119.6	11098.4	1.28078e+06	20348	118273	30286.3	60966.2	42185.9	39323.9	71356.6	122469
Q3V2H7	Q3V2H7_MOUSE	Carboxyl ester lipase	2	2	117943	125083	45924.8	30241.6	7675.37	15673.9	9596.99	9775.49	22153.7	20365.3	10970.2	55670.6	8514.47	6322.67	7706.61	25822.5	7530.49	7976.87
Q3TX45	Q3TX45_MOUSE	Putative uncharacterized protein	2	2	116792	72018	137820	122257	146640	187515	207006	25002.5	1086.23	127739	125457	162727	90314.3	22411.3	3237.61	81819.5	73821.9	112156
Q9ERR7	SEP15_MOUSE	15 kDa selenoprotein	1	1	116251	98292.3	17387	312940	121951	588734	123153	36692.1	208959	144919	20413.5	92785	465597	137503	161581	99962.7	37156.1	160787
B7ZMQ0	B7ZMQ0_MOUSE	MCG132976, isoform CRA_b	1	1	116153	218330	436881	214761	347879	216622	323948	187818	262371	160707	322848	387321	45291.5	241426	198016	114223	171134	143242
Q0PD67	Q0PD67_MOUSE	RAB1, member RAS oncogene family, isoform CRA_a	2	1	115845	132451	154451	150894	168617	141104	255881	133962	407866	145561	253171	143490	150190	297277	288983	133147	302727	151638
Q3UDC8	Q3UDC8_MOUSE	Putative uncharacterized protein	4	3	114628	137038	59320.1	146800	70054	59919.8	55587.9	72833.2	53264	297190	449586	44804.8	90326.4	48355.2	104601	86468.6	44373.5	62850.2
Q3TGU7	Q3TGU7_MOUSE	Proliferation-associated 2G4	4	1	113984	181690	227382	206553	168037	191927	150980	183474	146369	260818	282059	149715	173689	192962	154713	148306	194263	202313
Q9QY15	DDX25_MOUSE	ATP-dependent RNA helicase DDX25	1	1	113848	272931	291535	92963	219771	172972	234514	319646	101064	88694.4	126784	47354.3	198055	376719	269598	161962	268268	204572
Q921N7	TMM70_MOUSE	Transmembrane protein 70, mitochondrial	3	2	112950	188785	228309	109101	177929	151202	165537	95145.1	209781	109509	129139	346815	128831	206183	160778	87113.3	268153	407887
P57759	ERP29_MOUSE	Endoplasmic reticulum resident protein 29	1	1	112010	189152	182259	513969	271173	186152	164345	339243	230588	122913	363138	5999.97	128160	247202	197145	172965	247757	183934
Q8R5J9	PRAF3_MOUSE	PRA1 family protein 3	1	1	111111	65849.8	11572.5	49112.3	41088	329319	28094.2	46227.5	33386.8	57997.4	45302.6	79228.2	100639	61054.9	26808.4	59005	47524.1	8925.87
Q8CI78	RMND1_MOUSE	Required for meiotic nuclear division protein 1 homolog	3	3	110351	118857	93650.9	124765	106053	125937	105015	186371	95758.3	131639	77491.4	151581	2481.1	120939	38351	122728	144481	43564.6
D3Z323	D3Z323_MOUSE	Putative uncharacterized protein Pex26	1	1	108867	59136	70446.2	85292.8	54610.3	45519.2	56398.8	62400.9	46677.7	44858.9	26966	887.591	66795	68725.8	33908.4	62165.7	26323.6	39186.3
Q3U7N8	Q3U7N8_MOUSE	Putative uncharacterized protein	1	1	107767	73647.7	7617.28	72949.7	153906	84840.5	97516.2	35431.5	63916.8	87764.5	79793.2	42247.1	17754.2	24835.9	35280.3	81558.5	19985.6	138911
Q05DA2	Q05DA2_MOUSE	Sec62 protein (Fragment)	1	1	107276	176165	103245	152136	205459	168049	99461.2	179173	189959	148230	182675	91482.7	211149	599242	185075	70734.2	250436	150841
Q8BHC4	DCAKD_MOUSE	Dephospho-CoA kinase domain-containing protein	1	1	106968	125388	42147.1	98669.6	130659	45174.3	124330	98954.6	92425.2	41487.3	80909	516.137	144650	76614.8	142038	113338	51376.6	49105.8
O55003	BNIP3_MOUSE	BCL2/adenovirus E1B 19 kDa protein-interacting protein 3	1	1	106728	64583	41978.4	121428	68237	98886.1	58792.8	83426.9	62124.5	63209.9	52895.1	773767	49059.7	89493.6	113749	99728.6	67442.8	304692
Q3TVN6	Q3TVN6_MOUSE	Chemokine (C-X-C motif) ligand 4, isoform CRA_c	1	1	106009	141143	132611	94399.8	82163.5	2107.38	163554	111308	116665	135430	122237	47566	125154	80979.1	5175.61	88669.2	83458.4	19824.3
Q91YM4	TBRG4_MOUSE	Protein TBRG4	2	1	105707	47099.3	16699.1	62158.4	47566.2	14700.3	32539.3	76990.8	57474.4	69134.2	84629.6	27851	82194.2	63725.4	35271.7	52571.7	53356.9	81394.2
Q8VE95	CH082_MOUSE	UPF0598 protein C8orf82 homolog	2	2	105457	115854	282763	246337	312821	4330.17	357038	486597	502374	104217	88912.7	242051	93968.3	9771.58	417920	296245	149014	283272
Q3UEM0	Q3UEM0_MOUSE	MCG9091, isoform CRA_d	3	3	103265	170573	83194.7	84530.1	143297	33080.5	103035	232674	111825	263538	158336	3.77359e+06	170059	124981	28863.6	176236	19855.1	935403
Q99K23	UFSP2_MOUSE	Ufm1-specific protease 2	2	2	103124	97848.9	34092.3	71082.2	128767	160487	48958.4	128054	43689.1	53692.9	128188	19765.8	60600.3	144450	47205.8	69552.4	95374.8	58190.4
O88587-2	COMT_MOUSE	Isoform S-COMT of Catechol O-methyltransferase	6	1	103039	101458	171847	190275	300503	140160	496658	268925	365129	302310	146795	483570	278442	246896	128302	492841	118260	329538
A2AQ17	A2AQ17_MOUSE	NADH dehydrogenase (Ubiquinone) 1 alpha subcomplex assembly factor 1	2	2	102604	109275	132089	152293	104661	92073.4	56941.4	77884.4	95367.8	122353	152110	516879	61629.2	94701.8	121785	86326	208434	518444
Q8BYP9	Q8BYP9_MOUSE	Putative uncharacterized protein	1	1	100830	61295.7	20839.1	117655	94306.4	184299	64345.2	44793.9	50090.6	69120.4	84107.1	36648.3	146442	41711.9	62554.8	89158.7	87387.6	103723
D3Z6X3	D3Z6X3_MOUSE	Putative uncharacterized protein Pex3	3	3	100025	96782.9	188336	106882	122680	136893	93752.1	179330	250764	114742	140667	137733	133683	223625	518163	111773	209693	327066
Q3U5U5	Q3U5U5_MOUSE	Adenosylhomocysteinase	2	2	99661.2	224653	78748.2	210672	189555	104248	111482	77914.4	87652.3	118483	83934.8	30492	164205	48430.7	85525.8	94362.4	42581.5	38283.1
D3YU93	D3YU93_MOUSE	MCG121875	4	4	99407.4	36127.9	29435.5	290177	223148	176054	242896	92156.4	150995	95647.9	358810	620029	119740	313084	544724	290994	28542.2	1.14664e+06
Q5DTJ5	Q5DTJ5_MOUSE	MKIAA4177 protein (Fragment)	3	3	99401.8	135130	62193.4	201321	53848.5	18362.7	65087.2	69396	134032	133748	111564	11439.6	208968	44556.2	141955	94593.3	222135	168989
Q9EST5-2	AN32B_MOUSE	Isoform 2 of Acidic leucine-rich nuclear phosphoprotein 32 family member B	1	1	98958.9	111679	240755	25473.4	139819	24995.6	67617.1	284553	303817	25854.6	158541	134918	98640.3	190994	278585	51795.6	226946	239652
Q9EP72	CO024_MOUSE	UPF0480 protein C15orf24 homolog	3	3	98379.2	334863	95472.6	151114	438399	221170	444926	302213	283807	250041	360208	675382	287342	185035	178304	363696	285827	65278.8
Q3V1Y2	Q3V1Y2_MOUSE	Putative uncharacterized protein	7	1	97962.2	228382	143299	257993	180784	1.80236e+06	306395	80638.7	155050	198459	188203	138520	321827	64196.1	240215	128991	151507	76824.6
B2RXY7	B2RXY7_MOUSE	Carbonyl reductase 1	2	2	97726.6	147027	46441	15147.9	99816.8	25010.1	54750.9	113366	25307.9	33857.1	105302	598310	32040.4	148202	4254.18	19580.6	106487	51715.7
Q8R0Y9	Q8R0Y9_MOUSE	Sterol O-acyltransferase 2	3	3	97551.9	143527	29512.3	122439	208189	233445	170601	31016.7	79087.2	162991	236823	97525.3	170997	106377	103917	107707	136548	156125
Q9D958	SPCS1_MOUSE	Signal peptidase complex subunit 1	2	2	97308.9	94371.5	154531	129721	126278	239378	120377	226160	224109	130519	153693	940265	95373.5	114874	202960	107403	124505	159484
A2A4H2	A2A4H2_MOUSE	ATP citrate lyase	3	3	96770.7	179287	86264.7	155704	186764	211806	146665	119041	187036	150600	168409	220659	327413	272679	191465	115373	252000	133710
P15105	GLNA_MOUSE	Glutamine synthetase	8	6	95671	204464	95483.9	292698	392262	192377	93404.1	29737.3	89164.1	382181	623045	691204	65964	42344.1	34190	225841	87494.1	200070
Q3UZK0	Q3UZK0_MOUSE	Putative uncharacterized protein (Fragment)	2	2	95314.3	65427.4	154254	230691	189145	27504.7	33018.9	111029	104766	100195	111693	67921.9	100433	163592	82539.7	96976.6	119215	182450
Q3UJS5	Q3UJS5_MOUSE	Putative uncharacterized protein	2	2	95270.1	60458.7	80521.2	85913.3	108681	127865	32860.6	63868.7	86862.3	150382	229212	53335.2	110415	81297.8	96275.9	99399.2	89350.9	732782
Q8VCM4	LIPT_MOUSE	Lipoyltransferase 1, mitochondrial	2	2	94957.7	290097	297794	249260	336402	454721	198018	233088	198325	233588	306398	125342	282859	336991	355954	223049	309462	256676
Q8R1Q0	STX19_MOUSE	Syntaxin-19	1	1	92673.1	49058.7	25604.2	58069.7	49278.4	41338.8	204819	87377.4	47616.9	83546	47367.5	99453.6	213571	83780.9	53538.8	97975.5	39097.8	65148.7
Q61726	Q61726_MOUSE	Keratin type II (Fragment)	4	2	92212.6	93530.9	110673	27239.5	320688	84040.8	57182.2	1.49157e+06	125200	5.41828e+06	172305	197971	139593	147706	175099	46774.8	189298	747006
B1AR13	CISD3_MOUSE	CDGSH iron-sulfur domain-containing protein 3, mitochondrial	2	1	91984.8	205981	131723	200268	283636	192328	211103	342279	172379	208989	319533	34057.9	179625	464599	250900	193322	340269	409182
E0CXW2	E0CXW2_MOUSE	Putative uncharacterized protein Adck5	3	3	91981.9	65265.5	171616	204211	98030.9	18009.2	99759.7	122482	104985	133625	73771.5	131604	389719	104026	222179	54490.2	89776	14442.8
Q811U4	MFN1_MOUSE	Mitofusin-1	2	1	91840.8	95130.3	30428.7	65460.5	145261	78597.5	118461	7731.07	90978.1	70288	113302	20515.4	95458.2	56293.2	260177	36447.7	146812	183120
A2BDX1	A2BDX1_MOUSE	Dolichol-phosphate (Beta-D) mannosyltransferase 1	1	1	89344	81803.1	46001.2	308832	150531	2955.57	73204.3	121950	70075.3	126138	182914	65.2232	22174.7	114047	117005	49829	117769	6430.04
Q9D7N9	APMAP_MOUSE	Adipocyte plasma membrane-associated protein	1	1	88282.5	110171	268549	48145.6	137803	1882.53	58609.7	11404.7	5666.26	93041.6	161288	17451	1909.59	53036.3	31590.1	68045.1	97180.6	161576
P54818	GALC_MOUSE	Galactocerebrosidase	2	2	86910.1	48714.9	35035.9	97922.4	1617.61	5890.93	35661.1	10977.3	44033.8	39413	18823.1	135879	202960	73944.6	2931.38	51497	3926.77	6121.41
Q0VGS0	Q0VGS0_MOUSE	Fbxo16 protein	1	1	86797.9	93802.2	164088	55658	97650	34464.9	179016	114728	119667	65548.8	68225.4	59535	46606	27872.9	305046	79135.3	417100	116399
Q99J47	DRS7B_MOUSE	Dehydrogenase/reductase SDR family member 7B	3	3	86671.1	560712	45410.2	1.1372e+06	432790	1.54861e+07	270957	88184.4	435255	511686	202654	213908	467868	7.3301e+06	659664	638189	566333	466747
A1A4A7	A1A4A7_MOUSE	Pgam5 protein (Fragment)	2	2	86638.4	31171.8	142360	43362.8	69373.5	16742.7	109530	106348	179350	61572.6	78367.6	28058	142898	91823.5	143897	66659.3	181484	16664.8
Q9R257	HEBP1_MOUSE	Heme-binding protein 1	3	3	86098.5	215767	10865.4	101928	88293.9	7905.34	111224	190897	212309	134725	192270	107931	26929.8	201904	2055.74	92603.6	135002	108453
Q99KI3	TM111_MOUSE	Transmembrane protein 111	3	3	86022.4	162043	168415	186745	210892	349326	164176	128012	277029	116590	210107	127761	464330	189585	180158	173396	172628	97220.5
A2AG38	A2AG38_MOUSE	Stomatin (Epb7.2)-like 2 (Fragment)	5	3	85780	988186	66435.1	481365	2.14924e+06	19373.3	120315	62496.3	154231	405319	1.84854e+06	926484	177283	414198	160623	318951	383348	179760
Q8VD26-2	TM143_MOUSE	Isoform 2 of Transmembrane protein 143	1	1	85253.6	156345	146624	41538.6	160623	606197	153976	27132.9	107361	84833.2	93584.6	155.624	65907.3	17599.2	92498.8	33130.7	99552.4	78310.9
A2ALM8	A2ALM8_MOUSE	B-cell receptor-associated protein 31	2	2	84833.2	114039	33546.4	255720	179970	100279	101554	24577.2	69551.2	175496	189982	7063.78	124066	100123	23165.5	126484	9895.05	50646
Q8BYM8	SYCM_MOUSE	Probable cysteinyl-tRNA synthetase, mitochondrial	4	3	84824.2	148774	93909.8	183094	146594	79084.2	137065	243298	58778.2	180980	152675	543480	147993	90349.3	97123.4	117560	61882.8	89146.4
Q91W52-2	TMM19_MOUSE	Isoform 2 of Transmembrane protein 19	1	1	83959.8	73074.8	67996.9	201685	129183	314785	40555.8	95093.4	76199.2	154996	178896	26619.5	116536	6522.78	148339	130698	52846.9	17101
Q811I0	ATPF1_MOUSE	ATP synthase mitochondrial F1 complex assembly factor 1	1	1	80889.8	2901.9	1906.83	298512	25146.4	348717	189421	166564	17090.6	59110.4	16315.1	13252	329851	10140.7	3044.03	16863.4	15614.7	1618.16
Q71LX8	Q71LX8_MOUSE	Heat shock protein 84b	3	2	80622.9	69761.8	75633.1	114029	95796.3	1.15168e+06	161407	135442	55067.8	51195.3	75876.5	195510	131061	1.28224e+06	141866	62643.3	91561.2	135312
Q8BI84	MIA3_MOUSE	Melanoma inhibitory activity protein 3	1	1	79845.9	71785.2	13578.4	86947.3	101586	23485	94008.8	137947	41451.7	54495.5	43666.4	5.52163e+07	96391.7	105028	52587.2	46584.4	118073	47736.4
Q8CFY0	Q8CFY0_MOUSE	Putative uncharacterized protein	1	1	79700.7	77004.1	367579	146390	98892.1	114164	163965	11519.9	80637.2	147594	177724	203105	87564.6	124644	72663.3	22414.1	103362	75900.5
Q8R1T4	S35A3_MOUSE	UDP-N-acetylglucosamine transporter	2	2	79354.4	266052	340393	295186	570456	237984	3.63887e+06	471166	433574	721787	517126	416645	270204	292691	567770	525529	386731	470260
Q9JM62-2	REEP6_MOUSE	Isoform 2 of Receptor expression-enhancing protein 6	2	2	78846.1	105579	72915	228165	331976	114672	149044	138832	137412	242657	215747	528103	198898	311449	152222	247198	137679	64304
Q66GT5	PTPM1_MOUSE	Protein-tyrosine phosphatase mitochondrial 1	2	2	78422.9	29026	40861.7	80137.1	12340.5	344218	109665	130930	89607.1	167824	45638.7	507299	65497.6	94469.7	44937.8	83451.3	77831.1	213612
Q8C3X8	LMF2_MOUSE	Lipase maturation factor 2	2	2	77992.6	78475.7	21127.2	156621	181438	118550	147729	71562.2	69387.8	134516	222721	70826.1	31159.4	103658	77823.9	94270.6	105998	172096
Q9QXD6	F16P1_MOUSE	Fructose-1,6-bisphosphatase 1	1	1	77396.4	137084	223257	396466	286306	164426	11659.9	65695.3	335292	113264	178275	29796	55285	60450.3	44063.1	166361	169681	82144.4
D3YUL3	D3YUL3_MOUSE	Putative uncharacterized protein Gm10268	8	2	77047	104416	4657.53	197402	4097.35	214036	53977.5	2162.18	177707	190916	23983.7	119977	248255	14844.6	166166	97810.4	14863.2	52352
Q3U679	Q3U679_MOUSE	Putative uncharacterized protein	2	2	76866.2	121211	41073.9	145940	106876	14193.3	75732.9	29700.5	27824.7	149033	146082	14864.2	74696.8	41592.8	46833.7	84285.3	103300	118535
D3YWR7	D3YWR7_MOUSE	Putative uncharacterized protein Qdpr	3	3	76760.5	300871	862422	86769.1	230248	1.40602e+06	409751	427613	71331.3	157602	415053	615559	146340	143615	416459	96334.6	209287	480288
Q3U7R2	Q3U7R2_MOUSE	Putative uncharacterized protein	2	2	75697.2	90875.1	100742	104898	145653	104909	101157	170641	116127	135477	130662	35156.1	103775	166664	113390	94524.8	150296	34373.9
Q3U850	Q3U850_MOUSE	Putative uncharacterized protein	7	2	75135.7	218277	40230.8	205613	114516	540406	157230	8065.32	25508.8	155742	183572	82754.1	176714	70884.1	31903.8	77112.8	96262.6	56798.7
Q3U621	Q3U621_MOUSE	Putative uncharacterized protein	2	2	73738.8	36946.6	572.044	52652.4	24170.5	531310	1618.02	3789.21	1420.18	69103.7	38451.2	52611.4	62910.3	252.618	1025.06	10517	7336.36	26246.6
D3Z6I3	D3Z6I3_MOUSE	Putative uncharacterized protein Lias	1	1	72452.9	57233.5	151969	53250.5	97371	33511.3	89342.8	137.892	239466	95417.7	234638	8018.16	20344.7	1371.19	206644	70936.6	102305	73038.6
Q3UKS6	Q3UKS6_MOUSE	Mitochondrial ribosomal protein L40	2	2	72278.5	135157	62818	83104.5	174762	35022.8	46893.3	153093	81533.9	83220.6	169029	397873	54474.5	191473	87732.8	80681.8	109411	192410
Q9JHR7	IDE_MOUSE	Insulin-degrading enzyme	2	2	71726	206831	4251.11	162723	100839	51550.6	173847	99268	110345	126864	73218.8	127010	93149	130861	5139.3	92338.7	74578.1	55938
Q8JZM0	TFB1M_MOUSE	Dimethyladenosine transferase 1, mitochondrial	3	2	71005.4	62677.5	53322.4	40774.7	85820.4	49518.2	63537.7	203577	68157	89685.9	104713	5475.77	60407.7	131706	51610.6	93301.7	83572.4	1644.42
D3YWE9	D3YWE9_MOUSE	Putative uncharacterized protein 100044151	1	1	70908.4	113057	50313.1	146032	67610.4	99828.8	62391.2	7334.29	87746.5	76574.7	71889.1	606.829	109889	135877	20261.6	79255.3	58223.2	51640.2
Q8CCJ3-1	UFL1_MOUSE	Isoform 2 of E3 UFM1-protein ligase 1	1	1	70364.3	81022.1	314916	103797	148602	31037.2	186264	735575	108006	164846	213090	387.874	111189	184565	222392	88506.4	151841	121436
Q3V377	Q3V377_MOUSE	Putative uncharacterized protein (Fragment)	2	2	70271.4	73437.5	65118	81335	63174.7	82556.9	60081.8	75748.1	68934.9	81092.4	99654.3	141816	78914	60328	57272	80948	85817.7	26406.7
Q7TS98	Q7TS98_MOUSE	Anti-colorectal carcinoma light chain	1	1	69823	112849	67176.6	11963.8	189475	79717.7	97561.2	45362.8	247414	21381.6	120006	6167.65	36930.3	265621	29574.6	9131.03	131199	35232.5
Q8R2V3	ZN445_MOUSE	Zinc finger protein 445	1	1	69676.9	2015.11	12443.3	141403	110360	117655	21569.5	9974.48	7906.17	70609.5	15480.9	3887.9	129932	10904.4	149162	90173.1	19651	2370.24
Q8VDD5	MYH9_MOUSE	Myosin-9	4	4	68968	199206	18343.4	32931.3	107311	46487.5	28882.8	45509.8	76036.7	79107.3	137123	244133	130116	15568.9	83511.1	14056.4	32841.5	25827.7
Q3TF08	Q3TF08_MOUSE	Putative uncharacterized protein (Fragment)	2	2	68199.7	61748.5	144114	197607	75612.5	85074	811779	131741	97960.3	116808	62708.3	80086	222221	45787.7	165104	88499	24795.8	490750
Q9D0L4-2	ADCK1_MOUSE	Isoform 2 of Uncharacterized aarF domain-containing protein kinase 1	2	2	66571.8	52349.6	10260.4	94333.1	61923.4	5419.18	54626.4	42926	57651.7	52550.2	64217.8	1964.9	92920.6	66511	22489.6	65601.2	62599.8	68997.4
Q99JS7	Q99JS7_MOUSE	Pon3 protein	4	3	66558	56739.3	11747.7	132502	88927.6	360152	151856	500522	298798	155303	66092.8	206879	83660.1	230497	124221	186498	125417	82190.1
A2VCS1	A2VCS1_MOUSE	MCG2852, isoform CRA_a	2	1	66467.7	151605	173053	108502	187056	29177	103029	485106	253877	8090.95	138387	604544	256.088	262727	159593	168161	176718	158788
P70426	RIT1_MOUSE	GTP-binding protein Rit1	1	1	66187.3	87576.9	119487	129030	89959.4	135631	155435	97985.7	99071.4	99780.4	57873	353.771	125023	59477.7	99943.9	86843.3	103739	223024
Q3UN90	CQ108_MOUSE	UPF0631 protein C17orf108 homolog	1	1	65960.5	13471.6	12823.7	29999	26708.5	4796.7	9967.33	17488.5	55142.1	11010.2	27092.9	36853.1	13535.6	23298.5	32514.6	14185.2	9726.36	55668.4
A2APY7	CT007_MOUSE	Probable methyltransferase C20orf7 homolog, mitochondrial	1	1	65163.8	44840	104117	79529.1	61854.1	57729.9	63060.8	47085.4	69972.2	86003	81895.3	317.823	100098	59259.1	66160.6	55699.7	66178.8	68847.6
E0CXU8	E0CXU8_MOUSE	Putative uncharacterized protein Armc2	1	1	64895.9	11590.3	64324.4	40723.5	26219.4	59166.6	54729.5	25878.9	23019.6	28257.1	2544.33	30080.6	33749	2951.21	56973.3	72850.1	6153.53	3885.95
Q8BRD3	Q8BRD3_MOUSE	Putative uncharacterized protein	4	2	63423.3	199871	149942	87916.4	457390	90111.8	238050	125714	300233	303512	217941	415106	58172.6	87361.4	35244.6	104289	218941	1.70945e+07
O89106	FHIT_MOUSE	Bis(5'-adenosyl)-triphosphatase	1	1	62583	62947.1	70811.4	21146.8	96448.1	28189.2	104260	88372.7	73937.6	26663.8	17474	114261	3347.88	24876.4	30587.2	51375.6	65172.5	89725.5
B1AXP6-2	TOM5_MOUSE	Isoform 2 of Mitochondrial import receptor subunit TOM5 homolog	2	2	60444.5	58108.4	39132	31291.8	52102.4	24858.9	56561.2	61273.2	27884.4	45754.5	26775.7	52.7728	52277.3	25975.2	62081.5	56818.3	42928	9908.99
Q6P9Z1	SMRD3_MOUSE	SWI/SNF-related matrix-associated actin-dependent regulator of chromatin subfamily D member 3	1	1	60221.8	54389.9	23681.7	49743.1	36881.1	12912.1	24465.6	88030.6	36101.4	52359.7	73561.2	5595.15	49637.2	89000.7	49847.8	55348.2	39452.1	71169.7
Q6ZQ14	Q6ZQ14_MOUSE	MKIAA0971 protein (Fragment)	1	1	60197.9	93184.8	98481.9	41312	101450	44450.2	26664.2	50786.5	251515	38193.5	28040.4	56194	34735.3	57405.3	63770.4	60838.4	30358.8	8297.81
Q3U3U6	Q3U3U6_MOUSE	Putative uncharacterized protein	4	1	60112	84057.9	29961.1	109605	50618.7	12126.1	38532.2	87366.9	19447.9	76461.7	59558.6	418344	139267	48432.8	44535.4	65834.4	46872.8	48010.7
P23475	XRCC6_MOUSE	X-ray repair cross-complementing protein 6	1	1	59873.1	19252.3	777.236	15195.6	85445.4	1781.56	156955	667650	6775.44	16230.9	37763.6	19402	35602.4	12301.5	27392.7	23342.9	72910.1	16277
Q9D6Z0	ALKB7_MOUSE	Probable alpha-ketoglutarate-dependent dioxygenase ABH7	2	2	59043.2	47281.2	14739.3	111372	22544.2	104993	47255.5	31540.9	24311.7	61514.6	49182.1	51508.1	102519	27102.3	743.896	71295.4	32392.8	12039.4
Q9CY49	Q9CY49_MOUSE	Putative uncharacterized protein	1	1	58627.9	91585.2	17492.2	127951	177017	123530	76749.4	138585	53805.8	227695	270128	5620.16	73900.4	97561.5	88097.8	133287	89805	3930.86
Q3U449	Q3U449_MOUSE	Bisphosphate 3'-nucleotidase 1, isoform CRA_a	2	2	57056.1	445736	221813	393645	155721	587805	279081	57723.1	78505.7	123914	287294	925100	295901	100355	79322.3	273467	209533	119048
Q3TRI5	Q3TRI5_MOUSE	Putative uncharacterized protein	3	3	56763.6	33042.5	12669.5	10000.8	5863.49	378584	7311.21	5429.26	126876	6459.45	19826.8	88331	47743.3	18067.5	370693	21372.9	228191	218929
B2RPU8	B2RPU8_MOUSE	MCG130675	1	1	55991	71831.6	70912.9	49859.5	156962	39628.5	35765.4	182887	116936	82042.5	194700	393654	47998.2	273404	211528	90835.6	172452	114397
Q4FK22	Q4FK22_MOUSE	1200007D18Rik protein	1	1	55800.7	95716.8	138055	49028.2	125066	135400	65421.7	45477.4	148028	4663.21	105299	68043.8	77841.6	93228.3	111876	14220.9	150082	40171
P86049	RBM46_MOUSE	Probable RNA-binding protein 46	1	1	54724.7	48784.9	136322	116051	92618.4	48985.4	57546.4	60736.5	61578.1	127663	200517	15715.4	79253	98565.9	36395.8	46512	47861.8	14593.6
Q3TBE5	Q3TBE5_MOUSE	Serine/threonine-protein phosphatase	1	1	53994.3	33465.9	22170.4	31491.3	85496.1	41266.2	20370.8	117440	107316	25290	81005.8	691254	1.50444e+06	274997	172790	19560.1	20358.8	83912.1
P55258	RAB8A_MOUSE	Ras-related protein Rab-8A	4	1	53816.6	68949.6	67279.7	57714.3	71974.5	56000.3	53042	65400.5	12531.2	54106.4	65135.7	103619	64263.2	109485	104507	69929.1	50080.8	94863.6
D3YWV7	D3YWV7_MOUSE	Putative uncharacterized protein Gm5321	3	1	53675.9	35968.6	28864.5	36535.4	25995.5	13906.8	95281.4	29767	28967.6	17450.9	1874.3	2727.85	37358.9	2129.73	39191.1	50001.2	7683.23	1640.39
Q3KNZ2	Q3KNZ2_MOUSE	Beta-carotene 9', 10'-dioxygenase 2	2	2	52539.4	94703.4	123148	95658.1	108374	119417	184159	107248	308292	100202	228753	547318	65277.3	160035	216754	112842	238184	185292
D3YVU2	D3YVU2_MOUSE	MCG49033	3	2	51700.6	50038.8	146057	35258.4	44045.6	12413	299611	179432	207988	52359.4	78179	1699.71	37537.8	2252.85	55255	99485.7	35440.1	19372.7
Q3UBU9	Q3UBU9_MOUSE	Putative uncharacterized protein	2	2	51097.2	57534.6	112878	63442.4	127203	216759	42456.1	129125	20094.4	102006	184417	59461.2	73130.1	149015	71146.2	52575.8	115664	103563
B2RUP8	B2RUP8_MOUSE	Ceroid-lipofuscinosis, neuronal 5	1	1	50982.9	118608	60941.8	92221.7	63377	18312.8	20209	29543.2	45581.2	45711.8	55129	154605	87117.9	76758	44123.4	55586.4	66443.7	44185.6
P16015	CAH3_MOUSE	Carbonic anhydrase 3	5	5	50791.1	52904.9	62535.8	191464	265567	293075	144702	74389.5	27753.7	153504	68571.8	64297.4	216312	34188	190518	279666	59891	544520
A2AVQ8	A2AVQ8_MOUSE	Prolyl-tRNA synthetase (Mitochondrial)(Putative)	1	1	50172.8	92724.2	35385.4	50450.9	117051	18571.1	14818.1	124076	28853.4	19416.2	90816.1	30293.6	101754	78673.7	17263	29965.8	108278	8927.66
Q3UEE0	Q3UEE0_MOUSE	Putative uncharacterized protein	1	1	49197.6	51258.3	94184.6	19646.1	186238	480359	338645	17362.5	114462	88949.1	86000.5	17988.2	60111.2	150241	99871.9	11970.2	122113	92113.6
A2AGT7	A2AGT7_MOUSE	Coagulation factor II	1	1	48756.1	67573.7	82365.7	43418.1	109270	2065.39	58451.8	45836.4	102807	57087.5	103288	158627	49245	71663	52809.4	54856.7	77950	60870.2
Q9Z1Q2	BAT5_MOUSE	Protein BAT5	1	1	48672.4	146153	11425.9	66630.7	47138.6	55432.4	44552.6	9458.44	56020.8	103993	111912	1260.85	58741.8	66556.8	21681.6	63056.3	39347.6	59860.9
Q3UB15	Q3UB15_MOUSE	Putative uncharacterized protein	2	1	48123.2	86568.8	23572.1	56691.5	77810.1	34778.6	62521.8	53520.6	26131.1	90839.5	22817.6	11054.1	50443.3	13748.1	41093.6	37458.7	54731.6	18373.5
Q8C6I2-2	SDHF2_MOUSE	Isoform 2 of Succinate dehydrogenase assembly factor 2, mitochondrial	1	1	48098.6	51579.5	18508.7	59622.3	34337.9	12371.3	20320.7	34261.5	7748.9	47904.3	73009.9	33874.4	50349.1	37248.4	12740.3	31714.2	32941.2	18115.4
Q9JLC3	MSRB1_MOUSE	Methionine-R-sulfoxide reductase B1	1	1	47710.1	160488	4795.78	184873	11806	174436	92683.9	4319.39	17372.3	122317	8933.95	677.454	169555	2084.59	9960.28	109830	97457.2	35922.3
Q7TQD5	Q7TQD5_MOUSE	Carnitine palmitoyltransferase 1a, liver	20	1	47357.9	34602.6	185652	46698.4	34213.5	165351	41994.7	361107	141084	86023.4	50872.3	248602	46482.9	56914.3	271866	102209	66207.4	263527
Q543J5	Q543J5_MOUSE	Antithrombin	3	2	46839.1	63225.2	90167.4	93546.2	136251	102790	54583.1	64296.5	82597.8	113279	167894	23523.1	58023.6	79443.8	944134	108171	167648	144938
Q8K1E1	Q8K1E1_MOUSE	Putative uncharacterized protein	1	1	46764	43325.7	43946.1	56538.2	38551.2	92586.5	47275.4	21963.4	54643.4	43289.5	54959.5	22063.9	376.813	30020.9	47342.7	52196.5	53950.4	42324.9
Q6LAL7	Q6LAL7_MOUSE	Beta-2 glycoprotein I (Fragment)	2	2	46288.3	135397	20193	138049	108602	627742	57333.1	126075	70320.9	85126.7	128962	23938.2	73064	100148	79190.6	130585	98019.2	77712.5
D3Z6S6	D3Z6S6_MOUSE	Putative uncharacterized protein Gm10051	1	1	46072	114206	259432	9332.53	3492.2	528.448	401592	460147	459001	9867.4	86769	160450	1169.9	9704.9	8208.16	214078	6035.99	246207
D3YYS6	D3YYS6_MOUSE	Putative uncharacterized protein Mgll	2	2	45339.6	30483.3	8796.47	23965.5	19483.1	9360.92	18300.7	58960	95380.7	10552.6	4167.23	63.9793	27808.5	40893.4	28567.4	57937	55871.9	8307.44
Q3T9E5	Q3T9E5_MOUSE	Putative uncharacterized protein	1	1	44769.6	40707.4	46375.2	32670.3	6106.39	2469.1	23900.4	13041.6	68488.3	5449.47	663.884	1433.43	1584.67	5809.6	51194	8912.61	7347.88	32274.7
Q99P72-3	RTN4_MOUSE	Isoform 2 of Reticulon-4	1	1	44684.9	66509.4	300307	40273.1	144328	250205	37889.4	312948	364913	51436.4	119013	215488	59100.5	146671	1.59784e+06	55879.5	218571	122401
A2AWN8	A2AWN8_MOUSE	YTH domain family 1	1	1	44242.7	37405	7518.36	122370	37602.6	111762	75620.7	16752.5	6132.54	115927	86801.8	122768	90270.1	6249.24	64605.6	71469.9	75321.9	52707.7
Q3TJZ1	Q3TJZ1_MOUSE	Putative uncharacterized protein	4	3	43318.8	81155.4	19849.5	84077.5	64082.9	47487.9	160640	68011.6	32993.9	275757	316744	8535.4	83960.9	36163.7	10319	46979.1	87692.9	39092.8
Q6XVG2	CP254_MOUSE	Cytochrome P450 2C54	15	4	43205.6	30854	103270	65250.6	34619.8	29337.1	51037.9	222888	123302	233586	55409.1	1.85103e+06	39105.7	27494.3	226574	49104.9	92725.8	1.21888e+06
Q3THH3	Q3THH3_MOUSE	Putative uncharacterized protein	3	1	42648.5	68717.1	8163.06	18158.9	87271.9	6538.73	7733.75	199274	14095	18497.5	55290.4	6107.01	16060.4	106836	55565	34573.2	82015.8	17785
Q148Q7	Q148Q7_MOUSE	Putative uncharacterized protein	2	1	42326.9	18186.2	50311.7	14147.9	30671.1	15440.7	37127.4	123181	21817.8	22202.8	126559	13443.8	6725.73	98124.8	77617.1	20089.8	24419.5	25680.8
B1ASZ0	B1ASZ0_MOUSE	Glycerol kinase	1	1	41854.5	14639.4	20464.3	23843	12548.4	19386.1	24870.1	20245.6	31470.5	34926.1	27587.5	30269.2	33480.5	23457.9	102256	35882.1	13134.8	47465.5
A2ALL2	A2ALL2_MOUSE	Novel DUF543 domain containing protein	1	1	40558.9	83896	171766	4983.8	7335.51	32889.7	112712	39894.2	230302	18953.3	15226.3	14402.6	8094.49	10731.3	39479.8	30541.9	18951.3	15540.7
Q8BVN0	CC122_MOUSE	Coiled-coil domain-containing protein 122	1	1	40095.3	226248	3111.01	296765	82947.4	162930	123474	16249.6	3292.79	123149	203947	29043.3	1579.21	11305.7	84117.3	4383.21	133140	9591.22
Q3UET5	Q3UET5_MOUSE	Putative uncharacterized protein	2	1	40048.9	46991.2	41989	36192.2	55033.1	32215.5	45302.6	72918.5	40147.9	36854.1	41063.6	130167	33547.3	48312.6	8238.82	37854.8	66358.6	33683.3
D3YU06	D3YU06_MOUSE	Putative uncharacterized protein Abhd3	1	1	39963.5	37207.1	55387	1304.59	81872.1	82507.9	925.503	65412.6	2938.71	156394	46285.8	3.06033e+06	121604	188549	56120	89233.7	7849.68	30771.9
Q3TG37	Q3TG37_MOUSE	Putative uncharacterized protein	1	1	39831.3	50072.2	34494.6	31775.4	34874.8	63255.7	47587.8	35416.4	29334.3	26183.5	50501.9	16882.4	38678.3	31738	40239.9	37200.9	52146.6	38376.3
Q3UKX8	Q3UKX8_MOUSE	Putative uncharacterized protein	1	1	39072.2	60871.4	1769.38	10331.6	24743.4	2093.58	11006.6	28018	6060.46	34733.7	23259.1	9539.76	5560.02	25941.4	27726.8	19118.6	21735	22552
Q6NZL1	Q6NZL1_MOUSE	DEAH (Asp-Glu-Ala-His) box polypeptide 37	1	1	37623.8	212390	182213	91889.8	180770	128272	114199	214533	172892	134965	160176	258384	139781	276208	246440	166818	161528	293672
Q3TNC8	Q3TNC8_MOUSE	Putative uncharacterized protein	3	2	37246.8	86563.7	41876.3	96648	50880.6	169629	123002	170119	103267	43535.7	81183.1	182689	115289	145633	211537	43753.7	63221.5	14997.9
Q3TJ39	Q3TJ39_MOUSE	Putative uncharacterized protein	3	1	36418.8	60065.1	234098	62801.5	116531	75429.7	135727	195988	219507	83572	34276.8	1.15703e+06	69166.4	236776	151984	124238	86642.7	2.2016e+06
A2AL84	A2AL84_MOUSE	Aspartate-beta-hydroxylase	1	1	36161.3	17917.1	7598.53	21579.8	84645	10747.5	34821.9	148434	267.978	7829.04	149689	40071.9	21254.1	100155	10447.5	13271.2	48756.2	48969.5
A2AGR5	A2AGR5_MOUSE	Acid phosphatase 2 lysosomal	1	1	35079.8	5290.29	76735.8	21707.6	4504.75	11376.6	30268.4	42698	7832.88	37423	18204.7	4089.52	16089.4	22948.3	39484.1	9818.04	15758	8812.14
P24549	AL1A1_MOUSE	Retinal dehydrogenase 1	5	2	35048.3	148104	174682	61874.2	353424	27828	51266.1	106073	127493	56564.6	17285.3	294150	82899.7	253382	80347.5	57708.7	11858.4	183587
A2RS96	A2RS96_MOUSE	Transmembrane emp24 protein transport domain containing 5	2	2	34757.3	192892	45346.4	298211	230293	405205	255396	92710.9	88423.6	183388	188172	139296	93328.1	69680.3	79878.5	189367	115122	57337
Q99MQ1	BICC1_MOUSE	Protein bicaudal C homolog 1	1	1	33827.4	12174.7	178016	22567	105398	47672.4	22578.2	25773.5	249322	16126.7	13152.5	27488.1	165574	57972.1	39921.6	34802.5	14012.6	18685.7
Q9D4E6	Q9D4E6_MOUSE	Putative uncharacterized protein	3	1	33150.3	34174.6	238.739	49919.7	69382.6	10427	42571.4	50125.4	19683.7	22095.4	30810.2	319.878	153.437	54720.3	2892.59	42040	52046	1123.66
Q8R4H7-2	NAGS_MOUSE	Isoform 2 of N-acetylglutamate synthase, mitochondrial	1	1	32605.9	6.82833	9448.24	4142.37	1022.14	694.493	9590.82	87.1687	121867	2470.61	36.0772	1411.98	10351.6	17892.5	72413	1237.96	1786.69	127825
Q5DTI2	Q5DTI2_MOUSE	ATPase, Ca++ transporting, cardiac muscle, slow twitch 2, isoform CRA_b (Fragment)	3	3	32210.3	36708.1	15412.7	53412.8	27062.1	28809	46106.1	80374.3	80850.5	47688.5	87576	45897	43438.4	38741.9	31839.1	34089.8	58449.8	38770.2
P39039	MBL1_MOUSE	Mannose-binding protein A	1	1	31173.6	19167.6	20583.5	100175	81300.8	108682	58970.3	50722.3	33861	99415.6	47768.6	9314.44	35767.9	31642.3	8027.69	50777.1	42238.7	30756.9
B9EHY2	B9EHY2_MOUSE	Zinc metallopeptidase, STE24 homolog (S. cerevisiae)	3	3	30742.4	54791.8	6141.8	103696	71485.1	142297	52694.5	32055.3	129442	140150	71661.8	220537	21354.7	24481	99725.4	142622	13641.4	152307
Q5SWJ8	Q5SWJ8_MOUSE	MCG116534	1	1	29871	33158	18076.5	117524	40886.9	32763.1	93506.4	199178	88391.4	91733.7	64692.3	465399	2961.57	17337	70004.4	39624	68157.7	66584.4
Q8VCP4	Q8VCP4_MOUSE	Cytochrome P450, family 2, subfamily c, polypeptide 68	7	1	29595.1	14431.3	409.648	114980	11763.5	136324	91643	47091.4	17258.8	46188.1	31528.3	20054.5	131828	13435.8	4412.73	58572.3	23000.8	6318.26
P29788	VTNC_MOUSE	Vitronectin	1	1	29407.6	55031.6	6763.94	46455.5	124265	22893.7	49373.5	228984	73527.8	13576.3	49477.6	60704.8	105310	83898.6	7800.08	33994.8	49320.5	20932.9
D3Z191	D3Z191_MOUSE	Putative uncharacterized protein Tmem106b	2	2	29402.7	45726	32833.3	22055.9	19814.6	14470.4	60936.3	37194.4	43255	9035.42	18020.7	144181	29208.1	35400.5	24737.8	25302.6	29330.4	36541
Q8K0C4	CP51A_MOUSE	Lanosterol 14-alpha demethylase	2	2	29076.4	13222.8	12287.2	103192	33364.6	117063	68916.1	79674.3	98992.4	47593.3	3634.99	128149	39401.6	10960.3	32361.7	87414.5	3104.94	14460.3
Q06185	ATP5I_MOUSE	ATP synthase subunit e, mitochondrial	3	1	28246.9	104481	69180.3	22661.6	109231	26965.2	24780.5	399649	45125.8	37634.4	273452	34156.9	65417.8	329267	170638	42289.1	218267	27275.2
Q5M9M4	Q5M9M4_MOUSE	Putative uncharacterized protein	7	2	28219.6	70711.4	101955	81009.1	101133	631449	23354.8	56978.9	60464.5	101241	199442	31233.8	178907	1882.66	85729.6	56874.1	77565.1	12203.4
Q9CQD1	RAB5A_MOUSE	Ras-related protein Rab-5A	5	1	27008.9	12803.2	44270.5	49404.5	64446.9	657.679	104613	137433	42082.9	41180.8	18127.4	238111	15325.2	90584.5	57210.4	79703.6	56509.5	104838
Q9D9V3-2	ECHD1_MOUSE	Isoform 2 of Enoyl-CoA hydratase domain-containing protein 1	1	1	26515.7	55187.7	101609	41016.4	73929	61020.2	19095.5	121175	90387.5	44423.4	84160.5	7951.33	51436.3	116178	61744.5	42177.3	92019.4	115085
Q692V2	Q692V2_MOUSE	Grp94 neighboring nucleotidase variant 4 (Fragment)	1	1	25459.6	23905.1	3433.51	29793.2	36848.7	47388	24672.4	11324.7	14190.7	35444.5	36791.9	91921.8	154215	60837.5	12005.9	62431.8	27918.6	87736.5
P17717	UDB17_MOUSE	UDP-glucuronosyltransferase 2B17	12	1	24940.5	82669.3	164612	65007.4	101704	46851.6	138168	67591.3	102918	41389.9	20173	147755	43198.2	105308	82279.3	59910.4	76690.4	66601.4
Q3TA17	Q3TA17_MOUSE	Putative uncharacterized protein	2	1	24280.8	5984	4003.48	63654.5	11307.4	2548.33	41080.5	13269.9	20015.6	41648.9	34595.2	1157.21	7882.96	15156	16623.4	42107.8	49477.7	5638.05
Q9JHF5	Q9JHF5_MOUSE	A3 subunit of vacuolar-adenosine triphosphatase	1	1	23430.4	186045	52752.8	119794	138433	63565.3	192094	197093	206565	117204	287888	33503.5	127686	172556	54454.5	125546	162604	1187.9
Q3TI98	Q3TI98_MOUSE	Putative uncharacterized protein	2	2	21633.6	48246.7	66615.9	103416	157056	1.61633e+06	25507.7	154304	45105.1	143757	166991	382387	57538.7	26978.4	109928	39601.4	96241.7	36991.5
P05064	ALDOA_MOUSE	Fructose-bisphosphate aldolase A	2	1	21095.5	22099.9	13400.5	47309.5	15696.3	19854.8	131371	32447.5	4757.52	29810.2	31484.6	6734.72	36284.2	17097.4	11306.2	17570.4	17057.8	7943.65
Q923Z3	MTO1_MOUSE	Protein MTO1 homolog, mitochondrial	1	1	20919.7	79383.9	93372.2	23932.7	72740.8	29946.4	40060.4	6269.9	63917.1	38063.7	72818.1	23170.1	15215.7	20583	4968.09	34604.8	74933.8	47679.5
P15392	CP2A4_MOUSE	Cytochrome P450 2A4	4	1	20349.7	15696.1	13960.8	7187.3	11408.4	7961.63	7029.11	14346.2	9737.65	17674.2	15057.2	66145.6	12914.4	12313.9	7643.8	14912.1	13202	65310
D3Z5H8	D3Z5H8_MOUSE	Nudix (Nucleoside diphosphate linked moiety X)-type motif 8, isoform CRA_a	2	2	20340.1	93835.1	15544	26162.7	46243.9	225369	25437.9	832258	879.762	41947.8	38986.3	12172.1	122387	76492.3	14634.7	124738	49116.1	23884.9
Q3UTA6	Q3UTA6_MOUSE	Putative uncharacterized protein (Fragment)	1	1	19833.3	34257.5	2577.5	42234	61764.4	132337	13030.6	3033.06	35525.2	46234.6	106582	74851.7	26740.2	97650.2	7679	17831.4	5099.55	8924.88
P97930	KTHY_MOUSE	Thymidylate kinase	1	1	19815.5	10115.6	61694.5	21028.9	9674	15420.3	30852.8	14546.3	16887.5	21798.4	9644.15	6542.03	33621.5	9977.59	43114.1	9873.71	7900.59	14602.9
Q3ULV0	Q3ULV0_MOUSE	Putative uncharacterized protein	1	1	19705	50389.6	44205.4	41518.5	71019.7	76088.2	39824.7	4360.76	62527.2	32102	70325.8	32.6681	34348.3	28790.5	49319.3	39993.9	64240.5	65268.5
Q9D823	RL37_MOUSE	60S ribosomal protein L37	1	1	19313.6	62690.1	15726.9	76213.6	62548.9	4769.78	45800.6	81638.6	42729.4	117060	51654.1	79833.3	85584.9	69672.5	68374.1	81992.4	59567.3	18976.5
Q3TU78	Q3TU78_MOUSE	Putative uncharacterized protein (Fragment)	3	3	18948.5	138236	91621.5	42729.1	233607	15573.6	73394.2	815269	182178	146634	140701	4.51265e+06	45129.8	274555	121520	150103	228189	256264
A2ATR7	A2ATR7_MOUSE	Serine (Or cysteine) proteinase inhibitor, clade G, member 1	1	1	18711.9	16902.7	7295.75	31699.9	27439	698.283	15179.6	8972.06	17767.4	21681.7	27692.8	937.267	8245.54	16222.9	7512.25	6245.14	5050.87	8181.09
D3Z214	D3Z214_MOUSE	Putative uncharacterized protein BC003331	1	1	18660.1	4214.03	26690.4	5381.5	4394.57	15985.9	3492.55	7630.42	6288.13	3681.82	2429.92	470296	2507.2	1934.81	189616	3315.01	60030.3	7348.76
Q0PD66	Q0PD66_MOUSE	RAB1B, member RAS oncogene family, isoform CRA_c	3	1	18553.6	100177	17848.9	153183	165104	122730	150266	32359	74732.2	116907	83104.9	13785	213110	85020.3	3755.97	184946	14012.1	20149.2
Q3UMR5	C109A_MOUSE	Coiled-coil domain-containing protein 109A	4	1	18534.1	20956.3	22804	14753.6	18238.6	13444.7	23616.2	13405.6	12945.6	16822.1	11129	8305.53	21261.2	9476.87	21741.1	17090.8	23890.4	13129
Q3TII0	Q3TII0_MOUSE	T-complex protein 1 subunit delta	1	1	18117	28318.4	20954.4	20758.3	22192.2	59205.4	17509.9	6574.31	23204.5	15906.6	22586.7	45378	54.0459	3475.51	962.608	8146.69	6510.09	19599.8
A2A9H9	A2A9H9_MOUSE	Golgi SNAP receptor complex member 2	1	1	18077.4	3486.21	13193.8	15029.2	2000.24	8053.06	6788.14	6993.53	5857.25	2288.72	1308.22	177980	1678.25	1006.64	2019.28	5649.53	851.158	669.723
Q9D020	5NT3_MOUSE	Cytosolic 5'-nucleotidase 3	2	1	17557.2	86103.7	99053.9	15826.2	130751	120768	24022.6	127377	142872	114321	22214.6	138150	76184.3	24502.3	17201.2	60175.8	35837.5	42779.6
Q3TJI0	Q3TJI0_MOUSE	Putative uncharacterized protein	1	1	17337.7	16458.4	69998.7	11494.3	19468.3	10921.4	12191.7	21155.8	26204.2	6998.93	26688.5	15951.9	6963	41148.3	451867	5979.14	38701.4	11222.2
D3Z6N6	D3Z6N6_MOUSE	MCG22088	4	1	17037.3	18421.1	2155.39	1634.51	24064.1	1574.42	2138.04	12793	11888.2	8783.62	70088.5	93229	24671	9351.61	15040.1	6562.33	9529.44	21314.8
Q9D3B1	HACD2_MOUSE	3-hydroxyacyl-CoA dehydratase 2	1	1	16588.4	98596.6	241.681	142126	40839.7	98292.1	90913.1	6688.96	36497.2	113258	138500	154332	87163.9	34943.1	59842.2	73978.3	9503.53	66186.1
B2RU82	B2RU82_MOUSE	Solute carrier family 30 (Zinc transporter), member 9	1	1	15632	136945	82840.2	39022.5	205883	12770.7	123396	7136.61	7862.35	69809.5	33915.1	74540.2	67793.7	9520.97	74669.9	57799.5	38096.9	101828
Q32MV2	Q32MV2_MOUSE	Keratin 82	1	1	15107	5753.83	84995.6	1804.78	5861.97	10854	3577.4	92120.4	6057.72	1.37991e+06	14669	681.725	5387.4	28441.2	12854.2	3140.62	11535	1679.72
D3Z7C6	D3Z7C6_MOUSE	Putative uncharacterized protein Ptges3	1	1	14469.8	14580.5	4083.93	8738.51	59254	5524.45	14405.2	41003.4	33353.4	41216.6	17068.1	45307.9	135568	90915.7	96683.8	15164.9	29545.4	22596.9
Q6UY52	Q6UY52_MOUSE	Putative uncharacterized protein	1	1	14457.1	26983.6	33157.2	18342.3	20537.6	17188.5	25319.2	37930.7	3773.74	17508.3	9103.41	4784.99	29505	12778.6	26725.6	11346.4	14298.3	1534.3
D3Z2M6	D3Z2M6_MOUSE	Putative uncharacterized protein Akr1d1	1	1	13324.7	47794.4	36939.2	6903.46	44193.9	9753.92	18976.9	26412.4	20488.9	5577.9	37867.6	530579	35142.6	32581.2	17621.8	11707.2	36508.2	23681.3
Q9ET22	DPP2_MOUSE	Dipeptidyl peptidase 2	1	1	13136.4	119170	320897	97859.9	92818.8	93866.4	68180.4	95506.5	519324	112084	91179.1	587880	70356.1	102959	108687	70104.7	109308	88814.8
Q91V64	ISOC1_MOUSE	Isochorismatase domain-containing protein 1	1	1	12093	60815.5	34906.4	25763.5	87019.7	27984.3	11855.9	48798.4	24583.3	14306.9	12506.8	3823.04	9271.23	60424.2	4459.83	17258.3	36543.7	13724.4
Q99KY6	Q99KY6_MOUSE	Cytochrome P450, family 4, subfamily f, polypeptide 13	2	2	12014.8	66090.8	40249.5	123102	106583	12367.2	41870	216129	7674.88	60210.4	126494	132387	23500.2	131893	48503.2	118547	41584.2	42070.5
Q8CCZ4	Q8CCZ4_MOUSE	Putative uncharacterized protein	1	1	11628.9	498.943	9490.59	13012.6	389.265	369.27	7549.27	3442.66	9546.81	462.697	2043.93	2424.22	10623.4	3073.67	29235.4	6441.43	1377.13	20869.3
Q7TNZ4	Q7TNZ4_MOUSE	Glycosylphosphatidylinositol-specific phospholipase D	2	1	11386.9	8304.61	14399.7	9111.92	6075.79	10277.1	15466.2	7699.12	15572.2	8525.88	7958.44	360.056	19841.2	5356.3	41507.1	4770.64	6445.25	8333.08
Q6PDY2	AEDO_MOUSE	2-aminoethanethiol dioxygenase	1	1	11265.2	3208.8	13346.7	16628.2	6130.93	5480.3	21585.7	4172.53	11293.7	14161.7	3732.98	1014.16	1717.65	949.836	1679.48	19714.9	1427.01	2989.73
D3YU65	D3YU65_MOUSE	MCG123916	1	1	10420.7	380828	9277.7	139628	64684.5	8523.58	116106	222170	948.634	45834.5	78984	22230.3	42881.4	120581	5219.76	51473	42295.9	37682
P26150	3BHS3_MOUSE	3 beta-hydroxysteroid dehydrogenase/Delta 5-->4-isomerase type 3	3	1	10339.7	118263	33526.7	116577	261513	184540	73118.8	137102	311830	146745	199398	116669	93441	224781	142513	146000	158003	28343.9
P70670	NACAM_MOUSE	Nascent polypeptide-associated complex subunit alpha, muscle-specific form	1	1	10268.2	35235.8	21719.7	83037.4	85600.6	1670.63	58723.3	4160.52	41047.5	140573	155564	19551.9	11861.4	48921.2	51480.4	23053.5	29298.7	20622.9
B1ARA3	B1ARA3_MOUSE	Ribosomal protein L26 (Fragment)	3	1	9895.42	9649.88	20578.1	8504.46	5885.47	3157.91	22051.2	6752.28	67190.9	5417.83	8181.29	1.51883e+06	9555.27	5528.6	424.39	8634.48	5766.91	96512.9
Q8K0Y2	KT33A_MOUSE	Keratin, type I cuticular Ha3-I	4	1	9356.57	2578.35	4415.33	17173.4	4625.35	28624.4	2922.78	337145	4575.19	183458	11267.2	46.993	10423.5	7082.31	42360.9	7956.02	3992.79	31194.3
P06801	MAOX_MOUSE	NADP-dependent malic enzyme	6	1	8952.55	15833.6	44251.1	6408.08	71942.7	9208.84	59558.2	68109	23631	11047.9	47486.2	730775	47082.1	26179.3	56283.2	40460.8	67309.4	1113.56
Q8BGD8	Q8BGD8_MOUSE	Putative uncharacterized protein	2	2	7460.1	152641	120365	129807	109347	100631	139992	293626	247885	117784	106240	116442	146040	215936	19690.4	93889.8	136149	6312.68
Q3UDJ2	Q3UDJ2_MOUSE	Putative uncharacterized protein	1	1	7452.55	15228.4	8921.7	12112.3	20984.1	9024.54	27553	1235.14	1328.87	42425.7	21619.2	103904	34797.7	457.186	31319.2	26711.2	6375.08	988367
A3E4B4	A3E4B4_MOUSE	NADH-ubiquinone oxidoreductase chain 3	1	1	7027.6	482408	424808	535701	816700	425753	508892	1.00146e+06	759134	586410	761915	795605	636098	1.43881e+06	838309	477761	718944	560440
B1ARA5	B1ARA5_MOUSE	Ribosomal protein L26	2	1	6534.43	18179	5240.22	22322.3	6197.19	253.825	3922.85	1722.32	585.334	240.316	406.713	66.8262	10344.9	2737.59	1283.9	30025	2104.2	3005.01
Q9CR67	TMM33_MOUSE	Transmembrane protein 33	2	2	6496.52	51818.2	6791.1	26292.1	29241.1	27224.1	128499	115760	4465.52	1.07729e+06	30536	1.3342e+07	42097.1	24401	55567.9	8638.5	4516	166044
P61027	RAB10_MOUSE	Ras-related protein Rab-10	2	1	6088.48	11804.7	22908.9	11873.1	324.647	802.63	10796.1	43861	18906	12256.4	2337.38	16417.8	9754.87	3384.9	1325.66	13145	6041.58	90599.5
Q9CZN8	QRSL1_MOUSE	Glutamyl-tRNA(Gln) amidotransferase subunit A homolog	2	2	4759.09	40171.8	18066	30122.2	31209.1	16167.5	14659.7	90338.3	50319	20557.1	38400.9	342962	45486.5	51101.3	4818.53	24023.2	30725.4	3710.27
Q9Z210	PX11B_MOUSE	Peroxisomal membrane protein 11B	3	2	4697.96	22658.3	1641.98	7789.42	21816.4	3350.26	15831.3	67806.1	9460.81	13358.5	14474.4	52860.6	20214.5	56618.2	9307.48	35646.8	21568.1	39860.4
Q3TFU8	Q3TFU8_MOUSE	Putative uncharacterized protein	1	1	4042.31	45780.3	19076.5	12006.2	56487.6	23928	14784.4	11089.9	47460.2	31439.9	52235	17332.4	7746.07	24070.1	29164.8	16805.9	48047	16247
Q9QXF8	GNMT_MOUSE	Glycine N-methyltransferase	1	1	3917.42	151424	286925	64755.5	181079	249677	108114	86740	242643	81442.5	282252	106149	68492.7	248832	113321	141576	186551	82598
Q9CRD0	OCAD1_MOUSE	OCIA domain-containing protein 1	4	1	3438.65	42805.7	57518.4	53962.7	115265	29940.9	112831	191387	85419.8	226652	50886.7	81571.2	62735.8	143125	255957	213525	132642	468998
Q6VVW5	ANPRB_MOUSE	Atrial natriuretic peptide receptor 2	1	1	3162.19	7290.02	12508.4	6382.12	7377.02	3905.66	8963.67	61665.7	1808.77	3013.02	35288.3	10331.1	6387.1	63136.4	5.08886	6522.9	45863.1	234.08
A2AL34	A2AL34_MOUSE	RAB14, member RAS oncogene family	1	1	2263.24	2294.42	2768.61	1780.77	5185.81	707.221	6908.56	10010.9	2780.82	812.218	7910.93	139357	4296.41	9526.03	18692.4	5739.17	3389.84	14007.1
Q9Z2T6	KRT85_MOUSE	Keratin, type II cuticular Hb5	4	3	2117.54	2980.68	1953.98	3421.78	2067.29	5251.17	1301.6	3.02342e+06	8649.29	4.6857e+06	2707.16	13442.3	164368	7693.83	25858.1	4357.11	12455.1	4848.43
Q99M07	CB064_MOUSE	Uncharacterized protein C2orf64 homolog	1	1	1511.8	10435.5	10807.2	4624.91	6955.38	15829.4	9823.59	7214.72	4699.47	7661.69	8121.25	1200.28	11857.4	11191.1	196.768	6273.79	23312.4	14248.6
Q9EQI8	RM46_MOUSE	39S ribosomal protein L46, mitochondrial	3	2	1338.91	345.598	44955.7	1995.87	57689.4	22643.7	3631.21	12286	20522.8	4326.74	1111.01	344516	3088.86	3088.04	13345.3	2379.39	5189.81	14854.9
B2RTB6	B2RTB6_MOUSE	Keratin 86	3	2	780.878	1440.58	680.671	8529.75	202.171	116.518	1195.28	495456	2623.76	559985	5694.14	3445.42	18395.1	41339.1	21385.2	4006.63	127483	107054
Q8VDP6	CDIPT_MOUSE	CDP-diacylglycerol--inositol 3-phosphatidyltransferase	1	1	658.738	21060.6	1470.11	16084	132860	1468.35	188.286	11013.9	26343.8	3665.92	130844	30039.9	1599.07	254.309	22598	1241.6	6612.14	13393.3
Q8VDC0	SYLM_MOUSE	Probable leucyl-tRNA synthetase, mitochondrial	1	1	569.329	8176.7	9269.56	10744.1	8071.75	2138.95	3159.73	7939.41	4623.02	8816.5	8180.28	2776.9	7623.29	11147.6	13253	12058	8827.12	15785.7
A2A5N1	A2A5N1_MOUSE	Tyrosine 3-monooxygenase/tryptophan 5-monooxygenase activation protein, beta (Fragment)	1	1	504.957	9643.42	1044.53	5370.29	11353.7	289.287	316.309	9915.97	366.546	3366.4	9862.08	7074.73	1125.66	8596.05	6647.39	1487.57	11976	11680.4
Q9Z2G9	HTAI2_MOUSE	Oxidoreductase HTATIP2	1	1	483.614	15708.4	45998.4	2035.95	6372.86	7591.25	45600.8	21363.2	54933.6	326.654	552.842	18271.5	4234.05	974.634	9938.57	2891.85	1327.51	100995
Q3TG17	Q3TG17_MOUSE	Putative uncharacterized protein	1	1	195.406	16076.8	56006.5	32588	19790.5	32215.1	44105.7	102871	24729.3	53528.7	54484.7	311663	3786.97	14102.8	34915.6	8117.42	6439.18	26893.4
Q0VBU4	Q0VBU4_MOUSE	Coiled-coil domain containing 47	2	1	146.591	8007.03	1807.94	46516.4	24505.7	361569	1178.98	5196.23	4385.96	26289.6	20829.9	2855.73	271.859	13720.2	27077.5	22343.3	237.528	3532.91
Q8K411	PREP_MOUSE	Presequence protease, mitochondrial	3	1	55.2974	30951.9	7603.98	15695.4	32391.2	33476.9	15270.4	34510.4	36581.4	26299.3	15063.9	85152.8	17412.1	17715.5	45079.6	32611.7	34424.6	46398.2
P14246	GTR2_MOUSE	Solute carrier family 2, facilitated glucose transporter member 2	1	1	16.7777	69725.9	68603.1	3322.54	76395.9	40795.9	38451.9	59248.6	65302.2	46635.7	85662.4	130056	454470	77031	6468.34	16243.9	40652.4	14343.7
Q9DCW5	Q9DCW5_MOUSE	Cytochrome c oxidase polypeptide VIa	1	1	6.82557e+06	9.75026e+06	6.30678e+06	7.07779e+06	1.29091e+07	8.57388e+06	3.03701e+06	1.65615e+06	7.87685e+06	6.91609e+06	8.85151e+06	9.46428e+06	7.08932e+06	1.02621e+07	7.17114e+06	8.07486e+06	2.91485e+06	0
Q8VCR7	ABHEB_MOUSE	Abhydrolase domain-containing protein 14B	4	1	853201	616455	456763	547177	517988	568106	388132	343224	418683	432819	557606	0	811313	610306	580692	524732	698226	4412
Q9D7B6	ACAD8_MOUSE	Isobutyryl-CoA dehydrogenase, mitochondrial	12	1	598102	548766	0	1.07124e+06	1.01769e+06	71979.3	465227	777019	1.67779e+06	872122	1.06164e+06	1.87235e+06	332719	509700	1.00272e+06	482753	762524	391585
Q9D6K5	SYJ2B_MOUSE	Synaptojanin-2-binding protein	2	1	549602	323954	200117	283782	264136	216433	170257	305949	236546	288282	300133	0	63236.6	161106	116959	550113	275862	1320.41
A2RTI3	A2RTI3_MOUSE	Legumain	2	1	538537	636877	708264	423253	844109	1.02261e+06	754973	298368	581137	640454	591508	43647.5	791005	1.25989e+06	395576	818921	273508	0
Q91W87	Q91W87_MOUSE	Cytochrome P450, family 2, subfamily d, polypeptide 22	5	1	454499	253882	279037	401901	533572	467834	237397	90403.7	267216	384146	411367	0	370289	261712	1243.01	154620	420308	456994
O55126	NIPS2_MOUSE	Protein NipSnap homolog 2	4	2	266780	35939.2	115470	149421	252443	0	36339	43006.8	114713	260939	326154	188385	135378	168958	7300.68	311428	463451	267528
E0CX98	E0CX98_MOUSE	Putative uncharacterized protein Tmbim6	2	2	261896	227235	50941.4	348579	297322	149727	142784	248701	279643	311678	407691	0	169652	152276	108230	133030	178867	171902
Q3TAW7	Q3TAW7_MOUSE	Beta-galactosidase	1	1	249846	129747	0	102103	113080	120002	208094	172911	152778	61010.7	19487.8	11601	183215	62851.9	46913.2	72649.4	33372.2	23721.3
P13516	ACOD1_MOUSE	Acyl-CoA desaturase 1	1	1	240845	179509	143682	214295	307913	285355	212190	368703	158654	176011	217840	0	504735	463073	228410	245163	323457	27584.3
Q8BG51-4	MIRO1_MOUSE	Isoform 4 of Mitochondrial Rho GTPase 1	3	2	239814	237651	206803	242113	236386	237227	205407	293851	188934	224425	247233	1833.48	274664	270703	348118	262552	333273	0
B1AY15	B1AY15_MOUSE	Ubiquitin carboxyl-terminal hydrolase	1	1	170193	130134	176146	81278.4	77199.8	52561.6	68470.9	162456	1086.49	98568.5	119953	0	373850	235449	316421	79090.1	71206.9	3721.8
D3YU64	D3YU64_MOUSE	MCG5289	1	1	164668	190159	132859	70853.4	30702.4	44503.6	139862	127430	182587	67764.5	60626.9	0	343436	252737	304095	16104	53010.4	687.739
Q3UM69	Q3UM69_MOUSE	Putative uncharacterized protein (Fragment)	1	1	164396	93734	64270.9	79310.4	4321.33	2084.43	82576.2	100128	90603.8	43809.6	36124.6	0	1933.56	822.579	13650.3	122006	26801.7	21143.5
Q9CY61	Q9CY61_MOUSE	40S ribosomal protein S24	1	1	144042	103245	44024.6	153261	140543	144820	107702	92619	74257.2	242651	224693	1543.46	121263	90446.4	18621.7	134255	124071	0
Q5BL07-2	PEX1_MOUSE	Isoform 2 of Peroxisome biogenesis factor 1	1	1	138935	8620.59	0	185323	8533.38	281945	29635.8	21658.1	2351.28	64245.2	10887.2	10244.9	338601	8802.84	2708.87	7845.42	17353.3	3251.25
Q3V0N1	Q3V0N1_MOUSE	Putative uncharacterized protein	2	1	135311	145880	92511.2	233045	14306.1	0	118913	172949	11326	7018.27	7739.92	1648.93	1852.64	17101.8	20668	96199.4	3.83695	23107.3
Q9D0D3	PAPD1_MOUSE	Poly(A) RNA polymerase, mitochondrial	1	1	125659	266035	0	215038	361509	61108.8	208228	20668.3	410839	186668	239215	84275	107489	242185	245838	156220	200637	191392
Q3TCQ3	Q3TCQ3_MOUSE	Putative uncharacterized protein	59	1	112934	1.11191e+06	757888	295065	27160	0	1.13808e+06	164150	293520	264071	14340.4	38263.7	447984	247576	397726	514181	1.90879e+06	5.89232e+06
Q3TJ01	Q3TJ01_MOUSE	Putative uncharacterized protein	2	2	104907	174124	112607	130922	139799	0	77026.5	68657.4	118307	274020	168042	715376	45024.1	51124.7	37131.5	173245	56342.4	239575
Q3U7E6	Q3U7E6_MOUSE	Putative uncharacterized protein	2	2	97560.8	69489.2	64438	122674	21793.2	73077.9	101707	326889	88376	21881.3	291976	15917.5	16462.4	242289	15321.5	104287	39943.1	0
Q91Z98	CH3L4_MOUSE	Chitinase-3-like protein 4	2	1	91217.9	287008	1.55768e+06	101017	217849	836.938	0	288059	271968	77120.5	92497.6	752941	250888	101614	286573	317485	518606	137778
P03966	MYCN_MOUSE	N-myc proto-oncogene protein	2	1	87360.8	2236.1	29173.2	2065.97	8263.42	33887.2	16217.2	163.721	13448	268.766	489.73	27.9893	292.517	0	7569.92	18643	188.58	252.148
Q8BW84	Q8BW84_MOUSE	Putative uncharacterized protein	1	1	83517.5	62206.6	4125.22	0	27534.7	35427.4	2901.25	3829.53	3518.52	55160.7	29050.9	1710.11	46249.2	27276	31431.9	68580.8	46680	58312.3
Q05DC5	Q05DC5_MOUSE	Mrpl3 protein	2	1	78494.7	162802	264074	0	3636.13	2860.56	141697	288138	69883.9	0.519542	117611	2531.45	21725.3	1435.04	1120.12	189126	89274.7	1513.15
Q4VBW7	Q4VBW7_MOUSE	Pancreatic lipase-related protein 2	1	1	73813.6	41263.1	2758.89	1148.07	1254.93	9.259	14.2922	6020.06	580.663	1006.36	4516.34	10219.8	2659.89	2313.32	1820.51	2165.35	3958.87	0
Q497I4	KRT35_MOUSE	Keratin, type I cuticular Ha5	2	1	68967.6	95664.8	104834	0	9226.7	22459.9	55946.6	112101	90878.7	393249	46234.9	48880.8	49027	91029.6	91586.3	7676.82	54115.1	1.67978e+07
D3Z570	D3Z570_MOUSE	Putative uncharacterized protein Cth	1	1	68769.1	5343.99	25175.2	1077.73	109132	93304.4	43199.7	75764.7	36869.5	98574.9	139912	0	43308	83830.8	37204.1	94841.5	115016	11940.9
Q9D273-2	MMAB_MOUSE	Isoform 2 of Cob(I)yrinic acid a,c-diamide adenosyltransferase, mitochondrial	2	1	68442.7	59802.5	32158.2	39349.9	187123	23059.8	85225.4	6742.12	107247	25596.4	260088	0	8556.47	20773.9	53086.5	962.682	51731.3	42912.8
Q8CIF2	Q8CIF2_MOUSE	Aldh1l1 protein	1	1	63335.3	45137.2	82618.5	88971.8	71450.6	49350.9	29215.2	57819.6	51676	53576.7	11926.2	0	29733.2	35761.2	30012.1	32427.1	45935.4	56430.6
B1B0I4	B1B0I4_MOUSE	24-dehydrocholesterol reductase	2	1	62755.5	891435	67133	1.03083e+07	290743	221794	297752	74046.7	100796	70028.8	154445	55528.2	1.00988e+06	119289	167937	282880	191105	0
Q3THF9-2	CQ10B_MOUSE	Isoform 2 of Coenzyme Q-binding protein COQ10 homolog B, mitochondrial	1	1	60286.7	38192.2	2796.15	352156	128087	38193.2	356904	50921.3	37556.3	18219.2	123875	0	41946.2	146709	42905.6	30355.9	30903.5	29432.6
Q3T9S7	Q3T9S7_MOUSE	Putative uncharacterized protein	59	2	59806.6	199220	7410.16	249057	655969	0	2.85963e+07	115043	86936.4	538783	923024	1.5346e+07	851543	415260	59627.7	180044	542221	1.43024e+07
Q8C3X4-2	GUF1_MOUSE	Isoform 2 of GTP-binding protein GUF1 homolog	1	1	54870.2	143699	0	85895	103739	11431.8	171339	3481.04	8182.24	88264.6	35954	64224.7	337.92	17234.9	30925.6	174783	40369	153868
Q08ED5	Q08ED5_MOUSE	Putative uncharacterized protein	3	1	53994.6	154502	37382.4	105390	326950	36062.2	100112	9295.66	69064.5	140483	196826	0	123707	473060	10590.5	158073	69258.5	102701
P61082	UBC12_MOUSE	NEDD8-conjugating enzyme Ubc12	1	1	48797.6	11775.6	51406.5	41213.1	17601.6	17744.9	16613.4	33218.4	50140.5	38873.2	45824.6	0	48451	28795.7	54899.6	31519.9	13428.5	32185.4
Q9D6K8	FUND2_MOUSE	FUN14 domain-containing protein 2	1	1	47238.1	10305.5	39344.1	48924.1	7118.04	33371.6	28378.9	2779.32	40469.7	26211.5	9862.27	25609.4	174.592	0	58368.3	4874.41	17747.4	40018
Q00897	A1AT4_MOUSE	Alpha-1-antitrypsin 1-4	10	1	40102.7	24726.9	2562.9	8959.87	17317.4	7016.65	7788.9	64476.9	63916.9	180485	76172.8	47250.5	0	75793.4	54307.7	31803.1	38936.3	295047
Q9D8Z2	TRIA1_MOUSE	TP53-regulated inhibitor of apoptosis 1	1	1	39550.3	82946.4	7752.49	17502.6	111626	2139.28	4814.8	22260.3	1886.09	15594.3	77728.4	0	3480.61	63527.2	4529.54	16697.2	43869.8	50418.8
Q9ES97-2	RTN3_MOUSE	Isoform A3b of Reticulon-3	1	1	37332.5	54577.5	10138.1	23758.3	91924	41903.5	36474.1	61540.5	44974.2	58461.2	91459	0	60650.4	106436	73806.3	77580.9	52977.7	4207.76
P11714	CP2D9_MOUSE	Cytochrome P450 2D9	5	2	33649.5	7278.67	33966.3	47058.7	62380.1	61039.6	70699.2	0	38256.5	70307.8	24007.6	583383	82905.8	49072.9	7959.34	43109.1	18639.4	17633.7
Q99N91	RM34_MOUSE	39S ribosomal protein L34, mitochondrial	1	1	33198.5	45454.7	52676.4	12031.8	4444.63	202127	12779	3300.64	38851	38844.7	25722.6	18.5931	229831	30618.4	67864.1	65885.8	147927	0
Q3TUH1	MMP37_MOUSE	MMP37-like protein, mitochondrial	1	1	32816.3	100035	53172.5	0	7397.33	11574.2	5255.47	74045.8	74049.8	9586.23	194696	185197	634037	87393.7	324604	147259	192660	72211.3
Q3UGR5	HDHD2_MOUSE	Haloacid dehalogenase-like hydrolase domain-containing protein 2	1	1	31487.5	0	57528.6	35351.8	33670	25604.3	36639.8	79557.8	40836.6	22339.9	299.925	6143.71	18777.5	43793.6	360.464	29524.9	27216.7	47433.3
A2ABW8	A2ABW8_MOUSE	MCG6739, isoform CRA_a	1	1	31370.1	30289	30904.4	88801.2	100859	85413.3	83681.5	52673.1	22287.1	102813	89462.5	0	57120.3	78038.5	77853.5	52175.6	53686.1	7777.7
Q8BGI5-2	PEX26_MOUSE	Isoform 2 of Peroxisome assembly protein 26	2	1	30890.3	30995.2	66727.5	32391.1	59248.3	45923.6	31051.7	73184	40875.2	54761.4	45972.8	0	50504.1	90634.2	106459	60738	66585.3	2227.29
P26041	MOES_MOUSE	Moesin	1	1	29576.6	3728.49	9688.4	12138	44498.7	62003.2	0	16077.5	7379.76	545.839	88823.1	15031.1	5159.13	44997	25280.3	1321.64	34321	12078.5
D3Z5U7	D3Z5U7_MOUSE	Putative uncharacterized protein Gm5724	1	1	29143.2	23775.4	4902.29	43504.9	20266.7	8785.08	19320.8	15755.1	12230.4	17430.5	12871.7	13741.3	6441.01	7569.47	12192.6	29137.3	10212.4	0
Q64442	DHSO_MOUSE	Sorbitol dehydrogenase	2	2	28428.6	62826.4	43249	63005.1	2731.28	12407.7	22572.1	28892.9	38049.9	213.621	70432.7	1342.7	0	3159.03	3069.68	6874.82	63896.7	7472.43
Q3THC7	Q3THC7_MOUSE	Putative uncharacterized protein	3	1	28177.7	9754.54	34055.1	13951.2	22350.1	17205.5	15753.3	27852.5	9577.86	30410.2	8921.99	145.134	20534.7	9790.82	369.356	26371.4	4273.32	0
Q9CPW2	ADXL_MOUSE	Adrenodoxin-like protein, mitochondrial	1	1	26559.6	5162.59	14083.7	23879.8	35233.8	12316.7	20101.8	9214.3	16951.7	28733.7	0	24999.4	49462.3	47717.3	89900.6	18412.8	2993.06	333225
Q3V3F1	Q3V3F1_MOUSE	Nicotinamide nucleotide adenylyltransferase 3, isoform CRA_a	2	1	25817.3	54206.7	0	103360	96325.6	8136.21	69947.5	53147.8	158582	106020	202603	10108.3	54654	61585.5	66413.1	97814.1	99098.3	20600.1
Q99M71	EPDR1_MOUSE	Mammalian ependymin-related protein 1	1	1	25309.2	60751.2	19282.1	23527.5	31538.9	9189.8	44854.5	3743.94	24574.7	12630.7	14320.9	0	24640.8	2192.07	38094	10984.2	16503.8	21937.2
D3Z6J9	D3Z6J9_MOUSE	Putative uncharacterized protein Gm5908	2	1	25259	11712.7	15706.7	19856.9	16314	14540.2	8682.75	9717.03	11039.9	8536.36	2088.53	0	18514.9	0.24687	18233.4	27802.3	4203.32	48.6077
Q8C663	Q8C663_MOUSE	Putative uncharacterized protein	1	1	25176.4	10271	4122.84	29481.3	8371.87	61725.5	40721.6	16493.3	2319.43	38163.1	12118.7	2414.32	7627.56	23284.6	19149.8	24084.2	0	22908
Q91YH5	ATLA3_MOUSE	Atlastin-3	2	1	24780.8	27263.9	0.648927	205690	18157.1	679.686	58951.8	0	20858.8	111838	16240.4	25611.8	144433	1764.17	83304.9	96084.1	1175.34	46864.6
Q7TPD9	Q7TPD9_MOUSE	Arpc4 protein	1	1	21973.1	29974	31212.9	330.877	40560.7	1544.92	16599.2	11553.7	8290.75	16073.6	61832.5	0	24652.4	5953.67	28689.3	4542.59	18300	33613.6
B1AXP6	TOM5_MOUSE	Mitochondrial import receptor subunit TOM5 homolog	2	1	18804.7	30597.3	2766.07	17530.3	19435	1690.07	16125.5	24057.2	3788.81	23483.2	22448.4	0	96837.7	1681.44	179599	26984.8	37786	1380.53
D3Z7W0	D3Z7W0_MOUSE	MCG3543, isoform CRA_a	3	2	17140.3	68876.1	15573.7	48215.4	8650.75	23586.1	28905.3	110698	56421.9	12303.1	83546.4	249783	1655.13	77823	0	48.0181	135825	1689.56
Q3UKT3	Q3UKT3_MOUSE	Putative uncharacterized protein	23	1	14801.4	37750.6	0	28199.2	34511.3	214590	14335.9	3300.92	10132	21543.5	20633.4	2.51014e+06	10212.6	240368	54287.6	22140	60288.4	2.58594e+06
Q3US15	Q3US15_MOUSE	NAD(P) dependent steroid dehydrogenase-like	1	1	14597.4	37816.1	44690	33425.1	43741.7	26684.8	45745.1	21160.4	24496.2	40.4118	0	385191	2345.6	23828.4	2456.43	12339	1891.58	9.85703e+06
Q3THQ0	Q3THQ0_MOUSE	Putative uncharacterized protein	1	1	13909.7	5216.76	770.761	283.392	32241.9	0	7290.16	107779	26246.1	25426.1	15466	10543.7	9524.13	42421.3	7268.01	23093.6	2460.89	238.221
Q8C4C9	Q8C4C9_MOUSE	DnaJ (Hsp40) homolog, subfamily B, member 12, isoform CRA_d	2	2	13402.4	17411.1	14642.2	50240.8	3606.35	34406.2	38705.3	9625.25	28010.2	22459.2	17513.3	4951.37	10806.3	0	19247.7	27028.6	9874.01	67646.2
Q05DG8	Q05DG8_MOUSE	Slc22a18 protein	1	1	12368.5	22820.1	29437	10134.4	4722.76	16930	248.73	116415	6611.28	198.951	8011.76	185.177	2856.49	0	1955.12	5129.19	40196.6	2111.43
Q6TEK5	VKORL_MOUSE	Vitamin K epoxide reductase complex subunit 1-like protein 1	1	1	8671.07	10895.4	70862.4	21689.8	17624.3	0	7903.28	4410.93	10649.8	12162.9	2961.27	18825.6	7713.85	14946.6	145.301	9380.88	1490.82	155.53
Q8BVA5-2	CB043_MOUSE	Isoform 2 of UPF0554 protein C2orf43 homolog	2	1	8658.31	15344.1	44045	2546.27	223.258	2115.55	66475.2	90283.4	71794.3	10012.1	7210.06	8656.67	265.139	6106.49	0	50886.4	553.287	1.45163e+06
Q545I9	Q545I9_MOUSE	MC3T3-E1 calcyclin	1	1	7732.25	12642.8	6497.75	17196.7	3890.53	3076.06	29852	13878.2	234.049	12653	8122.28	0	23131.9	6036.71	4774.23	5904.41	5029.3	921.719
Q3UDU4	Q3UDU4_MOUSE	L-lactate dehydrogenase	2	1	6083.39	11146.2	8704.55	21557	9553.2	15090.9	54078.6	13409.1	6061.36	20864.9	38573	3962.49	0	11870.8	5930.02	10172.7	12380.8	3489.27
Q924Z4	LASS2_MOUSE	LAG1 longevity assurance homolog 2	1	1	3870.02	1278.25	0	11790.5	1026.36	563.579	6211.12	1752.6	454.164	9923.22	1861.8	819.874	9211.03	2560.84	816.056	6677.65	823.385	924.775
Q8C1E7	T120A_MOUSE	Transmembrane protein 120A	1	1	3566.73	5465.34	17676.6	0	1422.73	9283.84	7987.74	15501	6018.97	251.935	491.194	48205.8	229.793	2983.34	1072.39	11687.5	1104.83	239876
Q6PF95	Q6PF95_MOUSE	Igh protein	1	1	3243.61	7627.77	12870.3	2439.6	9553.96	37197.2	8430.76	22676	0	5007.43	6152.96	197546	27897.8	35900.3	188824	25319.9	119298	76715.2
Q8BRF7	SCFD1_MOUSE	Sec1 family domain-containing protein 1	1	1	1379.94	15096.6	20804.1	32223.3	37060.6	50264.3	40282.7	0	39745.1	44506.1	33284.5	70832	12542.5	17239.3	21262.5	23256.9	24821.6	16133.4
Q3TK73	Q3TK73_MOUSE	Putative uncharacterized protein	4	1	1379.68	3342.07	131.521	6252.38	15144.2	273.655	1503.87	16786.9	168.416	28435.1	6910.46	33653	929.296	23931.6	0	6562.75	11794.6	10933.4
Q7TMD4	Q7TMD4_MOUSE	Niemann Pick type C1	1	1	1255.04	23131.4	372.474	10890.7	8530.28	0	13872.3	12290.9	2586.59	7945.73	11942.3	27648.8	9305.49	18375.6	570.456	10175	7721.71	7251.54
Q8K0L3-2	ACSM2_MOUSE	Isoform 2 of Acyl-coenzyme A synthetase ACSM2, mitochondrial	1	1	761.671	35.3706	1598.57	57.2506	57.2149	1652.77	62.5452	128.994	0	333.831	18.9133	44603	7.77795	132.077	15.2732	1.00114	212.095	159339
D3YW97	D3YW97_MOUSE	Putative uncharacterized protein Ufm1	1	1	712.387	1261.52	1.24743	362.613	1912.9	0	1019.34	21575.1	374.747	1738.12	5923.66	334109	1862.15	6.27941	43.7762	388.402	4514.44	7345.61
Q3TDT8	Q3TDT8_MOUSE	Putative uncharacterized protein	1	1	251.991	93.2966	19.9297	14.8827	0	31.4867	125.687	44.7855	103.968	20.2382	161.429	193416	9.52755	30.9396	225.497	321.973	8.70135	13520.4
Q71KT5	ERG24_MOUSE	Delta(14)-sterol reductase	2	1	0	13272.4	59773.7	59113.4	170557	101157	1441.27	129179	88805.5	48840.2	201080	12667.3	59716.2	188528	229887	83620.1	77249.8	155234
Q8C6E9	Q8C6E9_MOUSE	Putative uncharacterized protein	1	1	0	39216.6	8779.96	6771.48	49535.2	21707.1	11265.1	54449.9	8377.16	40220.7	52434.4	62663	16604.4	43936.9	45863.4	30818.3	51647.2	82148.7
Q3TJJ6	Q3TJJ6_MOUSE	Ferritin	6	1	0	130622	18832.5	77065.6	130208	49532.2	67968.6	209465	236515	73389.2	70592.4	20780.9	90447.3	100835	219992	66263.9	30623.1	84703.1
Q9CQL5	RM18_MOUSE	39S ribosomal protein L18, mitochondrial	1	1	247019	7014.62	172417	0	179967	184160	188502	258905	197438	196400	222118	0	202495	236688	257332	190712	209235	35.0817
Q9DCS2	CP013_MOUSE	UPF0585 protein C16orf13 homolog	2	2	126178	76368.5	32241.1	4912.88	3739.19	16033.6	116993	32145.2	31010.2	253192	47221.5	0	91069.5	0	253439	112177	12556.5	6950.78
Q3UPZ0	Q3UPZ0_MOUSE	Putative uncharacterized protein	1	1	119702	4155.88	37999.9	0	934.94	7517.94	6549.55	19092.3	5356.74	0	9984.9	22587.1	21129.4	19552.9	577.427	479.712	15623.5	10116.7
P07758	A1AT1_MOUSE	Alpha-1-antitrypsin 1-1	8	1	96844.5	106005	67039.5	91744.9	94941.1	87420.7	95417.2	73819.5	78457	133141	152375	0	76955.1	75436.7	76233.9	83127.1	98940	0
Q9D173	TOM7_MOUSE	Mitochondrial import receptor subunit TOM7 homolog	1	1	93958.8	30022.9	15808.8	53798.5	26556.1	130714	101943	29838.7	34745.9	45990.9	73520.4	4104.02	7496.53	0	88699.4	40823.7	10240.9	0
D3Z456	D3Z456_MOUSE	Mitochondrial ribosomal protein L3, isoform CRA_a	2	1	91267.6	18796.1	0	57928.1	16967.7	1498.88	23093.7	27192.9	11646.6	58253.9	58050.5	0	64724.5	20517.6	43944.4	42387.9	14852	20136.3
Q8C3X4	GUF1_MOUSE	GTP-binding protein GUF1 homolog	1	1	76706.1	25635.6	6431.89	0	169600	40841.5	69409.1	3931.32	128020	39344.3	136777	211730	10603.9	182931	159472	32769.8	22123.7	0
Q9DB73-2	NB5R1_MOUSE	Isoform 2 of NADH-cytochrome b5 reductase 1	1	1	55447.4	76814.9	0	33723.6	100939	44025.8	17717.6	0	91625.1	54477.7	96599.2	8590.52	34470.6	25525.8	16091.3	36655.4	17689.1	390.149
Q9QXA5	LSM4_MOUSE	U6 snRNA-associated Sm-like protein LSm4	1	1	50383.6	35781.1	2116.77	31153.8	51947.2	0	28075.8	99210.8	42329.1	47943.8	78831.4	0	40944.8	49338.8	42321	40787	42443.8	48598.7
Q9CYF5	WBS16_MOUSE	Williams-Beuren syndrome chromosomal region 16 protein homolog	1	1	43103.2	155832	11344.6	49673.8	35282.6	61395	94510.4	0	105605	50697.4	53385.8	0	58636.9	4162.47	60585.8	72521.9	108738	53136.2
A2A973	A2A973_MOUSE	Cytochrome P450, family 4, subfamily a, polypeptide 12a	6	1	41896.2	4335.2	0	57926.2	4902.63	126518	5060.81	4603.29	49556.6	33345.4	0	9684.8	21278.9	9794.09	60115.4	28102.7	4734.43	20320.9
D3Z0G0	D3Z0G0_MOUSE	Ngg1 interacting factor 3-like 1 (S. pombe), isoform CRA_c	1	1	34416.5	8032.67	79905.7	41456.3	935.014	77722.5	48530.7	139.117	31603.8	25602	2226.56	60968.2	23315.5	0	4886.69	31828.7	839.416	0
Q99MZ7	PECR_MOUSE	Peroxisomal trans-2-enoyl-CoA reductase	9	1	34389.1	914.904	0	5052.16	239.279	529.565	105.475	35.0402	208.533	136.227	4.78955	45.5778	21873.8	0.057298	0	610.411	15.6432	3.1365
Q8K2I9	FBX18_MOUSE	F-box only protein 18	2	1	33654.3	21791.3	2412.42	50845.5	39994.5	0	16662.2	52795.9	0	5109.91	70565.4	8407.29	72566.2	83883.4	694.907	52726.6	70977	84573.3
A2CG92	A2CG92_MOUSE	Novel protein similar to human germ cell-less homolog 1 (Drosophila)-like (GMCL1L)	1	1	32159.4	10721.9	14369.6	10520.8	13676.6	0	7768.66	12844.3	7552.9	15826	19056.6	0	17281.6	1236.22	5633.75	15547.6	13999.2	859.967
Q99N93	RM16_MOUSE	39S ribosomal protein L16, mitochondrial	1	1	29146.5	12261	0	60695.1	60250.2	0	33054.5	95387	13722.6	62775.4	75304.2	9396.33	45953.7	65620.4	21348	49497.8	29694.7	31824.4
Q9QZH6	ECSIT_MOUSE	Evolutionarily conserved signaling intermediate in Toll pathway, mitochondrial	2	2	27890.8	67637	21641.9	40733.7	70486.8	49581.6	24668.4	54328.1	28240.8	50777.2	79748.1	0	1322.4	19386.9	42374.3	0	63811.6	17077
P97313	PRKDC_MOUSE	DNA-dependent protein kinase catalytic subunit	1	1	27419.9	9406.14	25913.7	36967.3	23928.7	726.771	0	17223	18997.3	24359.9	35908	846.543	31543.1	11641.8	41895.6	24517.1	11007.9	0
Q3TLN1	Q3TLN1_MOUSE	Peroxisomal biogenesis factor 12, isoform CRA_a	1	1	26176.4	40912.8	0	77654.6	33497.4	0	90520.3	7815.36	52612.3	46451.2	21995.6	198282	31534.9	5356.55	30425.6	34441.3	38301.2	33236
Q3V1Z7	Q3V1Z7_MOUSE	Putative uncharacterized protein	1	1	25168.8	760.788	0	31642.9	15565.1	11134.5	4819.15	13277.4	15298.4	32637.4	40691.3	0	14754.9	19611.1	311.858	25934.1	147.81	6699.66
A2AVN0	A2AVN0_MOUSE	Cardiolipin synthase 1	1	1	24565.4	32088	35436.5	36563.5	89597.7	0	64814.7	92734.2	105968	31764.8	25162.4	0	41788.3	105079	106194	93555.6	40344.6	335004
Q3TMT4	Q3TMT4_MOUSE	Putative uncharacterized protein	16	1	22960.2	254860	0	28992.2	310761	0	3939.07	54087.9	17343.5	31740.3	39037.7	21001.7	141597	6200.47	3181.54	74309.4	14106.7	102933
Q1MWP8	Q1MWP8_MOUSE	EH-domain containing 4-KJR (Fragment)	1	1	21874.8	12345.6	26604.2	13278.2	20181.3	7780.7	0	11829	16098.6	24608.1	18678.2	0	17853.9	17489.5	25160.2	11245.7	19919.1	20005.7
D6RG44	D6RG44_MOUSE	Putative uncharacterized protein Tmem126a	1	1	17995.2	112274	0	20741.5	86181.4	954.304	5963.19	4138.86	4595.59	144192	149026	13979.8	2500.29	79502.1	0	121598	10080.8	3031.3
Q3TL96	Q3TL96_MOUSE	Putative uncharacterized protein	1	1	17484	31225.6	6133.44	40354.3	31030.1	1572.84	24111.3	2787.7	17551.5	37003.8	0	10043.7	0.0241755	0	14904.3	22366.5	3189.07	15144.3
Q3UL64	Q3UL64_MOUSE	Neuraminidase 1, isoform CRA_a	1	1	16676.5	41520.8	701.264	8979.59	13677	0	10830.9	14138.6	8596.26	9690.3	12758.1	3520.91	19972	36062.8	0	3098.53	10787.1	5287.74
Q99LE6	ABCF2_MOUSE	ATP-binding cassette sub-family F member 2	1	1	16028.1	56543.5	3624.03	84601.6	42854.7	0	84157.8	37473.7	2204.97	31781.1	48104.6	133993	23270	3929.82	0	37332.2	29946.4	4813.74
Q91YY4	ATPF2_MOUSE	ATP synthase mitochondrial F1 complex assembly factor 2	1	1	11629.7	766.608	538.963	20612.6	782.619	0	0	7573.98	15005.1	187.327	3221.14	135549	1521.19	105.151	3739.76	1343.24	2308.41	236.363
Q6NZJ6-2	IF4G1_MOUSE	Isoform 2 of Eukaryotic translation initiation factor 4 gamma 1	1	1	11411.9	8578.72	2915.28	7405.58	12245.6	30760	18171.1	0	1750.17	29988	3195.49	52935.4	2600.83	0	17094.8	6590.79	2197.5	29708.8
Q8R4Y8	RTTN_MOUSE	Rotatin	1	1	9542.72	124746	115590	152085	127936	136145	156720	173082	109063	155353	126443	0	158113	200010	2285.42	144953	154682	0
D3Z3S1	D3Z3S1_MOUSE	Prolactin regulatory element binding, isoform CRA_b	1	1	9503.05	39417.5	5407	32950.9	1343.61	48283	0	6872.55	2014.16	51393.2	10179.7	0	2097.54	75693.1	18243.6	41642.2	1129.93	12649.7
Q9CZ42-3	CARKD_MOUSE	Isoform 3 of Carbohydrate kinase domain-containing protein	2	1	4682.26	1014.43	0	4674.92	15352.6	0	4865.5	85446.8	2903.89	5847.63	2045.82	33.0964	13344.7	50991.8	3335.43	11391	3062.15	2926.32
D3YW45	D3YW45_MOUSE	Putative uncharacterized protein Ywhaz	1	1	3300.48	2601.94	1897.35	8133.45	2080.08	0	12925.4	6507.85	0	7837.36	5287.95	104.966	11502.4	3130.14	155.232	2587.9	3706.07	507.193
P06745	G6PI_MOUSE	Glucose-6-phosphate isomerase	1	1	3140.28	15895.5	127883	8767.94	1732.29	2909.51	10185.6	0	84269.9	3878.73	5575.48	33954.2	22839.6	6503.11	13997	8970.38	4746.59	0
Q9D4K1	Q9D4K1_MOUSE	Putative uncharacterized protein	1	1	2755.4	3774.39	71114.8	5513.58	0	34013	7167.51	5720.52	9093.26	3953.58	6099.96	1364.81	41496.6	6110.15	6795.81	3327.11	3442.56	0
A2NHM3	A2NHM3_MOUSE	If kappa light chain (Fragment)	1	1	2149.68	9043.86	5200.54	16125.8	18619.6	0	5885.56	28598.8	27464.5	9442.23	18939.3	16320.6	19700.6	12713.2	1538.19	15746.1	0	9306.28
P18572-2	BASI_MOUSE	Isoform 5A11/Basigin of Basigin	1	1	2080.43	3617.41	13715.6	1989.25	19871.7	2585.93	29656.2	30078.8	1977.35	5466.89	1059.59	1970.34	0	29611.6	8607.83	8947.66	0	1673.04
A8Y5T6	A8Y5T6_MOUSE	Prolyl-tRNA synthetase (Mitochondrial)(Putative)	1	1	1453.58	3187.24	465.66	7671.14	41610.6	0	831.257	14244.9	25581	15394.7	18591.7	0	10438.8	47656.9	18538.2	15687.7	13308.5	2821.83
A6PWX5	A6PWX5_MOUSE	Ubiquinol-cytochrome c reductase complex chaperone, CBP3 homolog (Yeast)	1	1	1184.46	90.7289	15989.6	377.348	1298.83	0	192.083	91382.6	1449.05	137.704	5932.5	4139.97	0	56544.9	39563.6	94.3609	146712	107401
Q9WUS4-2	CXA10_MOUSE	Isoform 2 of Gap junction alpha-10 protein	1	1	938.159	349.627	0	2074.84	288.21	1096.42	509.949	523.874	98.6125	1223.19	4261.37	0	4465.68	374.091	470.576	117495	10021.1	489.475
Q3U125	Q3U125_MOUSE	Putative uncharacterized protein	2	1	307.347	31.5793	0	328.88	76.7688	0	3.45192	172.908	95.6433	13.4321	217.008	154090	31.2926	82.4677	22471.8	40.2555	5419.07	54.9465
Q7TMK9-2	HNRPQ_MOUSE	Isoform 2 of Heterogeneous nuclear ribonucleoprotein Q	1	1	303.118	13686.7	8470.5	7847.2	17120.6	0	4604.77	0	4380.47	16416.6	16399.6	20010.1	4848.56	4232.41	1167.34	9319.37	7684.99	9213.59
B2RY43	B2RY43_MOUSE	Cytochrome P450, family 4, subfamily f, polypeptide 40	1	1	0	1075.57	39006	12310.7	1302.5	43963.6	20413.7	4780.04	51021.2	16101.6	10753.9	89261.5	13030.7	6624.16	24814.9	8396.43	0	6788.02
D3Z3G5	D3Z3G5_MOUSE	Putative uncharacterized protein Sult1a1	1	1	0	15038.7	2330.86	14534.5	38048.2	18784.1	1813.23	1443.62	26683.5	11106.2	26124.7	68894.4	3.36559	20182.6	38014.3	2568.81	0	41669.9
P01872	IGHM_MOUSE	Ig mu chain C region secreted form	2	2	0	16680.9	10997.8	39526.1	0	9470.64	41797.3	42741.6	52609.7	3416.42	27378.8	55302.6	58502.8	263213	32734.4	254539	135438	514958
Q542X6	Q542X6_MOUSE	Putative uncharacterized protein	2	1	0	36250.8	4488.45	110843	232448	60102.1	87886.2	109010	8207.4	157411	34517	426044	79020	12104.6	54307.3	66740.4	0	228142
Q8BGX2	CS052_MOUSE	Uncharacterized protein C19orf52 homolog	1	1	0	52676.4	61780.3	150980	231145	87315.7	150667	393080	305797	144911	0	179570	166037	258692	318620	185194	27717.7	25827.1
Q9JJL3-2	SO1B2_MOUSE	Isoform 2 of Solute carrier organic anion transporter family member 1B2	1	1	327181	219622	0	36023.2	341290	0	47905.7	8716.53	0	332132	73032.6	378063	67967.1	8144.76	161.022	234960	142678	271302
Q8CA04	Q8CA04_MOUSE	Putative uncharacterized protein	2	1	98969	89706.2	32538.4	93530.8	2959.17	6786.47	77932.8	32836.3	64701.4	68949.1	85338.8	0	130679	65695.8	0	11905.7	129448	0
Q9JMH6	TRXR1_MOUSE	Thioredoxin reductase 1, cytoplasmic	1	1	66419.1	100385	0	69348.5	85897.5	42973.6	87810	5530.37	28720.9	41782.6	4337.34	0	72589.6	0	991.705	55858.1	72842.3	73306.7
Q3UK02	Q3UK02_MOUSE	Putative uncharacterized protein	2	1	46826.7	56602.6	0	11709.2	8933.93	14567.8	35377.2	127671	47767.3	20752.5	123490	0	18951	8762.02	254846	0	15274.7	13458.8
Q3V460	Q3V460_MOUSE	Gene model 561, (NCBI)	1	1	33857.8	0	35620.5	14946.3	28446.6	0	52315.3	11832.9	34902.3	60126.7	17278.1	0	59116.5	23059.3	6452.66	45916.8	45001.2	49703.4
Q8BH55	THNS1_MOUSE	Threonine synthase-like 1	1	1	32777.2	36399.6	0	212.961	207.113	0	35983.4	53534.4	2788.49	3802.83	6925	0	1056.79	3688.61	3154.8	34886.2	23781.6	1900.26
Q791T5-2	MTCH1_MOUSE	Isoform 2 of Mitochondrial carrier homolog 1	3	2	24556.6	37433	56.6307	44362.4	36464.2	0	30543.7	0	6484.22	43260.4	35781.3	3968.8	42745.8	25787.3	0	35925.1	23555.3	253383
Q8C6H6	Q8C6H6_MOUSE	Putative uncharacterized protein	1	1	10808.6	19435.1	0	58830.8	1601.63	82293.1	21469.3	4640.54	2026.86	33569.9	6230.02	0	2139.01	0	1946.54	20869.7	6409.49	16164.3
Q8R3Q0	TMM66_MOUSE	Transmembrane protein 66	1	1	9815.8	12865.7	0	0	2908.78	39679.9	14750.1	7667.06	11101.6	0	18117.6	1128.01	22819.6	13164.1	3747.79	281.757	855.878	2563.57
P22599	A1AT2_MOUSE	Alpha-1-antitrypsin 1-2	9	1	7930.2	18616.1	21540.7	10223	18420	18783.6	20998.8	30651	24539	7638.94	6304.59	0	3997.92	12564.4	0	10463.3	15651.7	0
Q922G0	S2536_MOUSE	Solute carrier family 25 member 36	1	1	7469.76	227876	1.59817	10809	32679.7	5029.42	29085.5	4473.45	27027	368845	48854.3	0	0	13280.8	12222.6	16878.6	4087.82	0
Q9DBA6	TYSD1_MOUSE	Peroxisomal leader peptide-processing protease	1	1	5664.16	14452	0	0	6507.08	5255.83	4679.86	7596.86	13016.7	0	294.256	83938.8	122.959	3616.44	197.319	4487.38	176.5	239877
P06151	LDHA_MOUSE	L-lactate dehydrogenase A chain	4	1	2657.29	12074	15848.8	25383.7	10103.5	20309.1	63831.7	13569.8	75.8344	16024.7	8368.77	0	30970.9	14719.1	0	12915.7	21516.5	0
D3YZZ5	D3YZZ5_MOUSE	Putative uncharacterized protein Tmed7	1	1	2128.54	33798.9	0	2921.4	27723.5	51167.4	58870.1	2119.53	63543.4	244.305	34374.4	0	12756.2	6874.63	9239.87	25909.2	0	1267.91
Q78J03	MSRB2_MOUSE	Methionine-R-sulfoxide reductase B2, mitochondrial	1	1	1654.97	409.316	0	933.29	759.101	5921.29	0	1277.97	347.636	1855.33	229.64	39198.2	84.7801	106.741	188.591	0	246.433	361.49
O08997	ATOX1_MOUSE	Copper transport protein ATOX1	1	1	841.952	509.854	512.174	300.588	5403.35	0	1929.9	1323.89	0	540.604	2307.32	0	2033.16	42.7422	10571.7	1532.37	1341.74	52742.4
D3YTM0	D3YTM0_MOUSE	Putative uncharacterized protein Lass2	1	1	417.343	1718.52	0	65.1062	0	41.6029	879.122	2266.07	762.67	502.33	917.904	820184	0	113.291	56.886	1501.22	490.513	5591.85
Q8R2R6	MTG1_MOUSE	Mitochondrial GTPase 1	1	1	56739.5	41406.9	37040.1	55063.8	0	8053.27	42557	463.918	50692.4	40596.7	0	55987.8	39604.2	231.569	0	36169.8	0	21408.8
D3Z270	D3Z270_MOUSE	Putative uncharacterized protein Pah	1	1	16292.4	84097.3	0	20572.6	123122	1346.65	15819.6	3565.38	41924.2	24175	0	302.714	25591.9	2618.36	0	47224.6	5472.4	0
Q3TGR2	Q3TGR2_MOUSE	Fibrinogen, B beta polypeptide, isoform CRA_a	1	1	11609.7	81527.7	0	13403.6	7993.66	0	43549.1	3198.73	67978.3	51312.1	39372	0	133995	10556.7	0	32436.5	28621.9	78830.5
Q3TMJ6	Q3TMJ6_MOUSE	Putative uncharacterized protein	25	1	10978.8	26105.4	0	123975	4705.68	2296.46	21995.9	2790.73	7679.58	4844.04	0	101439	7879.31	145666	0	615351	0	121074
Q8VCX5-2	MICU1_MOUSE	Isoform 2 of Calcium uptake protein 1, mitochondrial	1	1	5961.65	6757.91	0	16685.8	7454.5	3697.39	3043.04	28618.5	4656.78	9513.01	17069.5	0	0	17888.9	7731.52	5374.98	0	15641.4
Q3UBS3	Q3UBS3_MOUSE	Haptoglobin	1	1	1152.14	4265.54	0	5.75543	0	8932.59	2969.87	138.124	23957.6	7405.1	35.4111	87592.4	0	2.19982	8651.36	5283.91	0	11210.7
Q5M8N4-2	D39U1_MOUSE	Isoform 2 of Epimerase family protein SDR39U1	1	1	0	0	19039.1	0	55807.3	46257.3	4194.21	2341.93	31129.1	782.358	2521.38	0	93271.1	3723.99	12794.3	56363.6	50623.3	232.557
Q80WJ7	LYRIC_MOUSE	Protein LYRIC	1	1	0	2221.99	7586.24	0	1976.72	3811.19	303.432	181985	40019	558.424	28189.9	77.8858	0	102712	1318.46	10219.8	23854	0
D3YYI5	D3YYI5_MOUSE	Glyceraldehyde-3-phosphate dehydrogenase	4	1	0	6441.7	7157.89	4637.46	14623.5	0	7436.86	2581.66	0	5214.42	50825.3	61.3079	696.281	13317.2	11.5698	2678.4	35288	0
Q9QUJ7-2	ACSL4_MOUSE	Isoform Short of Long-chain-fatty-acid--CoA ligase 4	3	1	0	177923	9728.99	116004	3799.7	1631.06	4855.83	0	11138.4	6954.75	2028.1	0	7165.73	6548.58	1621.76	3192.76	0	918.932
B7ZNF5	B7ZNF5_MOUSE	3110057O12Rik protein	1	1	112630	11111.6	0	17777	1613.73	0	0	1907.37	5580.28	16889.1	19579.5	22495.4	1306.93	0	13749.1	15686.9	1594.38	0
Q8BPT6	IMP2L_MOUSE	Mitochondrial inner membrane protease subunit 2	2	2	4430.28	81639.1	0	4872.33	32391	0	51298.1	14670.2	0	8346.92	6783.91	110958	39786.2	21368	0	8220.96	3761.12	0
Q9QZ23	NFU1_MOUSE	NFU1 iron-sulfur cluster scaffold homolog, mitochondrial	3	2	0	31.9494	52.506	0.176733	0	4.7209	0	242.154	61.0472	18.5651	92.1685	863406	0	101.007	226.301	22.3441	199.689	0
